# Supplementary material for: Comparative N-Glycoproteomic and Phosphoproteomic Profiling of Human Placental Plasma Membrane between Normal and Preeclampsia Pregnancies with High-Resolution Mass Spectrometry
Source: PLoS One. 2013 Nov 15;8(11):e80480. doi: 10.1371/journal.pone.0080480 (PMC3829899; doi:10.1371/journal.pone.0080480)
Supplement: Table S2 — 1027 N-glyco- and 2094 phospho- sites detectd in this study. (XLS) [file pone.0080480.s002.xls]

## Sheet: N-glyco-sites
Protein	Protein name	Gene	Description	Position	Amino acid	Sequence window	Modified sequence	Position in peptide	Peptide length	Hydrolysis Miss	Mass	Charge	PEP	Normalized L repeat1	Normalized L repeat2	Normalized L repeat3	Normalized H repeat1	Normalized H repeat2	Normalized H repeat3	AV L	AV H	Fold change	T test	Sig
P21333	FLNA_HUMAN	FLNA	Filamin-A	2180	S	MTAQVTSPSGKTH	IPEISIQDMTAQVTSPSGK	15	19	0	2001.01	2	3.94292e-42	1.19512	1.22691	1.76339	11.7525	12.2859	12.1825	1.39514	12.0736	-8.65405	1.69148e-06	YES
P69892	HBG2_HUMAN	HBG2	Hemoglobin subunit gamma-2	140	S	MVTGVASALSSRY	MVTGVASALSSR	7	12	0	1177.61	2	1.80748e-20	2.01876	2.23267	2.16724	6.16427	6.62433	6.54873	2.13955	6.44578	-3.01267	1.02074e-05	YES
Q9Y2W1	TR150_HUMAN	THRAP3	Thyroid hormone receptor-associated protein 3	243	S	SAVSELSPRERSP	ASAVSELSPR	8	10	0	1015.53	2	2.28274e-06	0.871838	0.855634	0.894693	0.375632	0.370451	0.433576	0.874055	0.39322	2.22282	3.19612e-05	YES
P02545	LMNA_HUMAN	LMNA	Prelamin-A/C	390	S	EERLRLSPSPTSQ	LRLSPSPTSQR	4	11	1	1240.69	3	1.31443e-05	9.14256	10.1455	10.2744	2.82391	3.25286	2.93293	9.85417	3.00324	3.28118	5.57608e-05	YES
O60829	GAGC1_HUMAN	PAGE4	G antigen family C member 1	51	T	GQEREGTPPIEER	EGTPPIEER	3	9	0	1026.5	2	1.80067e-06	17.5081	17.6423	16.4197	9.62827	10.1407	9.14993	17.19	9.63964	1.78327	9.64695e-05	YES
P21291	CSRP1_HUMAN	CSRP1	Cysteine and glycine-rich protein 1	192	S	AGALVHSE_____	GFGFGQGAGALVHSE	14	15	0	1432.67	2	3.0665e-35	0.466878	0.558239	0.447982	3.47904	4.16656	3.58571	0.491033	3.74377	-7.62427	0.000113993	YES
P69891	HBG1_HUMAN	HBG1	Hemoglobin subunit gamma-1	140	S	MVTAVASALSSRY	MVTAVASALSSR	7	12	0	1191.63	2	2.19448e-22	1.33502	1.06447	1.19071	3.86282	4.23382	3.67526	1.19673	3.92397	-3.2789	0.000114995	YES
Q53EL6	PDCD4_HUMAN	PDCD4	Programmed cell death protein 4	94	S	GLTVPTSPKGRLL	SGLTVPTSPK	8	10	0	985.544	2	5.37121e-10	0.713174	0.619741	0.643943	0.314415	0.290191	0.263475	0.658953	0.28936	2.27728	0.00030658	YES
Q8NDW8-7	TT21A_HUMAN	TTC21A	Isoform 7 of Tetratricopeptide repeat protein 21A	342	Y	VATELGYLFILKN	TFMATPSYVHVATELGYLFILK	17	22	0	2500.31	3	0.0128012	11.1734	10.9008	12.3428	6.218	5.2775	5.31391	11.4723	5.60314	2.04748	0.000403099	YES
P02545	LMNA_HUMAN	LMNA	Prelamin-A/C	392	S	RLRLSPSPTSQRS	LRLSPSPTSQR	6	11	1	1240.69	2	3.03231e-06	11.4026	10.8958	13.7057	2.91893	2.75605	3.64122	12.0014	3.1054	3.86467	0.000604179	YES
J3KN86	J3KN86_HUMAN	RPS3	40S ribosomal protein S3	237	T	DEILPTTPISEQK	DEILPTTPISEQK	7	13	0	1469.76	2	4.61931e-29	3.17568	2.94637	2.6437	1.34601	1.3839	1.14969	2.92192	1.2932	2.25944	0.000667738	YES
Q01130	SRSF2_HUMAN	SRSF2	Serine/arginine-rich splicing factor 2	26	S	NLTYRTSPDTLRR	TSPDTLR	2	7	0	788.403	2	0.00213156	0.15642	0.154497	0.141465	0.0983488	0.0967768	0.0855854	0.150794	0.0935704	1.61156	0.000757209	YES
Q9UPU5	UBP24_HUMAN	USP24	Ubiquitin carboxyl-terminal hydrolase 24	2047	S	RVSDQNSPVLPKK	VSDQNSPVLPK	6	11	0	1182.62	2	0.000676201	0.160412	0.13611	0.140275	0.0770166	0.0713446	0.0675004	0.145599	0.0719539	2.02351	0.000772248	YES
Q96DA2	RB39B_HUMAN	RAB39B	Ras-related protein Rab-39B	92	T	LLLFDITNRRSFQ	NSVGGLLLFDITNR	12	14	0	1517.82	2	0.002218	0.0845917	0.0849449	0.154384	0.390856	0.411555	0.476034	0.107973	0.426148	-3.94679	0.000775774	YES
Q5SZ07	Q5SZ07_HUMAN	HDGF	Hepatoma-derived growth factor	181	S	GDLLEDSPKRPKE	RAGDLLEDSPK	9	11	1	1199.61	2	2.1828e-16	7.36322	7.04162	6.36992	3.81805	4.12595	3.34014	6.92492	3.76138	1.84106	0.00104142	YES
Q8ND76	CCNY_HUMAN	CCNY	Cyclin-Y	326	S	ARKRSASADNLTL	SASADNLTLPR	3	11	0	1143.59	2	2.53576e-12	0.315831	0.358852	0.278063	0.537623	0.53922	0.50817	0.317582	0.528337	-1.66362	0.00115676	YES
Q6JBY9	CPZIP_HUMAN	RCSD1	CapZ-interacting protein	216	S	KSKAPGSPLSSEG	APGSPLSSEGAAGEGVR	4	17	0	1540.75	2	0.00808855	0.152405	0.151907	0.179837	0.0810464	0.0775768	0.0952165	0.161383	0.0846132	1.9073	0.00199118	YES
Q63ZY3-2	KANK2_HUMAN	KANK2	Isoform 2 of KN motif and ankyrin repeat domain-containing protein 2	375	S	MPGRPESPPVFRS	ALAMPGRPESPPVFR	10	15	1	1623.86	3	2.04183e-06	1.07843	0.433985	1.01088	3.69492	2.79709	3.05234	0.8411	3.18145	-3.78248	0.00224303	YES
Q9NYF8	BCLF1_HUMAN	BCLAF1	Bcl-2-associated transcription factor 1	658	S	HRRIDISPSTLRK	IDISPSTLR	4	9	0	1000.56	2	0.00253122	3.25748	3.45187	4.21308	1.64146	1.79669	1.93651	3.64081	1.79156	2.03221	0.00368173	YES
Q15124	PGM5_HUMAN	PGM5	Phosphoglucomutase-like protein 5	122	S	GIILTASHCPGGP	AAGGIILTASHCPGGPGGEFGVK	10	23	0	2095.05	2	1.46854e-69	0.421273	0.54396	0.666746	4.03073	6.79686	6.4953	0.543993	5.7743	-10.6147	0.00400235	YES
Q9UQ35	SRRM2_HUMAN	SRRM2	Serine/arginine repetitive matrix protein 2	1003	T	PKVKAQTPPGPSL	AQTPPGPSLSGSK	3	13	0	1225.63	2	0.00131118	0.713842	0.613746	0.492967	0.254848	0.228942	0.180504	0.606851	0.221431	2.74059	0.00464439	YES
P18206	VINC_HUMAN	VCL	Vinculin	290	S	LRDPSASPGDAGE	DPSASPGDAGEQAIR	5	15	0	1469.67	2	2.63616e-17	0.570077	0.344919	0.497884	1.19812	1.43404	0.994246	0.47096	1.2088	-2.56668	0.00675986	YES
Q15746	MYLK_HUMAN	MYLK	Myosin light chain kinase, smooth muscle	1779	S	STGSPTSPLNAEK	SSTGSPTSPLNAEK	8	14	0	1374.66	2	1.78668e-12	0.189842	0.101201	0.196755	0.416634	0.392287	0.312258	0.162599	0.373726	-2.29845	0.00869315	YES
P01042	KNG1_HUMAN	KNG1	Kininogen-1	332	S	TTCSKESNEELTE	ETTCSKESNEELTESCETK	8	19	1	2146.89	3	9.41248e-06	0.349586	0.46741	0.39113	0.715892	0.71806	0.580737	0.402709	0.671563	-1.66762	0.00921397	YES
B4DGP8	B4DGP8_HUMAN	CANX	Calnexin	599	S	EDGGTVSQEEEDR	SDAEEDGGTVSQEEEDR	11	17	0	1851.72	3	1.82643e-71	0.125069	0.125717	0.159809	0.186361	0.195286	0.200973	0.136865	0.194207	-1.41897	0.00940414	YES
Q9NYF8	BCLF1_HUMAN	BCLAF1	Bcl-2-associated transcription factor 1	512	S	KDLFDYSPPLHKN	DLFDYSPPLHK	6	11	0	1330.66	3	0.0174363	0.370088	0.463223	0.662423	0.0575618	0.0852808	0.119572	0.498578	0.0874715	5.69989	0.00953165	YES
J3QR07	J3QR07_HUMAN	YTHDC1	YTH domain-containing protein 1	308	S	KRARGISPIVFDR	GISPIVFDR	3	9	0	1002.55	2	1.7698e-09	0.382433	0.298433	0.320997	0.171131	0.152151	0.223229	0.333954	0.18217	1.8332	0.00991408	YES
E9PCT1	E9PCT1_HUMAN	SRRM1	Serine/arginine repetitive matrix protein 1	393	S	RLSPSASPPRRRH	LSPSASPPR	6	9	0	910.487	2	0.000618192	0.324805	0.539796	0.419217	0.0793033	0.181226	0.098966	0.427939	0.119832	3.57117	0.0114547	YES
P02545	LMNA_HUMAN	LMNA	Prelamin-A/C	22	S	ASSTPLSPTRITR	SGAQASSTPLSPTR	11	14	0	1358.68	2	5.93267e-19	0.333537	0.319656	0.190886	0.0809057	0.0893295	0.0617145	0.281359	0.0773165	3.63906	0.0114936	YES
O95359	TACC2_HUMAN	TACC2	Transforming acidic coiled-coil-containing protein 2	2317	S	LDNTPASPPRSPA	LDNTPASPPR	7	10	0	1066.54	2	0.000142312	0.199839	0.183077	0.275639	0.0821594	0.087929	0.104212	0.219518	0.0914334	2.40085	0.0118567	YES
Q09666	AHNK_HUMAN	AHNAK	Neuroblast differentiation-associated protein AHNAK	5731	S	KGGVTGSPEASIS	GGVTGSPEASISGSK	6	15	0	1332.65	2	0.00046527	0.903488	0.939173	0.499918	0.21699	0.262039	0.170133	0.78086	0.216387	3.60862	0.0169826	YES
Q9Y490	TLN1_HUMAN	TLN1	Talin-1	2040	S	VQNAAGSQEKLAQ	VLVQNAAGSQEK	9	12	0	1242.66	2	5.01585e-15	0.117764	0.134983	0.0940837	0.656437	0.666202	0.324584	0.11561	0.549074	-4.74937	0.018472	YES
G8JL86	G8JL86_HUMAN	COBLL1	Cordon-bleu protein-like 1	543	S	VEAENISPKSQDI	VEAENISPK	7	9	0	985.508	2	6.72087e-06	0.376174	0.372717	0.25181	0.18007	0.181486	0.127368	0.333567	0.162975	2.04674	0.0186992	YES
Q16204	CCDC6_HUMAN	CCDC6	Coiled-coil domain-containing protein 6	244	S	PVSAPPSPRDISM	LDQPVSAPPSPR	10	12	0	1262.66	2	8.6366e-07	0.214416	0.248575	0.2861	0.177089	0.169593	0.158724	0.249697	0.168469	1.48215	0.0191054	YES
P69891	HBG1_HUMAN	HBG1	Hemoglobin subunit gamma-1	53	S	GNLSSASAIMGNP	FFDSFGNLSSASAIMGNPK	12	19	0	1988.93	3	1.88822e-41	3.91671	3.54576	6.37529	14.8785	13.7786	25.1921	4.61259	17.9497	-3.89147	0.0234963	YES
Q14247-2	SRC8_HUMAN	CTTN	Isoform 2 of Src substrate cortactin	381	S	EERLPSSPVYEDA	LPSSPVYEDAASFK	4	14	0	1509.74	2	3.15027e-12	4.63473	2.81643	2.20425	0.876891	0.591273	0.660867	3.21847	0.709677	4.53512	0.026933	YES
Q14980	NUMA1_HUMAN	NUMA1	Nuclear mitotic apparatus protein 1	1757	S	VPGEPASPISQRL	TQPDGTSVPGEPASPISQR	14	19	0	1922.93	2	2.61058e-23	0.139485	0.119063	0.168843	0.094287	0.103584	0.0805728	0.142463	0.0928146	1.53492	0.035561	YES
E9PCT1	E9PCT1_HUMAN	SRRM1	Serine/arginine repetitive matrix protein 1	391	S	TRRLSPSASPPRR	LSPSASPPR	4	9	0	910.487	2	0.000618192	0.25313	0.432924	0.216871	0.0563752	0.144077	0.0583473	0.300975	0.0862664	3.4889	0.0419782	YES
B1AKZ3	B1AKZ3_HUMAN	PEA15	Astrocytic phosphoprotein PEA-15	137	S	DIIRQPSEEEIIK	QPSEEEIIK	3	9	0	1071.54	2	1.29643e-29	2.94076	2.41486	2.73992	3.30153	3.27496	3.40234	2.69851	3.32628	-1.23263	0.016513	NO
Q9BTU6	P4K2A_HUMAN	PI4K2A	Phosphatidylinositol 4-kinase type 2-alpha	47	S	AAGSGPSPPGSPG	VAAAAGSGPSPPGSPGHDR	10	19	0	1686.81	3	0.0167533	0.391372	0.356619	0.24298	0.215391	0.227255	0.167003	0.330324	0.203217	1.62548	0.0585881	NO
Q9BVI0-2	PHF20_HUMAN	PHF20	Isoform 2 of PHD finger protein 20	254	S	CCGFKLSNFATNN	LSNFATNNIGTEK	2	13	0	1407.7	2	0.0121887	0.284964	0.315413	0.243245	0.198783	0.229267	0.111357	0.281207	0.179802	1.56398	0.0689834	NO
Q9BVI0-2	PHF20_HUMAN	PHF20	Isoform 2 of PHD finger protein 20	258	T	KLSNFATNNIGTE	LSNFATNNIGTEK	6	13	0	1407.7	2	0.0121887	0.284964	0.315413	0.243245	0.198783	0.229267	0.111357	0.281207	0.179802	1.56398	0.0689834	NO
Q9BVI0-2	PHF20_HUMAN	PHF20	Isoform 2 of PHD finger protein 20	263	T	ATNNIGTEKKENI	LSNFATNNIGTEK	11	13	0	1407.7	2	0.0121887	0.284964	0.315413	0.243245	0.198783	0.229267	0.111357	0.281207	0.179802	1.56398	0.0689834	NO
Q01130	SRSF2_HUMAN	SRSF2	Serine/arginine-rich splicing factor 2	208	S	SRSRSKSPPKSPE	SKSPPKSPEEEGAVSS	3	16	2	1614.77	2	0.00183143	0.433204	0.161687	0.251202	0.128764	0.0325969	0.079081	0.282031	0.0801473	3.51891	0.0753978	NO
O75694	NU155_HUMAN	NUP155	Nuclear pore complex protein Nup155	992	S	SKAAPQSPSVPKK	AAPQSPSVPK	5	10	0	980.529	2	3.39804e-05	0.603545	0.351506	0.26773	0.241911	0.112451	0.10418	0.407593	0.152847	2.66667	0.0821286	NO
O75934	SPF27_HUMAN	BCAS2	Pre-mRNA-splicing factor SPF27	183	S	KLREMESNWVSLV	EMESNWVSLVSK	4	12	0	1407.67	2	0.0355892	0.05373	0.0646568	0.0520885	3.82061	4.19581	0.34058	0.0568251	2.78566	-49.0218	0.0902722	NO
O75934	SPF27_HUMAN	BCAS2	Pre-mRNA-splicing factor SPF27	190	S	NWVSLVSKNYEIE	EMESNWVSLVSK	11	12	0	1407.67	2	0.0355892	0.05373	0.0646568	0.0520885	3.82061	4.19581	0.34058	0.0568251	2.78566	-49.0218	0.0902722	NO
O15173	PGRC2_HUMAN	PGRMC2	Membrane-associated progesterone receptor component 2	90	S	AGAGEESPATSLP	GLGAGAGAGEESPATSLPR	12	19	0	1696.84	2	3.16361e-21	0.212736	0.509129	0.521874	0.0898447	0.230959	0.196958	0.41458	0.172588	2.40214	0.0917831	NO
P10644	KAP0_HUMAN	PRKAR1A	cAMP-dependent protein kinase type I-alpha regulatory subunit	83	S	SREDEISPPPPNP	EDEISPPPPNPVVK	5	14	0	1516.78	2	6.57299e-26	2.10481	1.74603	3.1608	3.02943	3.50013	4.55461	2.33721	3.69472	-1.58082	0.0935068	NO
Q8WX93	PALLD_HUMAN	PALLD	Palladin	893	S	RTARIASDEEIQG	IASDEEIQGTK	3	11	0	1189.58	2	3.02248e-36	0.243891	0.489246	0.173499	0.852776	1.65983	0.593112	0.302212	1.03524	-3.42554	0.0939695	NO
Q14247-2	SRC8_HUMAN	CTTN	Isoform 2 of Src substrate cortactin	364	T	ARAKTQTPPVSPA	TQTPPVSPAPQPTEER	3	16	0	1733.86	2	1.91228e-64	0.274782	0.432042	0.305003	0.141215	0.260811	0.224267	0.337276	0.208764	1.61558	0.0979979	NO
Q02952	AKA12_HUMAN	AKAP12	A-kinase anchor protein 12	1331	S	HAKSPPSPVEREM	SPPSPVER	4	8	0	867.445	2	1.98385e-09	0.194328	0.299136	0.13457	0.604722	0.712017	0.233093	0.209345	0.51661	-2.46775	0.114795	NO
Q8NE71	ABCF1_HUMAN	ABCF1	ATP-binding cassette sub-family F member 1	109	S	KLSVPTSDEEDEV	LSVPTSDEEDEVPAPKPR	6	18	1	1964.97	3	1.75895e-39	0.186287	0.351808	0.194873	0.0827734	0.183949	0.0910648	0.244322	0.119262	2.04861	0.117344	NO
P00558	PGK1_HUMAN	PGK1	Phosphoglycerate kinase 1	203	S	FAKALESPERPFL	ALESPERPFLAILGGAK	4	17	1	1767.99	3	1.64917e-09	1.65601	1.42887	2.85986	0.894321	0.822818	1.39172	1.98158	1.03629	1.91219	0.119524	NO
Q5VW00	DC122_HUMAN	DCAF12L2	DDB1- and CUL4-associated factor 12-like protein 2	103	S	LNKVFASQWLNAR	VFASQWLNAR	4	10	0	1190.62	2	0.0115863	0	9.21601	11.8789	0	0.0429654	0.04483	7.03162	0.0292651	240.273	0.123566	NO
E9PRY8	E9PRY8_HUMAN	EEF1D	Elongation factor 1-delta	549	S	PQTQHVSPMRQVE	ATAPQTQHVSPMR	10	13	0	1422.7	3	8.34521e-05	0.312541	0.610475	0.17368	0.0835442	0.179799	0.0650633	0.365565	0.109469	3.33944	0.127871	NO
E9PFM1	E9PFM1_HUMAN	EIF4G1	Eukaryotic translation initiation factor 4 gamma 1	1238	S	AALPPVSPLKAAL	EAALPPVSPLK	8	11	0	1120.65	2	0.000335189	0.43868	0.832279	0.456375	0.278783	0.40967	0.248228	0.575778	0.312227	1.8441	0.127898	NO
Q96NY7	CLIC6_HUMAN	CLIC6	Chloride intracellular channel protein 6	299	S	SGEPQQSGDGSLS	RVSGEPQQSGDGSLSPQAEAIEVAAGESAGR	9	31	1	3039.45	3	1.47775e-07	1.54234	0	1.96336	0.0641789	0	0.0615118	1.16857	0.0418969	27.8915	0.132251	NO
Q96P69	GPR78_HUMAN	GPR78	G-protein coupled receptor 78	295	S	ADPFTYSLLRRPF	AVADPFTYSLLR	9	12	0	1351.71	2	0.0151748	0.00629592	0	0	0.0461025	0.0418476	0	0.00209864	0.0293167	-13.9694	0.140933	NO
Q96P69	GPR78_HUMAN	GPR78	G-protein coupled receptor 78	293	T	AVADPFTYSLLRR	AVADPFTYSLLR	7	12	0	1351.71	2	0.0151748	0.00629592	0	0	0.0461025	0.0418476	0	0.00209864	0.0293167	-13.9694	0.140933	NO
Q96P69	GPR78_HUMAN	GPR78	G-protein coupled receptor 78	294	Y	VADPFTYSLLRRP	AVADPFTYSLLR	8	12	0	1351.71	2	0.0151748	0.00629592	0	0	0.0461025	0.0418476	0	0.00209864	0.0293167	-13.9694	0.140933	NO
Q5VSL9	FA40A_HUMAN	FAM40A	Protein FAM40A	335	S	RNMRAASPPASAS	AASPPASASDLIEQQQK	3	17	0	1739.87	2	3.14839e-32	0.475841	1.61553	2.0678	0.274479	0.725891	0.476581	1.38639	0.492317	2.81605	0.142901	NO
P25788	PSA3_HUMAN	PSMA3	Proteasome subunit alpha type-3	250	S	LKEEDESDDDNM_	ESLKEEDESDDDNM	9	14	1	1654.62	2	1.03e-24	0.398563	0.456692	0.239174	0.225219	0.296901	0.0990706	0.364809	0.207064	1.76182	0.144065	NO
O75969	AKAP3_HUMAN	AKAP3	A-kinase anchor protein 3	205	S	GDRVSGSSQSPPN	VSGSSQSPPNLK	4	12	0	1199.61	2	0.00839339	2.02071	1.57321	0.997943	1.066	1.09615	0.611875	1.53062	0.924675	1.65531	0.144663	NO
P23193	TCEA1_HUMAN	TCEA1	Transcription elongation factor A protein 1	100	S	AITSQNSPEAREE	KKEPAITSQNSPEAR	11	15	2	1654.86	3	5.1456e-06	0.396952	0.197422	0.282356	0.220115	0.176316	0.147966	0.292243	0.181466	1.61046	0.146036	NO
Q6PI73	LIRA6_HUMAN	LILRA6	Leukocyte immunoglobulin-like receptor subfamily A member 6	471	S	LFEAQHSQRNPQD	MGMAGLVLVFLGILLFEAQHSQR	21	23	0	2529.36	3	0.0365952	1.44029	2.67755	0	0.0215097	0.0341078	0	1.37261	0.0185392	74.0386	0.155012	NO
P02765	FETUA_HUMAN	AHSG	Alpha-2-HS-glycoprotein	138	S	CDSSPDSAEDVRK	CDSSPDSAEDVRK	7	13	1	1407.59	2	4.03194e-22	0.419651	0.568465	0.272254	0.818939	1.17036	0.449788	0.420123	0.81303	-1.93522	0.155585	NO
G8JL86	G8JL86_HUMAN	COBLL1	Cordon-bleu protein-like 1	1016	S	ERDMLPSPEQTLS	DMLPSPEQTLSPLSK	5	15	0	1641.83	2	0.00180012	0.888566	0.315503	0.396979	0.307417	0.178763	0.173786	0.533682	0.219989	2.42595	0.163883	NO
P14061	DHB1_HUMAN	HSD17B1	Estradiol 17-beta-dehydrogenase 1	200	S	MEKVLGSPEEVLD	VLGSPEEVLDR	4	11	0	1212.64	2	0.00230289	0.189163	0.163428	0.177085	0.170869	0.151683	0.159931	0.176559	0.160828	1.09781	0.165317	NO
Q9Y4H4	GPSM3_HUMAN	GPSM3	G-protein-signaling modulator 3	39	S	WRSAPPSPPPPGT	SAPPSPPPPGTR	5	12	0	1159.6	2	0.000356094	0.509044	0.0813122	0.286184	0.0999639	0.110791	0.0675495	0.29218	0.0927681	3.14957	0.183621	NO
H0YE58	H0YE58_HUMAN	EEF1D	Elongation factor 1-delta (Fragment)	2	S	_____GSDNEEED	GSDNEEEDKEAAQLR	2	15	1	1689.74	2	1.5942e-10	0.0815959	0.0846033	0.0808793	0.070425	0.081125	0.0465422	0.0823595	0.0660307	1.24729	0.187584	NO
Q13247	SRSF6_HUMAN	SRSF6	Serine/arginine-rich splicing factor 6	303	S	SQSRSNSPLPVPP	SNSPLPVPPSK	3	11	0	1121.61	2	0.01035	0.53287	0.460521	0.187662	0.264017	0.267127	0.0610226	0.393684	0.197389	1.99446	0.19224	NO
Q9Y2H6	FND3A_HUMAN	FNDC3A	Fibronectin type-III domain-containing protein 3A	203	S	QKDKMSSPPSSPQ	MSSPPSSPQK	3	10	0	1044.49	2	1.29071e-08	0.216372	0.413075	0.137461	0.119803	0.178782	0.0599339	0.255636	0.119506	2.1391	0.20022	NO
Q8WUJ3	K1199_HUMAN	KIAA1199	Protein KIAA1199	637	T	LLVKSGTLLPSDR	SGTLLPSDR	3	9	0	944.493	2	0.00112789	0.200599	0.380253	0.110879	0.0848299	0.164063	0.0529307	0.230577	0.100608	2.29184	0.20443	NO
O95359	TACC2_HUMAN	TACC2	Transforming acidic coiled-coil-containing protein 2	962	S	GQSSRVSPPAADV	VSPPAADVLK	2	10	0	995.565	2	0.000302934	0	0.210417	0.193392	0	0.0429913	0.0503431	0.134603	0.0311115	4.32647	0.209542	NO
P69891	HBG1_HUMAN	HBG1	Hemoglobin subunit gamma-1	51	S	SFGNLSSASAIMG	FFDSFGNLSSASAIMGNPK	10	19	0	1988.93	2	7.01392e-160	7.53671	1.84729	3.48321	23.523	4.51781	10.7961	4.28907	12.9456	-3.01829	0.212448	NO
Q6UXY8	TMC5_HUMAN	TMC5	Transmembrane channel-like protein 5	391	S	IVDKEKSKQTHRI	IVDKEKSK	7	8	2	945.549	2	0.0239286	0.103467	0.109563	0	0.40947	0.377177	0	0.07101	0.262216	-3.69266	0.232925	NO
Q9UQ35	SRRM2_HUMAN	SRRM2	Serine/arginine repetitive matrix protein 2	2398	S	RVSGRTSPPLLDR	TSPPLLDR	2	8	0	897.492	2	0.00669529	0.500392	0.750135	0.932727	0.351773	0.654667	0.535607	0.727751	0.514016	1.41582	0.235392	NO
P04792	HSPB1_HUMAN	HSPB1	Heat shock protein beta-1	82	S	ALSRQLSSGVSEI	QLSSGVSEIR	3	10	0	1074.57	2	3.68099e-26	0.493915	0.56525	0	1.93787	1.82863	0	0.353055	1.2555	-3.55611	0.239246	NO
Q9UQ35	SRRM2_HUMAN	SRRM2	Serine/arginine repetitive matrix protein 2	1103	S	GRSRSSSPVTELA	SSSPVTELASR	3	11	0	1132.57	2	1.23554e-23	0.480466	0.514722	0	0.134649	0.147895	0	0.331729	0.0941811	3.52225	0.241084	NO
P07910	HNRPC_HUMAN	HNRNPC	Heterogeneous nuclear ribonucleoproteins C1/C2	233	S	EMKNDKSEEEQSS	NDKSEEEQSSSSVK	4	14	1	1552.69	3	0.0277074	0.132444	0.156138	0	0.0253597	0.0534248	0	0.096194	0.0262615	3.66293	0.241986	NO
P35611-3	ADDA_HUMAN	ADD1	Isoform 3 of Alpha-adducin	358	S	KSRSPGSPVGEGT	SPGSPVGEGTGSPPK	4	15	0	1352.66	2	4.4386e-29	0.4779	0.29543	0.268343	1.05612	0.564304	0.332775	0.347224	0.651066	-1.87506	0.245042	NO
O76021	RL1D1_HUMAN	RSL1D1	Ribosomal L1 domain-containing protein 1	361	S	VKATNESEDEIPQ	ATNESEDEIPQLVPIGK	5	17	0	1838.93	2	0.0137425	0.270076	0	0.250428	0.0757757	0	0.0803797	0.173502	0.0520518	3.33325	0.251844	NO
O76094	SRP72_HUMAN	SRP72	Signal recognition particle 72 kDa protein	621	S	ASKTVSSPPTSPR	TVSSPPTSPR	4	10	0	1027.53	2	0.00334748	0.343098	0.120536	0.102165	0.135615	0.0537432	0.0464601	0.1886	0.078606	2.39931	0.253492	NO
O95665	NTR2_HUMAN	NTSR2	Neurotensin receptor type 2	398	T	SPTLMDTASGFGD	PQSPTLMDTASGFGDPPETR	9	20	0	2102.96	2	0.0173502	0.260171	0.566958	0	0.13161	0.0338121	0	0.27571	0.0551408	5.0001	0.26075	NO
Q96RQ1	ERGI2_HUMAN	ERGIC2	Endoplasmic reticulum-Golgi intermediate compartment protein 2	139	S	RLQEEHSLQDVIF	LQEEHSLQDVIFK	6	13	0	1584.81	2	0.0267575	0	8.60278	2.03742	0	0.344295	0.118228	3.54673	0.154174	23.0047	0.261567	NO
C9JEJ2	C9JEJ2_HUMAN	PCYT1A	Choline-phosphate cytidylyltransferase A	343	S	PFSGKTSPPCSPA	TSPPCSPANLSR	2	12	0	1228.59	2	0.00993898	0.218592	0.140297	0	0.0581662	0.0486256	0	0.11963	0.0355973	3.36064	0.27456	NO
Q9P0K7-2	RAI14_HUMAN	RAI14	Isoform 2 of Ankycorbin	284	S	APPPPISPTQLSD	KAPPPPISPTQLSDVSSPR	8	19	1	1973.06	3	0.0271596	0.280155	0.333923	0	0.0789323	0.12373	0	0.204693	0.067554	3.03006	0.279223	NO
Q14195-2	DPYL3_HUMAN	DPYSL3	Isoform LCRMP-4 of Dihydropyrimidinase-related protein 3	636	S	AGSARGSPTRPNP	GSPTRPNPPVR	2	11	1	1176.64	2	0.00054003	0.402635	0.148469	0	2.67295	0.856545	0	0.183701	1.1765	-6.40442	0.280736	NO
Q99856	ARI3A_HUMAN	ARID3A	AT-rich interactive domain-containing protein 3A	77	S	GLGHPASPGGSED	AAAAGLGHPASPGGSEDGPPGSEEEDAAR	11	29	0	2659.17	3	1.38007e-17	0	0.214626	0.59342	0	0.0734437	0.0835176	0.269349	0.0523204	5.14806	0.283782	NO
Q9H1E3	NUCKS_HUMAN	NUCKS1	Nuclear ubiquitous casein and cyclin-dependent kinase substrate 1	181	S	KATVTPSPVKGKG	ATVTPSPVK	6	9	0	898.512	2	0.00570134	0.160481	0.324824	0	0.0434192	0.0829576	0	0.161769	0.0421256	3.84015	0.284013	NO
Q13501	SQSTM_HUMAN	SQSTM1	Sequestosome-1	272	S	SRLTPVSPESSST	LTPVSPESSSTEEK	5	14	0	1489.71	2	0.000384696	0.148401	0.146012	0	0.0331912	0.0660418	0	0.0981379	0.0330777	2.96689	0.284153	NO
P80723	BASP1_HUMAN	BASP1	Brain acid soluble protein 1	36	T	ATEEEGTPKESEP	AEGAATEEEGTPK	11	13	0	1288.58	2	8.75747e-19	0.199414	0.196551	0	0.070924	0.0672765	0	0.131988	0.0460668	2.86515	0.286424	NO
C9JDD6	C9JDD6_HUMAN	MAPT	Microtubule-associated protein tau	739	S	VVSGDTSPRHLSN	SPVVSGDTSPR	9	11	0	1100.55	2	1.89539e-09	0.189404	0.20651	0.0860022	0.309534	0.317621	0.121897	0.160639	0.249684	-1.55432	0.296296	NO
Q14247-2	SRC8_HUMAN	CTTN	Isoform 2 of Src substrate cortactin	368	S	TQTPPVSPAPQPT	TQTPPVSPAPQPTEER	7	16	0	1733.86	2	1.91228e-64	0.0581582	0.0479232	0.136181	0.0284643	0.0371459	0.0676187	0.080754	0.0444096	1.81839	0.296443	NO
Q9NYF8	BCLF1_HUMAN	BCLAF1	Bcl-2-associated transcription factor 1	177	S	GEPQEESPLKSKS	KAEGEPQEESPLK	10	13	1	1440.71	2	3.27841e-11	0.414727	0.386829	0	0.146057	0.143794	0	0.267185	0.096617	2.76541	0.296786	NO
O75694	NU155_HUMAN	NUP155	Nuclear pore complex protein Nup155	994	S	AAPQSPSVPKKPG	AAPQSPSVPK	7	10	0	980.529	2	0.000379913	0	0.351506	0.26773	0	0.112451	0.10418	0.206412	0.0722104	2.85848	0.296995	NO
E9PCT1	E9PCT1_HUMAN	SRRM1	Serine/arginine repetitive matrix protein 1	768	S	SRSVSGSPEPAAK	SVSGSPEPAAK	5	11	0	1028.51	2	3.13586e-09	0.375898	0.357646	0.114638	0.224151	0.211415	0.0488401	0.282727	0.161469	1.75097	0.297681	NO
Q9H3Z4	DNJC5_HUMAN	DNAJC5	DnaJ homolog subfamily C member 5	10	S	QRQRSLSTSGESL	SLSTSGESLYHVLGLDK	3	17	0	1804.92	2	2.11964e-103	0.55481	0.614639	0.59845	0.868831	0.951944	0.476598	0.589299	0.765791	-1.29949	0.298001	NO
Q01082	SPTB2_HUMAN	SPTBN1	Spectrin beta chain, non-erythrocytic 1	2165	S	TSSKESSPIPSPT	ESSPIPSPTSDR	3	12	0	1271.6	2	3.89745e-08	0	0.261871	0.284743	0	0.113546	0.0870659	0.182205	0.0668708	2.72473	0.302643	NO
E9PCT1	E9PCT1_HUMAN	SRRM1	Serine/arginine repetitive matrix protein 1	755	S	ASPSPQSVRRVSS	AASPSPQSVR	8	10	0	998.515	2	0.0128602	0.0781249	0.0874713	0	0.022308	0.0377925	0	0.0551987	0.0200335	2.75532	0.30367	NO
Q13425	SNTB2_HUMAN	SNTB2	Beta-2-syntrophin	110	S	AGEAGASPPVRRV	GPAGEAGASPPVR	9	13	0	1164.59	2	5.05909e-05	0	0.229909	0.167057	0	0.752373	0.446964	0.132322	0.399779	-3.02126	0.307676	NO
D6REX3	D6REX3_HUMAN	SEC31A	Protein transport protein Sec31A	1194	S	LREQTLSPTITSG	EQTLSPTITSGLHNIAR	5	17	0	1836.97	3	4.03991e-05	0.363174	0	0.371689	0.181276	0	0.0869613	0.244954	0.0894123	2.7396	0.307824	NO
P50479	PDLI4_HUMAN	PDLIM4	PDZ and LIM domain protein 4	112	S	PEIQDGSPTTSRR	IHIDPEIQDGSPTTSR	11	16	0	1764.86	2	4.87979e-16	0.505592	0.593762	0.770731	0.583165	0.796433	0.935027	0.623362	0.771542	-1.23771	0.31354	NO
E9PCT1	E9PCT1_HUMAN	SRRM1	Serine/arginine repetitive matrix protein 1	628	S	PKRRTASPPPPPK	TASPPPPPK	3	9	0	890.486	2	0.00511427	0.494962	0.157489	0.0981752	0.179075	0.0812485	0.0404739	0.250209	0.100266	2.49545	0.313727	NO
O75821	EIF3G_HUMAN	EIF3G	Eukaryotic translation initiation factor 3 subunit G	42	S	LATGDTSPEPELL	GIPLATGDTSPEPELLPGAPLPPPK	10	25	0	2463.33	2	1.26031e-07	0.317891	0.395782	0	0.120551	0.150052	0	0.237891	0.090201	2.63734	0.317615	NO
P02768	ALBU_HUMAN	ALB	Serum albumin	82	S	TCVADESAENCDK	TCVADESAENCDK	7	13	0	1383.53	2	1.86247e-21	0.298931	0.282971	0.113784	0.457347	0.584612	0.143002	0.231895	0.394987	-1.7033	0.320644	NO
E9PAU2	E9PAU2_HUMAN	RAVER1	Ribonucleoprotein PTB-binding 1	480	T	PPAAQLTPPPAPV	EALGLGPPAAQLTPPPAPVGLR	13	22	0	2121.19	3	0.00348044	0	0.143824	0.379714	0	0.0712082	0.0728727	0.174513	0.048027	3.63364	0.326639	NO
P29590	PML_HUMAN	PML	Protein PML	38	S	GRQPSPSPSPTER	QPSPSPSPTER	5	11	0	1181.57	2	0.0149373	0.0552463	0	0.0322042	0.0185651	0	0.0127465	0.0291502	0.0104372	2.79291	0.331111	NO
Q5SRE5	NU188_HUMAN	NUP188	Nucleoporin NUP188 homolog	1709	S	RRGAPSSPATGVL	GAPSSPATGVLPSPQGK	5	17	0	1549.81	2	0.00936763	0.161528	0.124823	0	0.0626342	0.0588381	0	0.0954505	0.0404908	2.35734	0.35771	NO
Q9Y2V2	CHSP1_HUMAN	CARHSP1	Calcium-regulated heat stable protein 1	45	T	VPSPLPTRRTRTF	GNVVPSPLPTR	10	11	0	1135.63	2	0.0252566	0.141935	0.266504	0	0.0455012	0.105927	0	0.136147	0.050476	2.69725	0.359664	NO
Q9BX66	SRBS1_HUMAN	SORBS1	Sorbin and SH3 domain-containing protein 1	242	S	QTPPSFSPPPPLV	ASGSFAPISQTPPSFSPPPPLVPPAPEDLR	16	30	0	3055.57	2	3.91151e-08	0	0	0.17526	0	0.152102	2.63249	0.0584199	0.928199	-15.8884	0.366682	NO
O43294	TGFI1_HUMAN	TGFB1I1	Transforming growth factor beta-1-induced transcript 1 protein	68	S	TVCKPRSPKPAAP	SPKPAAPAAPPFSSSSGVLGTGLCELDR	1	28	1	2711.36	3	4.47866e-06	0.103947	0.087967	0	0.211742	0.221809	0	0.0639715	0.144517	-2.25909	0.366719	NO
P17812	PYRG1_HUMAN	CTPS1	CTP synthase 1	575	S	DRSGSSSPDSEIT	SGSSSPDSEITELK	5	14	0	1435.67	2	4.11316e-05	0.170341	0.185533	0	0.0767224	0.0815377	0	0.118624	0.0527533	2.24866	0.368685	NO
P36952	SPB5_HUMAN	SERPINB5	Serpin B5	157	T	NSVNDQTKILVVN	DLTDGHFENILADNSVNDQTK	20	21	0	2345.08	2	0.0201239	0.166235	0.165997	0.190085	0.165814	0.166055	0.166239	0.174106	0.166036	1.0486	0.3697	NO
P62851	RS25_HUMAN	RPS25	40S ribosomal protein S25	26	S	KDPVNKSGGKAKK	DPVNKSGGK	6	9	1	900.467	2	0.0115006	0.21973	0.22031	0.219828	0.220213	0.219858	0.243991	0.219956	0.228021	-1.03667	0.369792	NO
Q7Z3D6-6	CN159_HUMAN	C14orf159	Isoform 6 of UPF0317 protein C14orf159, mitochondrial	13	S	LRSRLPSAIRSLI	SRLPSAIR	5	8	1	898.535	2	0.0256914	0.244158	0.244138	0.24416	0.219696	0.243978	0.244171	0.244152	0.235948	1.03477	0.369814	NO
A0MZ66-3	SHOT1_HUMAN	KIAA1598	Isoform 3 of Shootin-1	506	S	ATSESKSMPVLGS	SMPVLGSVSSVTKTALNK	1	18	1	1817.99	3	0.0218453	0.770984	0.770651	0.771157	0.770819	0.747377	0.770892	0.77093	0.763029	1.01035	0.369911	NO
Q8TF01	PNISR_HUMAN	PNISR	Arginine/serine-rich protein PNISR	396	S	GYGSGDSEDERSD	QLAQSSALASLTGLGGLGGYGSGDSEDER	25	29	0	2795.32	2	0.000852987	0.456061	0.479728	0.455955	0.455859	0.456114	0.45584	0.463915	0.455937	1.0175	0.370116	NO
Q8IWV8-4	UBR2_HUMAN	UBR2	Isoform 4 of E3 ubiquitin-protein ligase UBR2	1014	T	TSPVAETEGTIME	MRESSPTSPVAETEGTIMEESSR	13	23	1	2510.13	2	0.00115101	0.560799	0.561278	0.560928	0.560826	0.584734	0.561321	0.561002	0.568961	-1.01419	0.370128	NO
O43493-2	TGON2_HUMAN	TGOLN2	Isoform TGN46 of Trans-Golgi network integral membrane protein 2	70	S	KDSPSKSSAEAQT	SSAEAQTPEDTPNK	1	14	0	1473.66	2	0.0210296	0.560947	0.585139	0.561463	0.56106	0.561272	0.561068	0.569183	0.561133	1.01435	0.370154	NO
Q5T481	RBM20_HUMAN	RBM20	RNA-binding protein 20	742	S	KYPRSGSPNLPHS	SGSPNLPHSVSSYKSR	3	16	1	1701.84	2	0.0254491	0.671754	0.671892	0.67165	0.671959	0.6717	0.696247	0.671765	0.679969	-1.01221	0.370568	NO
O95210	STBD1_HUMAN	STBD1	Starch-binding domain-containing protein 1	145	S	EVSRNESLESPMG	SYSEVSRNESLESPMGEWGFQK	10	22	1	2546.14	2	0.0140178	0.747351	0.770628	0.770846	0.771074	0.770798	0.770525	0.762941	0.770799	-1.0103	0.370588	NO
Q5T7V8-3	GORAB_HUMAN	GORAB	Isoform 3 of RAB6-interacting golgin	118	S	SHFTLTSPVGDGQ	LLHEQEVESR	9	10	0	1238.63	2	0.0289011	0.47972	0.456498	0.479421	0.479505	0.479966	0.479422	0.47188	0.479631	-1.01643	0.370682	NO
Q9UID6	ZN639_HUMAN	ZNF639	Zinc finger protein 639	60	S	DNKDDDSDTETSN	DDDSDTETSNDLPKFADGIK	4	20	1	2181.96	2	0.0157995	0.695733	0.67234	0.695755	0.695586	0.695655	0.696169	0.687942	0.695804	-1.01143	0.370742	NO
Q9NX01	TXN4B_HUMAN	TXNL4B	Thioredoxin-like protein 4B	132	S	GKLIVQSPIDPKN	LIVQSPIDPKNIPK	5	14	1	1560.92	3	0.00909033	0.219943	0.219624	0.22031	0.219669	0.22037	0.244147	0.219959	0.228062	-1.03684	0.370958	NO
Q8WZ73-2	RFFL_HUMAN	RFFL	Isoform 2 of E3 ubiquitin-protein ligase rififylin	229	S	ETQSIDSEDSFVP	VPAEDETQSIDSEDSFVPGRR	12	21	1	2333.08	2	0.0231744	0.345095	0.3453	0.344691	0.345119	0.345047	0.369068	0.345029	0.353078	-1.02333	0.37109	NO
Q6P9A3	ZN549_HUMAN	ZNF549	Zinc finger protein 549	142	S	ASGKWFSFGSNLQ	WFSFGSNLQQHQNQDSGEK	3	19	0	2235.99	2	0.0200623	0.90764	0.908026	0.90749	0.907847	0.884434	0.907487	0.907719	0.899922	1.00866	0.371172	NO
Q16236-2	NF2L2_HUMAN	NFE2L2	Isoform 2 of Nuclear factor erythroid 2-related factor 2	215	S	ETTMVPSPEAKLT	LTEVDNYHFYSSIPSMEK	12	18	0	2158.99	2	0.0184262	0.368745	0.368942	0.344893	0.368904	0.368786	0.368985	0.36086	0.368892	-1.02226	0.371332	NO
Q6NUJ5	PWP2B_HUMAN	PWWP2B	PWWP domain-containing protein 2B	291	S	APQDDGSQDPEVL	VHGSLEPFRPQQAPQDDGSQDPEVLDR	19	27	0	3016.43	2	0.0244274	0.456234	0.456105	0.455844	0.479897	0.455985	0.456232	0.456061	0.464038	-1.01749	0.371392	NO
Q13362-2	2A5G_HUMAN	PPP2R5C	Isoform Gamma-1 of Serine/threonine-protein phosphatase 2A 56 kDa regulatory subunit gamma isoform	336	S	QLAKCVSSPHFQV	CVSSPHFQVAERALYYWNNEYIMSLISDNAAK	3	32	1	3718.75	2	0.0217375	0.561368	0.560915	0.560714	0.561457	0.585001	0.560645	0.560999	0.569034	-1.01432	0.371427	NO
Q96FC9-4	DDX11_HUMAN	DDX11	Isoform 4 of Probable ATP-dependent RNA helicase DDX11	204	S	VLAEYESDEEKKV	LEQLESGEEELVLAEYESDEEKK	18	23	1	2695.26	2	0.0188871	0.770734	0.747076	0.746743	0.746957	0.746668	0.746968	0.754851	0.746864	1.01069	0.371509	NO
O95807	TM50A_HUMAN	TMEM50A	Transmembrane protein 50A	64	T	ACGVIATIAFLMI	DFNHSYHACGVIATIAFLMINAVSNGQVR	14	29	0	3147.54	2	0.0143449	0.166318	0.189912	0.165613	0.165816	0.165967	0.16597	0.173947	0.165918	1.04839	0.371516	NO
Q5BJF6-5	ODFP2_HUMAN	ODF2	Isoform 5 of Outer dense fiber protein 2	52	T	RGMKGDTVNVRRS	GMKGDTVNVR	6	10	1	1075.54	3	0.00490492	0.585149	0.585197	0.584753	0.584718	0.585257	0.561445	0.585033	0.57714	1.01368	0.371583	NO
Q8IW41	MAPK5_HUMAN	MAPKAPK5	MAP kinase-activated protein kinase 5	214	T	IIPTSPTPYTYNK	SGIIPTSPTPYTYNK	9	15	0	1637.83	2	0.0158568	0.584852	0.584669	0.560869	0.584781	0.584501	0.585128	0.576797	0.584803	-1.01388	0.371704	NO
Q8WU76	SCFD2_HUMAN	SCFD2	Sec1 family domain-containing protein 2	388	S	TPGQLMSYIQLFK	VTPGQLMSYIQLFK	8	14	0	1623.87	2	0.0192959	0.166138	0.166211	0.165638	0.189598	0.165955	0.166117	0.165995	0.17389	-1.04756	0.371792	NO
Q86XX4	FRAS1_HUMAN	FRAS1	Extracellular matrix protein FRAS1	1721	T	GSSLSITVASKST	LAAGSSLSITVASKSTAIITR	10	21	1	2046.17	2	0.0284751	0.165697	0.189656	0.190095	0.189943	0.190186	0.18961	0.181816	0.189913	-1.04453	0.372045	NO
Q8N0U7-3	CA087_HUMAN	C1orf87	Isoform 3 of Uncharacterized protein C1orf87	11	S	WKTPRGSDAMPEI	MEPEVPEMSQSKTEHMK	11	17	1	2016.9	2	0.000208483	0.672152	0.672426	0.672284	0.672497	0.672146	0.695911	0.672287	0.680184	-1.01175	0.372098	NO
Q9Y383-2	LC7L2_HUMAN	LUC7L2	Isoform 2 of Putative RNA-binding protein Luc7-like 2	308	S	RHRSRSSSRSRSR	SSSRSR	3	6	1	678.341	2	0.023705	0.560892	0.561387	0.561023	0.561059	0.585206	0.561211	0.561101	0.569159	-1.01436	0.372161	NO
P14174	MIF_HUMAN	MIF	Macrophage migration inhibitory factor	91	S	AERLRISPDRVYI	ISPDR	2	5	0	586.308	2	0.00129502	0.243712	0.243782	0.220094	0.244117	0.243472	0.243749	0.235863	0.243779	-1.03357	0.372263	NO
P52565	GDIR1_HUMAN	ARHGDIA	Rho GDP-dissociation inhibitor 1	101	S	ESFKKQSFVLKEG	QSFVLKEGVEYR	2	12	1	1453.76	2	0.0226317	0.244049	0.24355	0.220254	0.244026	0.243826	0.243643	0.235951	0.243831	-1.0334	0.37227	NO
Q9Y2W1	TR150_HUMAN	THRAP3	Thyroid hormone receptor-associated protein 3	682	S	HRRIDISPSTFRK	IDISPSTFR	4	9	0	1034.54	2	0.00538015	3.04062	0	3.37725	1.51008	0	1.36452	2.13929	0.9582	2.23261	0.372343	NO
Q15653	IKBB_HUMAN	NFKBIB	NF-kappa-B inhibitor beta	315	S	GPCSSSSDSDSGD	SGPCSSSSDSDSGDEGDEYDDIVVHSSRSQTR	8	32	1	3360.36	2	0.0191695	0.22004	0.243622	0.220208	0.219898	0.220264	0.220127	0.227957	0.220096	1.03571	0.372446	NO
P01106	MYC_HUMAN	MYC	Myc proto-oncogene protein	344	S	NNRKCTSPRSSDT	KCTSPR	4	6	1	690.348	2	0.0274337	0.672366	0.672081	0.672313	0.672401	0.696157	0.672161	0.672253	0.68024	-1.01188	0.37245	NO
Q07889	SOS1_HUMAN	SOS1	Son of sevenless homolog 1	1197	S	AYSPRYSISDRTS	YSISDRTSISDPPESPPLLPPR	2	22	1	2423.23	2	0.0205859	0.585145	0.585222	0.584534	0.584781	0.561431	0.585095	0.584967	0.577102	1.01363	0.372527	NO
Q86UU0-2	BCL9L_HUMAN	BCL9L	Isoform 2 of B-cell CLL/lymphoma 9-like protein	999	S	SRLKSPSMAVPSP	SPSMAVPSPGWVASPKTAMPSPGVSQNK	8	28	1	2794.38	2	0.00153165	0.560726	0.561382	0.561043	0.56125	0.584558	0.560905	0.56105	0.568905	-1.014	0.372569	NO
Q96B01	R51A1_HUMAN	RAD51AP1	RAD51-associated protein 1	294	S	KPLEIRSPSAESK	KPLEIRSPSAESK	7	13	1	1440.79	2	0.0195303	0.771021	0.746919	0.770544	0.770896	0.770753	0.770775	0.762828	0.770808	-1.01046	0.37258	NO
Q9BXI6-2	TB10A_HUMAN	TBC1D10A	Isoform 2 of TBC1 domain family member 10A	43	S	ELSSLGSDSEANG	ESLAQGPDAATTDELSSLGSDSEANGFAERR	20	31	1	3180.44	2	0.00921033	0.4801	0.479872	0.456322	0.480272	0.479718	0.480044	0.472098	0.480011	-1.01676	0.372643	NO
Q13200	PSMD2_HUMAN	PSMD2	26S proteasome non-ATPase regulatory subunit 2	90	T	SSTTSMTSVPKPL	SSTTSMTSVPKPLK	7	14	0	1462.77	2	0.0297384	0.368892	0.345367	0.368808	0.368727	0.36864	0.369256	0.361022	0.368874	-1.02175	0.372688	NO
Q86XX4-2	FRAS1_HUMAN	FRAS1	Isoform 2 of Extracellular matrix protein FRAS1	1721	T	GSSLSITVASKST	GPRLAAGSSLSITVASK	13	17	1	1613.91	3	0.0142019	0.770893	0.770716	0.746965	0.770862	0.77069	0.770926	0.762858	0.770826	-1.01045	0.372762	NO
Q9UGQ3-2	GTR6_HUMAN	SLC2A6	Isoform 2 of Solute carrier family 2, facilitated glucose transporter member 6	23	S	PEKPPPSPGDRAR	MQEPLLGAEGPDYDTFPEKPPPSPGDR	23	27	0	2939.36	2	0.00982821	0.220016	0.243917	0.219869	0.219779	0.219801	0.220185	0.227934	0.219922	1.03643	0.372853	NO
Q9NZQ3-2	SPN90_HUMAN	NCKIPSD	Isoform 2 of NCK-interacting protein with SH3 domain	181	T	RRAAPTTPPPPVK	AAPTTPPPPVKR	5	12	1	1230.71	3	0.00628079	0.456293	0.455934	0.45585	0.456267	0.455826	0.47991	0.456026	0.464001	-1.01749	0.372889	NO
Q96B01	R51A1_HUMAN	RAD51AP1	RAD51-associated protein 1	14	S	KKPVNYSQFDHSD	HKKPVNYSQFDHSDSDDDFVSATVPLNK	8	28	1	3189.5	2	0.00802947	0.190072	0.190181	0.165756	0.190132	0.190052	0.190233	0.182003	0.190139	-1.0447	0.373272	NO
Q92633	LPAR1_HUMAN	LPAR1	Lysophosphatidic acid receptor 1	244	S	RMSRHSSGPRRNR	HSSGPRR	3	7	1	795.41	2	0.0243851	0.771048	0.77116	0.770682	0.746991	0.770786	0.771114	0.770963	0.762964	1.01049	0.37329	NO
P33763	S10A5_HUMAN	S100A5	Protein S100-A5	15	T	LTTMVTTFHKYSG	METPLEKALTTMVTTFHK	15	18	1	2077.06	3	0.00203059	0.345016	0.368698	0.369004	0.369093	0.368946	0.368552	0.360906	0.368864	-1.02205	0.373333	NO
Q14197	ICT1_HUMAN	ICT1	Peptidyl-tRNA hydrolase ICT1, mitochondrial	169	T	QTPKEPTKEDVKL	DMITEASQTPKEPTK	14	15	1	1674.81	3	0.000712894	0.479702	0.479742	0.455674	0.479496	0.480019	0.479687	0.471706	0.479734	-1.01702	0.373351	NO
Q6ZNE5-2	BAKOR_HUMAN	ATG14	Isoform 2 of Beclin 1-associated autophagy-related key regulator	227	S	VSSESDSAMTSST	LCNSEFCGENLSKQK	12	15	1	1698.77	2	0.0170816	0.585012	0.560774	0.561422	0.560917	0.560848	0.561486	0.569069	0.561083	1.01423	0.373367	NO
P27815	PDE4A_HUMAN	PDE4A	cAMP-specific 3',5'-cyclic phosphodiesterase 4A	686	S	YSAIRQSPSPPPE	QSPSPPPEEESRGPGHPPLPDK	2	22	1	2334.12	2	0.00336479	0.479719	0.480059	0.480186	0.479658	0.480295	0.456217	0.479988	0.472056	1.0168	0.37346	NO
Q92466-2	DDB2_HUMAN	DDB2	Isoform D1 of DNA damage-binding protein 2	26	S	RNKRSRSPLELEP	SPLELEPEAK	1	10	0	1111.58	2	0.0214914	0.166461	0.165672	0.190082	0.166427	0.165766	0.165965	0.174072	0.166053	1.04829	0.373473	NO
O15226	NKRF_HUMAN	NKRF	NF-kappa-B-repressing factor	422	S	YPSVKSSQCHTGS	SSQCHTGSSPRGSGK	2	15	1	1474.66	2	0.0176441	0.45641	0.456298	0.455791	0.456041	0.456302	0.479871	0.456166	0.464072	-1.01733	0.373751	NO
Q9NVU0-3	RPC5_HUMAN	POLR3E	Isoform 3 of DNA-directed RNA polymerase III subunit RPC5	503	S	IKEEPVSEEGEED	EEPVSEEGEEDEEQEAEEEPMDTSPSGLHSK	5	31	0	3458.4	2	0.02242	0.771157	0.770603	0.770967	0.747157	0.771077	0.770734	0.770909	0.762989	1.01038	0.373802	NO
P23467-2	PTPRB_HUMAN	PTPRB	Isoform 2 of Receptor-type tyrosine-protein phosphatase beta	624	T	LYSVVVTTVSGGI	LYTVTITTR	8	9	0	1066.6	2	0.0273636	0.48014	0.479918	0.480131	0.456043	0.480173	0.479948	0.480063	0.472055	1.01696	0.373823	NO
Q7Z3D6-6	CN159_HUMAN	C14orf159	Isoform 6 of UPF0317 protein C14orf159, mitochondrial	13	S	LRSRLPSAIRSLI	LPSAIR	3	6	0	655.402	3	0.00813947	0.560692	0.560995	0.56137	0.561184	0.560848	0.585152	0.561019	0.569061	-1.01433	0.374232	NO
Q01726	MSHR_HUMAN	MC1R	Melanocyte-stimulating hormone receptor	157	T	RYHSIVTLPRARR	YHSIVTLPR	6	9	0	1084.6	3	0.0240222	0.165991	0.189606	0.189728	0.190002	0.189549	0.189433	0.181775	0.189661	-1.04338	0.374335	NO
Q08499-6	PDE4D_HUMAN	PDE4D	Isoform 5 of cAMP-specific 3',5'-cyclic phosphodiesterase 4D	301	S	QTRHSVSEMASNK	RPMSQISGVK	7	10	0	1101.6	2	0.0232638	0.69578	0.695926	0.696047	0.67225	0.695608	0.696255	0.695918	0.688038	1.01145	0.374809	NO
O00116	ADAS_HUMAN	AGPS	Alkyldihydroxyacetonephosphate synthase, peroxisomal	68	T	RAASAATAAPTAT	AASAATAAPTATPAAQESGTIPK	6	23	0	2082.06	2	0.0169481	0.345232	0.345019	0.368719	0.345109	0.345424	0.34489	0.35299	0.345141	1.02274	0.374873	NO
O96001	PPR17_HUMAN	PPP1R17	Protein phosphatase 1 regulatory subunit 17	119	T	KPRRKDTPALHMS	DTPALHMSPFAAGVTLLR	2	18	0	1895.99	2	0.0130077	0.219714	0.220446	0.244018	0.22034	0.219859	0.220094	0.228059	0.220098	1.03617	0.375078	NO
Q9P0K8-2	FOXJ2_HUMAN	FOXJ2	Isoform FOXJ2.S of Forkhead box protein J2	46	S	RKCSPGSPTDPNA	KCSPGSPTDPNATLSK	6	16	1	1601.77	3	0.0288743	0.189516	0.189526	0.189747	0.189733	0.165832	0.189509	0.189596	0.181692	1.04351	0.375296	NO
P29400	CO4A5_HUMAN	COL4A5	Collagen alpha-5(IV) chain	543	S	APGFPGSKGEPGD	GLPGIPGAPGAPGFPGSKGEPGDILTFPGMK	17	31	1	2918.5	2	0.0219617	0.746812	0.771017	0.770666	0.770983	0.770747	0.770718	0.762832	0.770816	-1.01047	0.375307	NO
O75635	SPB7_HUMAN	SERPINB7	Serpin B7	217	S	ERKFNLSVIEDPS	FNLSVIEDPSMK	4	12	0	1378.68	3	0.00130091	0.369107	0.368711	0.368946	0.369199	0.368693	0.344989	0.368922	0.36096	1.02206	0.375328	NO
P08238	HS90B_HUMAN	HSP90AB1	Heat shock protein HSP 90-beta	255	S	KIEDVGSDEEDDS	IEDVGSDEEDDSGKDK	6	16	1	1736.72	2	2.62239e-42	5.43731	2.21458	5.21761	3.52509	1.52093	3.98181	4.28983	3.00928	1.42554	0.375472	NO
P30622	CLIP1_HUMAN	CLIP1	CAP-Gly domain-containing linker protein 1	833	T	GRELKLTNLQENL	LTNLQENLSEVSQVK	2	15	0	1700.89	2	0.0286205	0.456264	0.456181	0.456122	0.456109	0.456209	0.479783	0.456189	0.464034	-1.0172	0.375562	NO
Q6NXG1	ESRP1_HUMAN	ESRP1	Epithelial splicing regulatory protein 1	543	S	LNRNGLSPPPCKL	NGLSPPPCK	4	9	0	911.454	3	0.029526	0.671846	0.67206	0.695685	0.67182	0.672447	0.671673	0.679864	0.67198	1.01173	0.375564	NO
O14683	P5I11_HUMAN	TP53I11	Tumor protein p53-inducible protein 11	14	S	PLMKKHSQTDLVS	HSQTDLVSRLK	2	11	1	1282.7	3	0.0282914	0.456449	0.479908	0.455769	0.456114	0.456479	0.455816	0.464042	0.456137	1.01733	0.375664	NO
Q8NCB2-3	CAMKV_HUMAN	CAMKV	Isoform 3 of CaM kinase-like vesicle-associated protein	18	S	KNYNQPSEVTDRY	NYNQPSEVTDR	6	11	0	1321.59	2	0.0070047	0.189896	0.165964	0.189485	0.189428	0.189922	0.189629	0.181782	0.18966	-1.04334	0.375683	NO
Q9HB45	Q9HB45_HUMAN	GHRHR	GHRH receptor splice variant 1	7	S	MVPGTPSPLLGRG	MVPGTPSPLLGR	7	12	0	1223.67	2	0.0256825	0	6.00182	0	0	0.0269002	0	2.00061	0.00896674	223.114	0.375834	NO
Q9HB45	Q9HB45_HUMAN	GHRHR	GHRH receptor splice variant 1	5	T	__MVPGTPSPLLG	MVPGTPSPLLGR	5	12	0	1223.67	2	0.0256825	0	6.00182	0	0	0.0269002	0	2.00061	0.00896674	223.114	0.375834	NO
Q8TD31	CCHCR_HUMAN	CCHCR1	Coiled-coil alpha-helical rod protein 1	88	S	EGSQALSQQAEVI	GRSWGLEGSQALSQQAEVIVR	13	21	1	2270.18	2	0.0237278	0.480219	0.479555	0.479922	0.456239	0.480238	0.479622	0.479898	0.472033	1.01666	0.375858	NO
Q86SQ4-3	GP126_HUMAN	GPR126	Isoform 3 of G-protein coupled receptor 126	1140	S	FRLADNSDWSKTA	LADNSDWSK	5	9	0	1034.47	2	0.000734162	0.220104	0.220403	0.220135	0.220444	0.243827	0.219916	0.220214	0.228062	-1.03564	0.375858	NO
O14525	ASTN1_HUMAN	ASTN1	Astrotactin-1	1277	S	LDWAELSRDLRKT	YSEIKPYGLDWAELSR	15	16	0	1925.95	2	0.0268096	0.479657	0.456242	0.455747	0.456473	0.455623	0.455994	0.463882	0.45603	1.01722	0.376116	NO
Q3SXY8-2	AR13B_HUMAN	ARL13B	Isoform 2 of ADP-ribosylation factor-like protein 13B	7	S	MFSLMASCCGWFK	MFSLMASCCGWFKR	7	14	1	1665.73	3	0.0266184	0.907838	0.884335	0.883905	0.88403	0.88397	0.884475	0.892026	0.884159	1.0089	0.376123	NO
Q96AC1	FERM2_HUMAN	FERMT2	Fermitin family homolog 2	351	S	EVDAALSDLEITL	LSIMTSENHLNNSDKEVDEVDAALSDLEITLEGGK	25	35	1	3785.82	2,3	0.00392803	0.907832	0.908219	0.907439	0.907847	0.90789	0.884315	0.90783	0.900017	1.00868	0.376176	NO
Q9UPS8-3	ANR26_HUMAN	ANKRD26	Isoform 3 of Ankyrin repeat domain-containing protein 26	283	T	SLAKLMTASQQSR	LMTASQQSRK	3	10	1	1148.6	3	0.00123783	0.456028	0.479455	0.455847	0.456112	0.456162	0.455659	0.463777	0.455978	1.0171	0.376196	NO
Q5T4W7-2	ARTN_HUMAN	ARTN	Isoform 2 of Artemin	197	S	TRYEAVSFMDVNS	SPHDLSLASLLGAGALRPPPGSRPVSQPCCRPTR	22	34	0	3492.82	2	0.00338394	0.479695	0.47999	0.480277	0.480211	0.479846	0.456063	0.479988	0.47204	1.01684	0.376225	NO
Q14203	DCTN1_HUMAN	DCTN1	Dynactin subunit 1	996	T	RIEKVQTRLEETQ	IEKVQTR	6	7	1	872.508	2	0.0107941	0.165877	0.166486	0.165607	0.165857	0.166041	0.189602	0.16599	0.173833	-1.04725	0.376381	NO
Q9Y617-2	SERC_HUMAN	PSAT1	Isoform 2 of Phosphoserine aminotransferase	179	S	LVCDMSSNFLSKP	GAVLVCDMSSNFLSKPVDVSKFGVIFAGAQK	10	31	1	3213.66	2	0.0129674	0.561464	0.561195	0.56107	0.56147	0.585212	0.560923	0.561243	0.569201	-1.01418	0.376537	NO
Q15468-2	STIL_HUMAN	STIL	Isoform 2 of SCL-interrupting locus protein	1271	S	QMNSMNSVGTFLD	QMNSMNSVGTFLDVKR	7	16	1	1825.88	2	0.0264376	0	5.52032	0	0	0.0350891	0	1.84011	0.0116964	157.323	0.376647	NO
Q15468-2	STIL_HUMAN	STIL	Isoform 2 of SCL-interrupting locus protein	1274	T	SMNSVGTFLDVKR	QMNSMNSVGTFLDVKR	10	16	1	1825.88	2	0.0264376	0	5.52032	0	0	0.0350891	0	1.84011	0.0116964	157.323	0.376647	NO
Q9UHB7-3	AFF4_HUMAN	AFF4	Isoform 3 of AF4/FMR2 family member 4	212	S	EHQRSKSPRDPDA	SPRDPDANWDSPSR	1	14	1	1598.71	2	0.0165402	0.479572	0.480118	0.479676	0.480234	0.455857	0.479437	0.479789	0.471843	1.01684	0.376684	NO
Q9UPM8	AP4E1_HUMAN	AP4E1	AP-4 complex subunit epsilon-1	850	S	KKFSLTSELLDSE	FSLTSELLDSESLTELPLVEK	5	21	0	2349.22	2	0.0218614	0.220122	0.243646	0.21962	0.219993	0.220021	0.219749	0.227796	0.219921	1.03581	0.376712	NO
P20839	IMDH1_HUMAN	IMPDH1	Inosine-5'-monophosphate dehydrogenase 1	416	S	KYRGMGSLDAMEK	GMGSLDAMEK	4	10	0	1037.45	2	0.0144505	0.560601	0.5848	0.561222	0.561081	0.560623	0.561179	0.568875	0.560961	1.01411	0.376789	NO
Q5T7V8-3	GORAB_HUMAN	GORAB	Isoform 3 of RAB6-interacting golgin	118	S	SHFTLTSPVGDGQ	LLHEQEVESRRPVVR	9	15	1	1846.02	2	0.0131426	0.696123	0.695842	0.672121	0.696121	0.695941	0.695722	0.688029	0.695928	-1.01148	0.376916	NO
Q8IZV2-2	CKLF8_HUMAN	CMTM8	Isoform 2 of CKLF-like MARVEL transmembrane domain-containing protein 8	14	T	RSHTVTTTASSFA	ARSHTVTTTASSFAENFSTSSSSFAYDR	8	28	1	3014.36	3	0.0252989	0.585013	0.58456	0.584456	0.584588	0.584874	0.560873	0.584676	0.576778	1.01369	0.376965	NO
Q96QD9	UIF_HUMAN	FYTTD1	UAP56-interacting factor	16	S	GATATSSPPPKAR	LVGATATSSPPPK	9	13	0	1224.67	2	0.00193928	0.243433	0.220294	0.243838	0.243498	0.243736	0.243501	0.235855	0.243578	-1.03275	0.377116	NO
Q02224-2	CENPE_HUMAN	CENPE	Isoform 2 of Centromere-associated protein E	454	S	TKTHKLSINLLRE	LSINLLR	2	7	0	827.523	3	0.0146599	0.4799	0.456028	0.455923	0.456128	0.455706	0.456267	0.46395	0.456034	1.01736	0.377169	NO
Q86UR5-6	RIMS1_HUMAN	RIMS1	Isoform 6 of Regulating synaptic membrane exocytosis protein 1	324	S	RLEKGRSQDYPDT	GRSQDYPDTPEK	3	12	1	1391.63	2	0.0139648	0.746718	0.770975	0.747221	0.747334	0.746802	0.746947	0.754971	0.747028	1.01063	0.377196	NO
O43399	TPD54_HUMAN	TPD52L2	Tumor protein D54	166	S	NSATFKSFEDRVG	SFEDRVGTIK	1	10	1	1150.6	2	0.006815	0.219802	0.243679	0.244138	0.243987	0.243528	0.24403	0.235873	0.243848	-1.03381	0.37728	NO
P55040	GEM_HUMAN	GEM	GTP-binding protein GEM	23	S	PQQQRWSIPADGR	QGTVGMQPQQQRWSIPADGR	14	20	1	2239.09	2	0.0118794	0.345156	0.345296	0.344658	0.36843	0.345287	0.344671	0.345037	0.352796	-1.02249	0.377296	NO
Q92851	CASPA_HUMAN	CASP10	Caspase-10	216	S	GEEELVSQTDVKT	EAESYQGEEELVSQTDVK	13	18	0	2039.92	2	0.00386556	0.695578	0.672365	0.696281	0.69592	0.696179	0.695512	0.688075	0.69587	-1.01133	0.37745	NO
P43354	NR4A2_HUMAN	NR4A2	Nuclear receptor subfamily 4 group A member 2	356	S	KSPQEPSPPSPPV	LPSKPKSPQEPSPPSPPVSLISALVR	12	26	1	2707.53	2	0.00937841	0.369039	0.369016	0.369283	0.345425	0.369072	0.369287	0.369112	0.361261	1.02173	0.377594	NO
Q8N5C8-2	TAB3_HUMAN	TAB3	Isoform 2 of TGF-beta-activated kinase 1 and MAP3K7-binding protein 3	60	S	LYMEYHSPDDNRM	YLYMEYHSPDDNR	8	13	0	1701.71	2	0.00345927	0.561498	0.560888	0.561377	0.585033	0.561086	0.561292	0.561255	0.569137	-1.01404	0.377602	NO
P22059	OSBP1_HUMAN	OSBP	Oxysterol-binding protein 1	345	S	GKDQCCSGKGDMS	GATVLPANTPGNVGSGKDQCCSGK	22	24	1	2260.06	2	0.0220985	0.479707	0.480065	0.479658	0.479612	0.45588	0.48014	0.47981	0.471877	1.01681	0.377609	NO
P60201	MYPR_HUMAN	PLP1	Myelin proteolipid protein	118	T	GLSATVTGGQKGR	GLSATVTGGQKGR	7	13	1	1230.67	2	0.0034707	0.747411	0.747319	0.747235	0.747302	0.747205	0.770696	0.747322	0.755068	-1.01037	0.377676	NO
P56589	PEX3_HUMAN	PEX3	Peroxisomal biogenesis factor 3	201	S	SLKHSLSLLDLEQ	HSLSLLDLEQKLK	4	13	1	1522.87	2	0.0133755	0.695937	0.672211	0.67216	0.672479	0.672387	0.671893	0.680103	0.672253	1.01168	0.377686	NO
P14136	GFAP_HUMAN	GFAP	Glial fibrillary acidic protein	305	S	LRGTNESLERQMR	GTNESLER	5	8	0	904.425	2	0.0211164	0.189747	0.165664	0.190195	0.189487	0.190039	0.190177	0.181869	0.189901	-1.04417	0.377834	NO
Q9HD23	MRS2_HUMAN	MRS2	Magnesium transporter MRS2 homolog, mitochondrial	427	S	SMELKNSLRLDGL	SMELKNSLR	7	9	1	1076.56	2	0.0258036	0.746661	0.747065	0.770923	0.74688	0.746735	0.747189	0.754883	0.746934	1.01064	0.377842	NO
Q8WXG9	GPR98_HUMAN	GPR98	G-protein coupled receptor 98	5675	T	HLIEKITTEGKIQ	ITTEGKIQAFSVASR	2	15	1	1606.87	2	0.003979	0.190095	0.189407	0.166392	0.190145	0.189452	0.18945	0.181964	0.189682	-1.04241	0.378028	NO
Q6DN90	IQEC1_HUMAN	IQSEC1	IQ motif and SEC7 domain-containing protein 1	512	S	HKEARNSWDSPAF	NSWDSPAFSNDVIRK	2	15	1	1734.83	2	0.0287089	0.907848	0.883924	0.907631	0.907833	0.907655	0.907505	0.899801	0.907664	-1.00874	0.378044	NO
Q9P2D1	CHD7_HUMAN	CHD7	Chromodomain-helicase-DNA-binding protein 7	2272	S	KNFDEESNASMST	GKNFDEESNASMSTAR	8	16	1	1742.75	2	0.00771288	0.907487	0.908219	0.90766	0.907776	0.907948	0.88412	0.907789	0.899948	1.00871	0.378076	NO
P67870	CSK2B_HUMAN	CSNK2B	Casein kinase II subunit beta	205	S	LQLQAASNFKSPV	IHPMAYQLQLQAASNFK	14	17	0	1959	3	0.0084569	0.907647	0.884402	0.907968	0.907596	0.907722	0.907879	0.900006	0.907733	-1.00859	0.378106	NO
Q96M27-2	PRRC1_HUMAN	PRRC1	Isoform 2 of Protein PRRC1	390	S	DYNLRWSGLLVTV	WSGLLVTVGEVLEK	2	14	0	1528.85	2	0.00713693	0.56071	0.561331	0.584527	0.561078	0.561328	0.56088	0.568856	0.561096	1.01383	0.378212	NO
Q8N4P3	MESH1_HUMAN	HDDC3	Guanosine-3',5'-bis(diphosphate) 3'-pyrophosphohydrolase MESH1	90	T	RLVEEVTDDKTLP	LVEEVTDDK	6	9	0	1046.51	3	0.0087126	0.219899	0.219688	0.219808	0.219713	0.219718	0.243774	0.219798	0.227735	-1.03611	0.378359	NO
Q9Y2H1	ST38L_HUMAN	STK38L	Serine/threonine-protein kinase 38-like	282	S	RRQLAYSTVGTPD	RQLAYSTVGTPDYIAPEVFMQTGYNK	6	26	1	2948.44	2	0.0118622	0.456488	0.479675	0.479841	0.47966	0.479813	0.47956	0.472001	0.479678	-1.01626	0.378408	NO
Q5JTC6-2	AMER1_HUMAN	FAM123B	Isoform 2 of APC membrane recruitment protein 1	161	S	VAEKFPSMPKPKK	AVAEKFPSMPKPK	8	13	1	1428.78	2	0.0292038	0.369289	0.368595	0.34534	0.368599	0.369066	0.368923	0.361075	0.368863	-1.02157	0.378436	NO
P20290	BTF3_HUMAN	BTF3	Transcription factor BTF3	160	T	LGADSLTSLRRLA	QLTEMLPSILNQLGADSLTSLRR	19	23	1	2555.37	2	0.0259889	0.479557	0.480159	0.456371	0.479686	0.479421	0.480226	0.472029	0.479778	-1.01642	0.378621	NO
Q96KN7	RPGR1_HUMAN	RPGRIP1	X-linked retinitis pigmentosa GTPase regulator-interacting protein 1	522	T	TLELEKTRDMLIL	TRDMLILQR	1	9	1	1144.64	2	0.0119377	0.189958	0.166106	0.189518	0.18962	0.18984	0.189485	0.181861	0.189649	-1.04282	0.378896	NO
Q2M2Z5-2	KIZ_HUMAN	PLK1S1	Isoform 2 of Centrosomal protein kizuna	321	S	RASPPVSPIPVSE	VALSTEKNCILQTLSSPDSEK	4	21	1	2262.14	2	0.0262724	0.584645	0.584739	0.561132	0.584541	0.584774	0.584489	0.576839	0.584601	-1.01346	0.378918	NO
Q8N4C6	NIN_HUMAN	NIN	Ninein	2019	T	EELENRTSETNTP	INQHLQEELENRTSETNTPQGNQEQLVTVMEER	13	33	1	3893.85	2	0.017927	0.883681	0.907636	0.884212	0.884436	0.88384	0.883829	0.891843	0.884035	1.00883	0.378939	NO
Q96RF0-2	SNX18_HUMAN	SNX18	Isoform 2 of Sorting nexin-18	197	T	GRYRLSTRSDLSL	YRLSTR	5	6	1	794.44	2	0.0298136	0.77086	0.770675	0.770564	0.770679	0.770903	0.747062	0.7707	0.762881	1.01025	0.378945	NO
O15015-2	ZN646_HUMAN	ZNF646	Isoform 2 of Zinc finger protein 646	1006	S	MEMVVDSVLEDIV	APSPLGVAGDAMEMVVDSVLEDIVNSVSGEGGDAK	18	35	0	3414.62	2	0.015023	0.456379	0.456439	0.456084	0.456348	0.456059	0.48017	0.4563	0.464192	-1.0173	0.3792	NO
P49848	TAF6_HUMAN	TAF6	Transcription initiation factor TFIID subunit 6	626	S	GPTSHPSPVPPPA	GGPTSHPSPVPPPASSPSPLSGSALCGGK	8	29	0	2625.29	2	0.00598677	0.190103	0.189765	0.19012	0.190174	0.190013	0.166137	0.189996	0.182108	1.04331	0.379237	NO
Q8WWM7-7	ATX2L_HUMAN	ATXN2L	Isoform 7 of Ataxin-2-like protein	341	S	SGRESPSLASREG	ESPSLASR	4	8	0	845.424	3	0.0215075	0.345393	0.368847	0.368942	0.368689	0.368668	0.36903	0.36106	0.368796	-1.02142	0.379394	NO
Q5JTV8-2	TOIP1_HUMAN	TOR1AIP1	Isoform 2 of Torsin-1A-interacting protein 1	157	S	LRDSHSSEEDEAS	GLRDSHSSEEDEASSQTDLSQTISK	8	25	1	2706.22	2	0.0163225	0.189712	0.190237	0.189965	0.165693	0.190162	0.189985	0.189971	0.181947	1.0441	0.379416	NO
Q86UR5-6	RIMS1_HUMAN	RIMS1	Isoform 6 of Regulating synaptic membrane exocytosis protein 1	636	T	RLGAFITKVKKGS	LGAFITKVK	6	9	1	975.612	2	0.00558575	0.584824	0.584841	0.561235	0.584429	0.584916	0.584849	0.576966	0.584732	-1.01346	0.379508	NO
O95104	SFR15_HUMAN	SCAF4	Splicing factor, arginine/serine-rich 15	1037	S	REWGRRSPDRDRH	RSPDR	2	5	1	629.325	3	0.0176473	0.369279	0.368729	0.36857	0.368728	0.344663	0.369197	0.368859	0.360862	1.02216	0.379602	NO
O43772	MCAT_HUMAN	SLC25A20	Mitochondrial carnitine/acylcarnitine carrier protein	9	S	DQPKPISPLKNLL	MADQPKPISPLK	9	12	0	1323.72	2	0.0247192	0.368666	0.369071	0.368456	0.369047	0.368623	0.344892	0.368731	0.360854	1.02183	0.379681	NO
Q9UMS6	SYNP2_HUMAN	SYNPO2	Synaptopodin-2	604	S	QPATPFSPTRNMT	MVPMNRTAKPFPGSVNQPATPFSPTR	23	26	1	2827.43	2	0.0258473	0.166183	0.166013	0.189818	0.166294	0.166118	0.166203	0.174004	0.166205	1.04693	0.379783	NO
Q6W2J9-2	BCOR_HUMAN	BCOR	Isoform 2 of BCL-6 corepressor	294	S	PWKMGVSPGNPVD	MGVSPGNPVDSHAYPHIQNSKQPR	4	24	1	2615.27	3	0.00362525	0.22013	0.243653	0.244261	0.243755	0.243595	0.244208	0.236015	0.243853	-1.03321	0.379806	NO
Q00987-10	MDM2_HUMAN	MDM2	Isoform Mdm2-G of E3 ubiquitin-protein ligase Mdm2	121	S	SSDSGTSVSENRC	NLVVVNQQEENSDELSGERQR	16	21	1	2442.17	2	0.00322645	0.345307	0.344658	0.345324	0.344752	0.345225	0.369159	0.345096	0.353045	-1.02303	0.379912	NO
Q16890-2	TPD53_HUMAN	TPD52L1	Isoform 2 of Tumor protein D53	115	S	KATAAFSNVGTAI	THETLSHAGQKATAAFSNVGTAISK	17	25	1	2526.28	3	0.020211	0.455976	0.456263	0.456331	0.45585	0.479427	0.456316	0.45619	0.463864	-1.01682	0.379964	NO
Q8WZ42-6	TITIN_HUMAN	TTN	Isoform 6 of Titin	284	S	ARQQSPSPIRHSP	AQLARQQSPSPIR	10	13	1	1450.8	2	0.0224807	0.220221	0.220322	0.220059	0.243702	0.220036	0.220143	0.220201	0.22796	-1.03524	0.380049	NO
Q9UQ26	RIMS2_HUMAN	RIMS2	Regulating synaptic membrane exocytosis protein 2	1038	S	SVPPPQSRNVEQG	TRSWSPSVPPPQSR	13	14	1	1580.81	2	0.00414237	0.479722	0.479729	0.479706	0.479875	0.4563	0.479786	0.479719	0.471987	1.01638	0.380059	NO
Q14669-3	TRIPC_HUMAN	TRIP12	Isoform 3 of E3 ubiquitin-protein ligase TRIP12	239	S	RSRSASSPSPRRS	AGCSTITDSSSAASTSSSSSAVASASSTVPPGAR	10	34	0	3044.38	2	0.0214559	0.561067	0.560661	0.561218	0.561068	0.585009	0.560667	0.560982	0.568914	-1.01414	0.380196	NO
Q4VCS5	AMOT_HUMAN	AMOT	Angiomotin	1061	T	PVFHSNTLERKTP	TDGPVFHSNTLERK	10	14	1	1599.8	2	0.0243213	0.219745	0.220457	0.243585	0.219984	0.22038	0.220271	0.227929	0.220212	1.03504	0.380218	NO
Q96SU4-3	OSBL9_HUMAN	OSBPL9	Isoform 3 of Oxysterol-binding protein-related protein 9	329	S	HSSSGNSLKRPDT	MVQVVKWYLSAFHAGR	10	16	1	1890.99	2	0.0292042	0.219752	0.220398	0.220013	0.219909	0.219967	0.243788	0.220055	0.227888	-1.0356	0.380362	NO
Q12923-4	PTN13_HUMAN	PTPN13	Isoform 4 of Tyrosine-protein phosphatase non-receptor type 13	936	S	EILKRLSCSELSL	RLSCSELSLYQPLQNSSK	3	18	1	2052.03	2	0.0148796	0.36902	0.3452	0.369067	0.369281	0.368982	0.368515	0.361096	0.368926	-1.02168	0.380454	NO
O75635	SPB7_HUMAN	SERPINB7	Serpin B7	223	S	SVIEDPSMKILEL	FNLSVIEDPSMK	10	12	0	1378.68	2	0.0281479	0.368498	0.369068	0.344917	0.368696	0.368782	0.368515	0.360828	0.368664	-1.02172	0.380483	NO
Q6AI08	HEAT6_HUMAN	HEATR6	HEAT repeat-containing protein 6	640	S	PSLEETSVSSPKG	APAGPSLEETSVSSPK	11	16	0	1555.77	2	0.00181638	0.883896	0.907923	0.908062	0.907932	0.907999	0.907677	0.899961	0.907869	-1.00879	0.380587	NO
P35240-2	MERL_HUMAN	NF2	Isoform 2 of Merlin	10	S	AIASRMSFSSLKR	MSFSSLK	2	7	0	798.395	2	0.0201422	0.190248	0.166192	0.189711	0.19011	0.189449	0.190014	0.18205	0.189858	-1.04288	0.380776	NO
P15814	IGLL1_HUMAN	IGLL1	Immunoglobulin lambda-like polypeptide 1	177	S	NKYAASSYLSLTP	YAASSYLSLTPEQWRSR	5	17	1	2013.99	2	0.0179898	0.561428	0.561384	0.560869	0.585288	0.561321	0.560868	0.561227	0.569159	-1.01413	0.381181	NO
Q9NYB9-2	ABI2_HUMAN	ABI2	Isoform 2 of Abl interactor 2	297	T	TPPLPATSASAPA	HTPPTIGGSLPYR	5	13	0	1394.73	2	0.019681	0.747326	0.770758	0.74679	0.746872	0.747277	0.747419	0.754958	0.747189	1.0104	0.381259	NO
Q5VT25-3	MRCKA_HUMAN	CDC42BPA	Isoform 3 of Serine/threonine-protein kinase MRCK alpha	1627	S	RPEPGRSMSASSG	SLSLESTDRGSWDP	3	14	1	1548.71	2	0.0215792	0.560911	0.561276	0.561491	0.56113	0.561176	0.560705	0.561226	0.561004	1.0004	0.381281	NO
Q15653	IKBB_HUMAN	NFKBIB	NF-kappa-B inhibitor beta	315	S	GPCSSSSDSDSGD	SGPCSSSSDSDSGDEGDEYDDIVVHSSR	8	28	0	2888.12	2	0.00893723	0.560813	0.584992	0.561045	0.561234	0.560756	0.561205	0.56895	0.561065	1.01405	0.381352	NO
Q92622-2	RUBIC_HUMAN	KIAA0226	Isoform 2 of Run domain Beclin-1 interacting and cystein-rich containing protein	528	S	EVEEEDSDREIQE	VTSSSSQFSSR	9	11	0	1171.55	2	0.016882	0.166213	0.165827	0.189934	0.166179	0.166365	0.165925	0.173992	0.166156	1.04716	0.381384	NO
Q14643-6	ITPR1_HUMAN	ITPR1	Isoform 6 of Inositol 1,4,5-trisphosphate receptor type 1	421	S	MLKIGTSPVKEDK	IGTSPVKEDK	4	10	1	1072.58	2	0.0249547	0.166344	0.189927	0.165604	0.166322	0.165881	0.166128	0.173958	0.16611	1.04725	0.381479	NO
Q14643-6	ITPR1_HUMAN	ITPR1	Isoform 6 of Inositol 1,4,5-trisphosphate receptor type 1	421	S	MLKIGTSPVKEDK	EEEKPVMLKIGTSPVK	13	16	1	1783.98	2	0.0145879	0.219948	0.244041	0.220022	0.219735	0.220208	0.220428	0.228004	0.220124	1.0358	0.381526	NO
P51790-2	CLCN3_HUMAN	CLCN3	Isoform 2 of H(+)/Cl(-) exchange transporter 3	109	S	RHRRINSKKKESA	RINSK	4	5	1	616.366	2	0.00426303	0.480299	0.479491	0.479666	0.48017	0.479746	0.456082	0.479819	0.471999	1.01657	0.38174	NO
Q9NRF2-2	SH2B1_HUMAN	SH2B1	Isoform 2 of SH2B adapter protein 1	161	S	LRSVGRSVRGSVR	SVRGSVR	1	7	1	759.435	2	0.0058534	0.770661	0.747123	0.746717	0.747347	0.747119	0.746716	0.754833	0.74706	1.0104	0.381763	NO
P23467-2	PTPRB_HUMAN	PTPRB	Isoform 2 of Receptor-type tyrosine-protein phosphatase beta	534	T	GRKYMATVTSISG	SGSLYSVVVTTVSGGISSR	10	19	0	1854.97	2	0.0277173	0.746641	0.770773	0.74733	0.746731	0.747323	0.747324	0.754915	0.747126	1.01042	0.381851	NO
Q9UL18	AGO1_HUMAN	EIF2C1	Protein argonaute-1	509	T	FRHLKNTYSGLQL	NTYSGLQLIIVILPGK	2	16	0	1728.02	2	0.0175119	0.219921	0.220038	0.219739	0.219847	0.243785	0.219657	0.219899	0.227763	-1.03576	0.381876	NO
O14975	S27A2_HUMAN	SLC27A2	Very long-chain acyl-CoA synthetase	249	T	WYGTGLTFVSGLK	IWYGTGLTFVSGLK	8	14	0	1540.83	2	0.0167027	0.368566	0.344642	0.344961	0.344613	0.345251	0.344972	0.352723	0.344945	1.02255	0.381892	NO
Q9UJ83	HACL1_HUMAN	HACL1	2-hydroxyacyl-CoA lyase 1	553	S	ADTTKPSLINIMI	QSLADTTKPSLINIMIEPQATRK	10	23	1	2554.38	2	0.0119496	0.69602	0.695864	0.671949	0.695918	0.695969	0.695496	0.687944	0.695794	-1.01141	0.38198	NO
Q02224-2	CENPE_HUMAN	CENPE	Isoform 2 of Centromere-associated protein E	1211	S	LKELQKSFETERD	SFETERDHLR	1	10	1	1288.62	2	0.00265839	0.345263	0.345238	0.345224	0.344876	0.369091	0.345306	0.345242	0.353091	-1.02274	0.382115	NO
P23246-2	SFPQ_HUMAN	SFPQ	Isoform Short of Splicing factor, proline- and glutamine-rich	273	S	RSEEKISDSEGFK	SEEKISDSEGFK	6	12	1	1354.63	2	0.0209633	0.560716	0.561107	0.560711	0.56067	0.584873	0.560715	0.560845	0.568753	-1.0141	0.382138	NO
Q7Z3K3-2	POGZ_HUMAN	POGZ	Isoform 2 of Pogo transposable element with ZNF domain	746	S	RAVRKMSVMGRQT	SPKYLALFK	1	9	1	1065.62	2	0.011627	0.672418	0.671717	0.671895	0.671977	0.69557	0.671748	0.67201	0.679765	-1.01154	0.382163	NO
Q12824	SNF5_HUMAN	SMARCB1	SWI/SNF-related matrix-associated actin-dependent regulator of chromatin subfamily B member 1	129	S	QKAKRNSQWVPTL	RNSQWVPTLPNSSHHLDAVPCSTTINR	3	27	1	3029.49	2	0.0121919	0.90813	0.8841	0.883708	0.884482	0.883866	0.883822	0.891979	0.884057	1.00896	0.382303	NO
Q9P015	RM15_HUMAN	MRPL15	39S ribosomal protein L15, mitochondrial	97	S	RQYKPLSLNRLQY	RQYKPLSLNR	7	10	1	1273.73	2	0.0194171	0.695972	0.695903	0.69627	0.696262	0.696152	0.671959	0.696048	0.688124	1.01152	0.382457	NO
A2AJT9	CX023_HUMAN	CXorf23	Uncharacterized protein CXorf23	80	S	YEHRSPSPNIRNS	SPSPNIRNSLENVYMYKPHR	3	20	1	2401.2	2	0.0143346	0.695788	0.695545	0.695717	0.695443	0.696235	0.67184	0.695684	0.687839	1.0114	0.382503	NO
Q14141-4	SEPT6_HUMAN	SEPT6	Isoform V of Septin-6	411	S	LLQSQGSQAGGSQ	TAAELLQSQGSQAGGSQTLKR	11	21	1	2130.1	2	0.029099	0.480189	0.479568	0.480132	0.456379	0.480042	0.480193	0.479963	0.472205	1.01643	0.382511	NO
Q8TB72-3	PUM2_HUMAN	PUM2	Isoform 3 of Pumilio homolog 2	67	S	IMVQRRSGQGFHG	RSGQGFHGNSEVNAILSPR	2	19	1	2025.01	3	0.0161069	0.455824	0.479499	0.456488	0.456253	0.456445	0.456236	0.463937	0.456312	1.01671	0.382707	NO
Q3KRA9	ALKB6_HUMAN	ALKBH6	Probable alpha-ketoglutarate-dependent dioxygenase ABH6	222	T	GTRVSLTIRRVPR	GTRVSLTIR	7	9	1	1001.6	2	0.0190398	0.695842	0.695955	0.69553	0.696236	0.695638	0.672046	0.695776	0.687973	1.01134	0.382832	NO
Q6MZP7-2	LIN54_HUMAN	LIN54	Isoform 2 of Protein lin-54 homolog	148	S	LTTLGKSGSPIVL	SGSPIVLALPHSQLPQAQKVTTQAQSGDAK	1	30	1	3056.63	3	0.00330883	0.771212	0.770552	0.770573	0.770938	0.770948	0.746983	0.770779	0.762956	1.01025	0.382945	NO
P29966	MARCS_HUMAN	MARCKS	Myristoylated alanine-rich C-kinase substrate	101	S	APEAGASPVEKEA	GEPAAAAAPEAGASPVEK	14	18	0	1621.79	3	2.50825e-06	0.562196	0.737777	0.746684	0.633474	1.03259	0.767598	0.682219	0.811221	-1.18909	0.382953	NO
A6NKF1	SAC31_HUMAN	SAC3D1	SAC3 domain-containing protein 1	397	T	EEEDEGTDRPGSP	GRTLEEVVMAEEEDEGTDRPGSPA	17	24	1	2573.16	3	0.0182475	0.22003	0.220023	0.220415	0.2198	0.220179	0.244116	0.220156	0.228032	-1.03577	0.382965	NO
O95382	M3K6_HUMAN	MAP3K6	Mitogen-activated protein kinase kinase kinase 6	984	S	AAEEPASPEESSG	VPEEPAAEEPASPEESSGLSLLHQESK	12	27	0	2846.35	2	0.0143744	0.244139	0.243622	0.220261	0.243621	0.244028	0.243495	0.236007	0.243715	-1.03266	0.3832	NO
Q5BJF6-5	ODFP2_HUMAN	ODF2	Isoform 5 of Outer dense fiber protein 2	52	T	RGMKGDTVNVRRS	GDTVNVRR	3	8	1	915.489	3	0.0233365	0.560619	0.561391	0.561392	0.560607	0.561337	0.584526	0.561134	0.568823	-1.0137	0.383219	NO
Q9NRZ9	HELLS_HUMAN	HELLS	Lymphoid-specific helicase	714	T	CHRIGQTKPVVVY	IGQTKPVVVYRLVTANTIDQK	4	21	1	2342.33	3	0.00944006	0.36866	0.368916	0.368797	0.345167	0.369142	0.368781	0.368791	0.36103	1.0215	0.383259	NO
O75363-2	BCAS1_HUMAN	BCAS1	Isoform 2 of Breast carcinoma-amplified sequence 1	100	S	RFFLMLSRPVPGR	FFLMLSRPVPGR	6	12	0	1418.79	2	0.0106878	0.243827	0.244262	0.243421	0.244163	0.220279	0.243845	0.243837	0.236096	1.03279	0.383325	NO
Q9GZV1-2	ANKR2_HUMAN	ANKRD2	Isoform 2 of Ankyrin repeat domain-containing protein 2	99	S	ERVRKTSLDLRRE	TSLDLR	2	6	0	703.386	2	0.000646984	0.907567	0.907586	0.907984	0.88422	0.908154	0.907611	0.907712	0.899995	1.00857	0.383433	NO
Q5JTC6-2	AMER1_HUMAN	FAM123B	Isoform 2 of APC membrane recruitment protein 1	161	S	VAEKFPSMPKPKK	FPSMPKPK	3	8	0	930.5	3	0.00543947	0.584638	0.561063	0.560804	0.561235	0.561249	0.560835	0.568835	0.561106	1.01377	0.38348	NO
Q8NET8-3	TRPV3_HUMAN	TRPV3	Isoform 3 of Transient receptor potential cation channel subfamily V member 3	374	S	KRLRSLSRKFTDW	SLSRK	3	5	1	589.355	2	0.0279463	0.345025	0.344878	0.345189	0.368964	0.344725	0.344975	0.34503	0.352888	-1.02277	0.383693	NO
Q86XX4	FRAS1_HUMAN	FRAS1	Extracellular matrix protein FRAS1	344	S	CCPECISRNGYCV	CCPECISRNGYCVYEETGEFMSSNASEVK	7	29	1	3234.31	2	0.0213902	0.747122	0.746694	0.77104	0.747492	0.74716	0.746603	0.754952	0.747085	1.01053	0.38375	NO
O14683	P5I11_HUMAN	TP53I11	Tumor protein p53-inducible protein 11	14	S	PLMKKHSQTDLVS	HSQTDLVSR	2	9	0	1041.52	3	0.0195658	0.584522	0.585193	0.584989	0.560727	0.585228	0.584937	0.584901	0.576964	1.01376	0.383751	NO
Q8N488	RYBP_HUMAN	RYBP	RING1 and YY1-binding protein	127	S	PPSEANSIQSANA	DPPSEANSIQSANATTK	8	17	0	1729.81	3	0.0162351	0.746658	0.746634	0.77076	0.746639	0.747187	0.746653	0.754684	0.746826	1.01052	0.383757	NO
Q8WYA0-3	IFT81_HUMAN	IFT81	Isoform 2 of Intraflagellar transport protein 81 homolog	61	T	EEMPEQTAKRMLS	QLVDIREEMPEQTAK	13	15	1	1785.89	2	0.00657883	0.243731	0.243778	0.244207	0.244091	0.220317	0.244078	0.243905	0.236162	1.03279	0.38378	NO
Q16706	MA2A1_HUMAN	MAN2A1	Alpha-mannosidase 2	82	S	VINLSESVEDGPK	DSVINLSESVEDGPK	9	15	0	1587.76	3	0.0217509	0.220182	0.220456	0.219997	0.220095	0.219958	0.243605	0.220212	0.227886	-1.03485	0.384199	NO
Q9HAP2-3	MLXIP_HUMAN	MLXIP	Isoform 3 of MLX-interacting protein	27	S	LLKPQVSEDDDDS	QVLLKPQVSEDDDDSDTDEPSPPPASGAATPAR	9	33	0	3404.59	2	0.012305	0.368893	0.368962	0.36891	0.369274	0.345188	0.368956	0.368922	0.361139	1.02155	0.384451	NO
Q9P2D1	CHD7_HUMAN	CHD7	Chromodomain-helicase-DNA-binding protein 7	2356	S	TPTTVDSPLQKRS	QMFDFQGLIPGYTPTTVDSPLQKR	19	24	1	2738.37	3	0.0280478	0.220108	0.220473	0.220412	0.244084	0.220128	0.220144	0.220331	0.228119	-1.03535	0.384543	NO
Q56UN5-2	M3K19_HUMAN	MAP3K19	Isoform 2 of Mitogen-activated protein kinase kinase kinase 19	417	S	RNNKAASKRVSLH	AASKR	3	5	1	531.313	2	0.0226777	0.220159	0.243636	0.244031	0.243588	0.24348	0.243855	0.235942	0.243641	-1.03263	0.384589	NO
Q9HBB8	CDHR5_HUMAN	CDHR5	Cadherin-related family member 5	770	S	AARAGGSPTAVRS	AGGSPTAVRSILTK	4	14	1	1356.77	2	0.0138543	0.456155	0.479649	0.456017	0.45635	0.456156	0.456336	0.46394	0.456281	1.01679	0.384676	NO
P51955-4	NEK2_HUMAN	NEK2	Isoform 4 of Serine/threonine-protein kinase Nek2	365	S	KERKFLSLASNPE	KFLSLASNPVIK	4	12	1	1315.79	2	0.0221848	0.561158	0.561413	0.561159	0.584687	0.560915	0.561183	0.561243	0.568928	-1.01369	0.384678	NO
P00451	FA8_HUMAN	F8	Coagulation factor VIII	1758	T	VVFQEFTDGSFTQ	KVVFQEFTDGSFTQPLYR	8	18	1	2161.08	2	0.0265686	0.770577	0.771246	0.770862	0.747485	0.771117	0.771063	0.770895	0.763222	1.01005	0.384818	NO
Q13557-11	KCC2D_HUMAN	CAMK2D	Isoform Delta 11 of Calcium/calmodulin-dependent protein kinase type II subunit delta	311	T	LTTMLATRNFSAA	LKGAILTTMLATR	12	13	1	1387.82	3	0.0243102	0.746784	0.746869	0.747193	0.746726	0.770696	0.746771	0.746949	0.754731	-1.01042	0.384857	NO
Q8N302-2	AGGF1_HUMAN	AGGF1	Isoform 2 of Angiogenic factor with G patch and FHA domains 1	7	S	MASEAPSPPRSPP	MASEAPSPPR	7	10	0	1041.49	2	0.0188474	0.244061	0.219801	0.21971	0.219609	0.220223	0.220055	0.227857	0.219962	1.03589	0.385102	NO
Q86Y56-2	HEAT2_HUMAN	HEATR2	Isoform 2 of HEAT repeat-containing protein 2	727	T	SCRIINTFLKTSG	LISCRIINTFLK	9	12	1	1419.83	2	0.0048167	0.344717	0.345435	0.345083	0.344795	0.344922	0.369086	0.345078	0.352934	-1.02277	0.3859	NO
Q8IUC4	RHPN2_HUMAN	RHPN2	Rhophilin-2	606	T	MHNKSATYSVGMQ	SATYSVGMQK	3	10	0	1070.51	2	0.0100376	0.480118	0.456026	0.455808	0.455828	0.456401	0.456188	0.463984	0.456139	1.0172	0.385993	NO
Q02086	SP2_HUMAN	SP2	Transcription factor Sp2	78	S	PAPLPLSPGKNSF	LVPIKPAPLPLSPGK	12	15	0	1525.96	3	0.0100735	0.908282	0.88364	0.908257	0.908253	0.907729	0.908141	0.90006	0.908041	-1.00887	0.386098	NO
O14975	S27A2_HUMAN	SLC27A2	Very long-chain acyl-CoA synthetase	252	S	TGLTFVSGLKADD	IWYGTGLTFVSGLK	11	14	0	1540.83	2	0.0272109	0.345411	0.345275	0.344903	0.345296	0.344656	0.368707	0.345197	0.352886	-1.02228	0.386231	NO
Q8TB72-3	PUM2_HUMAN	PUM2	Isoform 3 of Pumilio homolog 2	184	T	SRQASPTEVVERL	QASPTEVVER	5	10	0	1114.56	2	0.0122508	0.369007	0.369076	0.368652	0.344954	0.369285	0.368993	0.368911	0.361077	1.0217	0.386273	NO
Q9UQ35	SRRM2_HUMAN	SRRM2	Serine/arginine repetitive matrix protein 2	1179	S	QEDATASPPRQKD	MALPPQEDATASPPR	12	15	0	1579.77	2	1.55501e-08	0.200184	0.401397	0	0.0695423	0.166409	0	0.200527	0.0786505	2.5496	0.386541	NO
Q86XA9-2	HTR5A_HUMAN	HEATR5A	Isoform 2 of HEAT repeat-containing protein 5A	1110	S	VMLAKDSREELTP	DSREELTPDANIR	2	13	1	1514.73	2	0.00195113	0.884169	0.883907	0.884379	0.884219	0.883632	0.907558	0.884152	0.891803	-1.00865	0.386568	NO
Q16513-3	PKN2_HUMAN	PKN2	Isoform 3 of Serine/threonine-protein kinase N2	124	T	CPRTPDTPNNDPR	TPDTPNNDPR	4	10	0	1125.51	2	0.0099785	0.69608	0.67164	0.672142	0.671816	0.67213	0.672425	0.679954	0.672124	1.01165	0.38666	NO
P48553	TPC10_HUMAN	TRAPPC10	Trafficking protein particle complex subunit 10	439	S	TANTAQSPYKKLK	GPNSEDLNRTVDLLAGLGAERPETANTAQSPYK	30	33	1	3483.72	3	0.00879985	0.584776	0.560985	0.560669	0.560786	0.56096	0.56145	0.56881	0.561065	1.0138	0.387063	NO
Q8N0U7-3	CA087_HUMAN	C1orf87	Isoform 3 of Uncharacterized protein C1orf87	11	S	WKTPRGSDAMPEI	MEPEVPEMSQSK	11	12	0	1390.61	3	0.0219951	0.672443	0.671976	0.672297	0.696263	0.672114	0.671865	0.672239	0.680081	-1.01167	0.387408	NO
Q96PQ1	SIG12_HUMAN	SIGLEC12	Sialic acid-binding Ig-like lectin 12	234	S	TNNCSLSIRDARK	FLLLGDPQTNNCSLSIRDAR	15	20	1	2232.13	2	0.00770157	0.479915	0.45591	0.455913	0.456295	0.456077	0.45611	0.463913	0.456161	1.01699	0.3875	NO
Q16706	MA2A1_HUMAN	MAN2A1	Alpha-mannosidase 2	82	S	VINLSESVEDGPK	LLAENNEIISNIRDSVINLSESVEDGPK	22	28	1	3067.57	2	0.0224238	0.560946	0.58475	0.560749	0.561083	0.561254	0.56095	0.568815	0.561096	1.01376	0.387515	NO
O95628-6	CNOT4_HUMAN	CNOT4	Isoform 6 of CCR4-NOT transcription complex subunit 4	490	S	AVYNSFSFPGQAA	AVYNSFSFPGQAARYPWMAFPR	7	22	1	2562.23	2	0.00417044	0.220165	0.243797	0.244191	0.24343	0.243708	0.24409	0.236051	0.243743	-1.03258	0.387856	NO
Q8N8A2-2	ANR44_HUMAN	ANKRD44	Isoform 2 of Serine/threonine-protein phosphatase 6 regulatory ankyrin repeat subunit B	320	T	AVHGRFTRSQTLI	SPLHMTAVHGRFTR	13	14	1	1608.83	2	0.0106711	0.695898	0.695725	0.696003	0.696079	0.671829	0.696194	0.695875	0.688034	1.0114	0.387987	NO
Q9UPP1-3	PHF8_HUMAN	PHF8	Isoform 3 of Histone lysine demethylase PHF8	904	S	EGTRVASIETGLA	STTPMAPGVFLTQRRPSVGSQSNQAGQGK	1	29	1	2986.5	2	0.0101291	0.479663	0.45588	0.456256	0.456375	0.456414	0.456191	0.463933	0.456327	1.01667	0.388322	NO
Q14061	COX17_HUMAN	COX17	Cytochrome c oxidase copper chaperone	14	S	NPAPPESQEKKPL	MPGLVDSNPAPPESQEKKPLKPCCACPETK	14	30	1	3193.53	3	0.021141	0.369271	0.368858	0.34546	0.36864	0.368724	0.369054	0.361196	0.368806	-1.02107	0.388335	NO
Q96ER3	SAAL1_HUMAN	SAAL1	Protein SAAL1	387	T	TKRTDLTQDDFHL	RTDLTQDDFHLK	5	12	1	1487.74	3	0.021175	0.456435	0.456371	0.45609	0.456118	0.479431	0.455962	0.456298	0.463837	-1.01652	0.388429	NO
Q9BZ95-4	NSD3_HUMAN	WHSC1L1	Isoform 4 of Histone-lysine N-methyltransferase NSD3	590	S	RSESEKSTEVVPK	DTSDSDSR	5	8	0	881.336	2	0.0141126	0.747352	0.746747	0.747189	0.746659	0.747014	0.770472	0.747096	0.754715	-1.0102	0.388444	NO
Q9UBU3	GHRL_HUMAN	GHRL	Appetite-regulating hormone	41	S	VQQRKESKKPPAK	ESKKPPAK	2	8	1	883.513	2	0.012164	0.746849	0.747089	0.747207	0.746799	0.771254	0.746745	0.747048	0.754933	-1.01055	0.388701	NO
Q99865	SPI2A_HUMAN	SPIN2A	Spindlin-2A	116	S	LSDRVASSHISDA	VASSHISDANLANTIIGKAVEHMFEGEHGSK	3	31	1	3248.59	3	0.0253818	0.244001	0.24428	0.219813	0.243704	0.24397	0.243917	0.236031	0.243864	-1.03318	0.388845	NO
Q15596	NCOA2_HUMAN	NCOA2	Nuclear receptor coactivator 2	456	T	VSGMQATTPQGSN	EQMGMPMGRFGGSGGMNHVSGMQATTPQGSNYALK	25	35	1	3613.6	3	0.00535484	0.455677	0.456271	0.456234	0.455781	0.480098	0.45578	0.456061	0.463886	-1.01716	0.389109	NO
Q96NY7	CLIC6_HUMAN	CLIC6	Chloride intracellular channel protein 6	293	S	GRARRVSGEPQQS	RVSGEPQQSGDGSLSPQAEAIEVAAGESAGR	3	31	1	3039.45	3	1.8141e-07	0	1.45834	0	0	0.050273	0	0.486113	0.0167577	29.0084	0.389212	NO
P49815-4	TSC2_HUMAN	TSC2	Isoform 4 of Tuberin	1462	T	LRPRGYTISDSAP	ATASNAEK	2	8	0	790.382	2	0.0205201	0.219977	0.24392	0.219661	0.219636	0.220349	0.220308	0.227853	0.220098	1.03524	0.389253	NO
P30307-3	MPIP3_HUMAN	CDC25C	Isoform 4 of M-phase inducer phosphatase 3	57	S	GKFLGDSANLSIL	FLGDSANLSILSGSPGFFR	5	19	0	1984.01	2	0.0261658	0.243509	0.244165	0.243793	0.244194	0.219644	0.24402	0.243822	0.235952	1.03335	0.38927	NO
Q14203	DCTN1_HUMAN	DCTN1	Dynactin subunit 1	108	T	DTTSPETPDSSAS	QSQIQVFEDGADTTSPETPDSSASK	18	25	0	2624.17	2	0.02191	0.908156	0.883972	0.883965	0.88436	0.88404	0.884361	0.892031	0.884254	1.0088	0.38938	NO
P57060	RWD2B_HUMAN	RWDD2B	RWD domain-containing protein 2B	175	T	DTSSSPTTGSTVQ	DTSSSPTTGSTVQSVDLIFTR	7	21	0	2198.07	2	0.0126934	0.69604	0.67176	0.695877	0.695583	0.696024	0.695407	0.687892	0.695671	-1.01131	0.389578	NO
O60669	MOT2_HUMAN	SLC16A7	Monocarboxylate transporter 2	218	S	GKTEDDSSPKKIK	TGKTEDDSSPK	8	11	1	1163.53	2	0.0285227	0.584884	0.560702	0.560905	0.561048	0.561388	0.560854	0.568831	0.561096	1.01378	0.389941	NO
Q96RF0-2	SNX18_HUMAN	SNX18	Isoform 2 of Sorting nexin-18	196	S	AGRYRLSTRSDLS	LSTRSDLSLGSR	2	12	1	1290.69	3	0.00399929	0.345325	0.345332	0.345189	0.34515	0.34481	0.369014	0.345282	0.352991	-1.02233	0.390432	NO
Q8IYS0	GRM1C_HUMAN	GRAMD1C	GRAM domain-containing protein 1C	381	T	GGDQLRTMTYTIV	TMTYTIVLNSPLTGK	1	15	0	1637.87	2	0.0406985	0.300771	0	0	0.0111743	0	0	0.100257	0.00372477	26.9164	0.390445	NO
Q8IYS0	GRM1C_HUMAN	GRAMD1C	GRAM domain-containing protein 1C	383	T	DQLRTMTYTIVLN	TMTYTIVLNSPLTGK	3	15	0	1637.87	2	0.0406985	0.300771	0	0	0.0111743	0	0	0.100257	0.00372477	26.9164	0.390445	NO
O43765	SGTA_HUMAN	SGTA	Small glutamine-rich tetratricopeptide repeat-containing protein alpha	84	S	PARTPPSEEDSAE	SPARTPPSEEDSAEAER	8	17	1	1827.82	2	0.022611	0.189632	0.189527	0.190017	0.166166	0.190163	0.189891	0.189725	0.182073	1.04203	0.390591	NO
Q8NEJ9-2	NGDN_HUMAN	NGDN	Isoform 2 of Neuroguidin	143	S	MMSKLSSEDEEED	LSSEDEEEDEAEDDQSEASGK	3	21	0	2297.88	2	0.0280062	0.672082	0.671738	0.672484	0.671868	0.695495	0.671736	0.672101	0.6797	-1.01131	0.390657	NO
Q9Y2S0	RPAC2_HUMAN	POLR1D	DNA-directed RNA polymerases I and III subunit RPAC2	35	T	MVQAAGTDRHCVT	TALEMVQAAGTDR	11	13	0	1361.66	2	0.0273743	0.746862	0.747133	0.770985	0.747253	0.74728	0.747378	0.754993	0.747304	1.01029	0.390688	NO
Q6DT37	MRCKG_HUMAN	CDC42BPG	Serine/threonine-protein kinase MRCK gamma	1540	S	VSERPRSLPLSPE	SLPLSPELESSP	1	12	0	1254.63	2	0.0171128	0.456315	0.456165	0.455773	0.480051	0.455746	0.455792	0.456084	0.463863	-1.01706	0.391025	NO
Q92851	CASPA_HUMAN	CASP10	Caspase-10	216	S	GEEELVSQTDVKT	AIQIVTPPVDKEAESYQGEEELVSQTDVK	24	29	1	3201.59	2	0.0245551	0.585061	0.585247	0.560721	0.584667	0.584752	0.585052	0.577009	0.584824	-1.01354	0.3917	NO
Q99986	VRK1_HUMAN	VRK1	Serine/threonine-protein kinase VRK1	153	T	KRFSRKTVLQLSL	TVLQLSLR	1	8	0	928.571	2	0.0165732	0.672356	0.695497	0.696288	0.695768	0.695506	0.695441	0.688047	0.695572	-1.01094	0.392035	NO
Q9HBL0	TENS1_HUMAN	TNS1	Tensin-1	1271	S	TTPGSPSLGRHPG	VATTPGSPSLGR	9	12	0	1141.61	2	0.0122609	1.38472	0	0	0.0562441	0	0	0.461575	0.018748	24.6199	0.392048	NO
P38484	INGR2_HUMAN	IFNGR2	Interferon gamma receptor 2	198	S	FRSNSISLDNLKP	SNSISLDNLKPSRVYCLQVQAQLLWNK	5	27	1	3116.64	2	0.00307079	0.671833	0.672479	0.672422	0.671854	0.696232	0.671956	0.672245	0.680014	-1.01156	0.392414	NO
Q4AC94-3	C2CD3_HUMAN	C2CD3	Isoform 3 of C2 domain-containing protein 3	728	S	PLCAPTSPNKALP	LSGNTHYTPLCAPTSPNKALPELNQDMTCTK	15	31	1	3344.58	3	0.000214609	0.22013	0.243949	0.244263	0.24397	0.243437	0.243893	0.236114	0.243766	-1.03241	0.392646	NO
Q86X02	CDR2L_HUMAN	CDR2L	Cerebellar degeneration-related protein 2-like	179	S	AFRLHSSSLELGP	DAFRLHSSSLELGPRPLEQENER	8	23	1	2679.34	2	0.0109431	0.695959	0.672105	0.696048	0.695538	0.695973	0.695481	0.688037	0.695664	-1.01108	0.392681	NO
Q9GZV5	WWTR1_HUMAN	WWTR1	WW domain-containing transcription regulator protein 1	117	S	AHLRQQSYDVTDE	QQSYDVTDELPLPPGWEMTFTATGQR	3	26	0	2966.38	2	0.0187473	0.883668	0.88391	0.907751	0.884164	0.884153	0.884086	0.891776	0.884134	1.00864	0.392892	NO
Q8TC84-3	FANK1_HUMAN	FANK1	Isoform 3 of Fibronectin type 3 and ankyrin repeat domains protein 1	58	T	EDPKMHTYGIIYT	MHTYGIIYTGYATK	3	14	0	1617.79	2	0.0398962	0.0856283	0	0	0.00370003	0	0	0.0285428	0.00123334	23.1426	0.393255	NO
Q8TC84-3	FANK1_HUMAN	FANK1	Isoform 3 of Fibronectin type 3 and ankyrin repeat domains protein 1	64	T	TYGIIYTGYATKH	MHTYGIIYTGYATK	9	14	0	1617.79	2	0.0398962	0.0856283	0	0	0.00370003	0	0	0.0285428	0.00123334	23.1426	0.393255	NO
H7C4H6	H7C4H6_HUMAN	FBXO9	F-box only protein 9 (Fragment)	87	S	HFPLMGSWSLGSS	LHFPLMGSWSLGSSSLR	8	17	0	1873.95	3	0.0387134	0	0	1.79272	0	0	0.0782853	0.597574	0.0260951	22.8998	0.393469	NO
H7C4H6	H7C4H6_HUMAN	FBXO9	F-box only protein 9 (Fragment)	92	S	GSWSLGSSSLRDR	LHFPLMGSWSLGSSSLR	13	17	0	1873.95	3	0.0387134	0	0	1.79272	0	0	0.0782853	0.597574	0.0260951	22.8998	0.393469	NO
H7C4H6	H7C4H6_HUMAN	FBXO9	F-box only protein 9 (Fragment)	93	S	SWSLGSSSLRDRE	LHFPLMGSWSLGSSSLR	14	17	0	1873.95	3	0.0387134	0	0	1.79272	0	0	0.0782853	0.597574	0.0260951	22.8998	0.393469	NO
H7C4H6	H7C4H6_HUMAN	FBXO9	F-box only protein 9 (Fragment)	94	S	WSLGSSSLRDRES	LHFPLMGSWSLGSSSLR	15	17	0	1873.95	3	0.0387134	0	0	1.79272	0	0	0.0782853	0.597574	0.0260951	22.8998	0.393469	NO
Q02224-2	CENPE_HUMAN	CENPE	Isoform 2 of Centromere-associated protein E	611	S	NIKMDLSYSLESI	MDLSYSLESIEDPKQMK	4	17	1	2012.94	3	0.0139083	0.369182	0.368744	0.345349	0.368418	0.368523	0.36883	0.361092	0.36859	-1.02077	0.394823	NO
Q92879-2	CELF1_HUMAN	CELF1	Isoform 2 of CUGBP Elav-like family member 1	178	S	QTMEGCSSPMVVK	AMHQAQTMEGCSSPMVVK	12	18	0	1933.85	2	0.00573611	0.770541	0.771227	0.770485	0.746628	0.77125	0.771052	0.770751	0.762977	1.01019	0.395633	NO
F8VXC8	F8VXC8_HUMAN	SMARCC2	SWI/SNF complex subunit SMARCC2	304	S	KRKRSPSPSPTPE	SPSPSPTPEAK	3	11	0	1096.54	2	2.24615e-05	0.06847	0.11115	0	0.0349343	0.0447297	0	0.0598733	0.0265547	2.25472	0.396294	NO
O75582-2	KS6A5_HUMAN	RPS6KA5	Isoform 2 of Ribosomal protein S6 kinase alpha-5	360	S	EMDPTYSPAALPQ	DELDVSNFAEEFTEMDPTYSPAALPQSSEK	20	30	0	3346.47	3	0.0238416	0.672383	0.671757	0.671998	0.69565	0.67162	0.671661	0.672046	0.679644	-1.01131	0.396319	NO
Q3SXY8-2	AR13B_HUMAN	ARL13B	Isoform 2 of ADP-ribosylation factor-like protein 13B	7	S	MFSLMASCCGWFK	MFSLMASCCGWFK	7	13	0	1509.63	2	0.0090442	0.746923	0.771069	0.771218	0.770843	0.770673	0.770645	0.76307	0.77072	-1.01003	0.397018	NO
Q9BXK5	B2L13_HUMAN	BCL2L13	Bcl-2-like protein 13	132	T	LLSQPVTYQAFRE	ALQMLLSQPVTYQAFR	11	16	0	1864.99	2	0.0411503	0	0.261704	0	0	0.0135515	0	0.0872346	0.00451716	19.3118	0.397285	NO
Q9BXK5	B2L13_HUMAN	BCL2L13	Bcl-2-like protein 13	133	Y	LSQPVTYQAFREC	ALQMLLSQPVTYQAFR	12	16	0	1864.99	2	0.0411503	0	0.261704	0	0	0.0135515	0	0.0872346	0.00451716	19.3118	0.397285	NO
Q9NYV6	RRN3_HUMAN	RRN3	RNA polymerase I-specific transcription initiation factor RRN3	645	Y	GSPPVLYMQPSPL	SPSSSVGSPPVLYMQPSPL	13	19	0	1928.96	2	0.0424784	0	0.261704	0	0	0.0135515	0	0.0872346	0.00451716	19.3118	0.397285	NO
Q9BRQ0	PYGO2_HUMAN	PYGO2	Pygopus homolog 2	40	S	AGLQMKSPEKKRR	AGLQMKSPEK	7	10	1	1087.57	2	0.0178791	0.189955	0.190169	0.166485	0.189425	0.189542	0.189899	0.182203	0.189622	-1.04072	0.398703	NO
P29400	CO4A5_HUMAN	COL4A5	Collagen alpha-5(IV) chain	543	S	APGFPGSKGEPGD	GQAGATGPKGLPGIPGAPGAPGFPGSK	26	27	1	2343.23	2,3	0.0062563	0.166495	0.190086	0.190092	0.189541	0.189556	0.189824	0.182224	0.18964	-1.0407	0.399112	NO
O96028-6	NSD2_HUMAN	WHSC1	Isoform 6 of Histone-lysine N-methyltransferase NSD2	115	T	GTPPNTTPIKNGS	GIGTPPNTTPIKNGSPEIK	9	19	1	1920.03	2	0.00596211	0.368673	0.368402	0.368712	0.369094	0.369029	0.345154	0.368596	0.361092	1.02078	0.399751	NO
P35579	MYH9_HUMAN	MYH9	Myosin-9	1943	S	KGAGDGSDEEVDG	KGAGDGSDEEVDGK	7	14	1	1362.59	2	2.30411e-05	0.0706835	0.115647	0	0.0341155	0.0488336	0	0.0621101	0.0276497	2.24632	0.400138	NO
Q8N7B6-3	PACRL_HUMAN	PACRGL	Isoform 3 of PACRG-like protein	47	S	SSLSTSSPESARK	NAVQGSKSSLSTSSPESAR	14	19	1	1891.92	2	0.0217517	0.479513	0.479768	0.47953	0.480188	0.479983	0.455919	0.479604	0.47203	1.01605	0.400381	NO
Q96GE4	CEP95_HUMAN	CEP95	Centrosomal protein of 95 kDa	542	T	YSRKTTTQSLRGG	TTTQSLR	3	7	0	805.429	2	0.0231536	0.369224	0.344896	0.344655	0.345152	0.34519	0.345449	0.352925	0.345263	1.02219	0.400435	NO
P29590	PML_HUMAN	PML	Protein PML	36	S	SEGRQPSPSPSPT	QPSPSPSPTER	3	11	0	1181.57	2	0.000931904	0.04581	0.120849	0	0.0160094	0.044772	0	0.055553	0.0202604	2.74194	0.400846	NO
P53621-2	COPA_HUMAN	COPA	Isoform 2 of Coatomer subunit alpha	402	S	IPKDADSQNPDAP	DADSQNPDAPEGK	4	13	0	1342.56	2	0.0246918	0.884393	0.884385	0.884329	0.908209	0.883975	0.883735	0.884369	0.891973	-1.0086	0.40198	NO
Q16719-2	KYNU_HUMAN	KYNU	Isoform 2 of Kynureninase	111	T	GKRPWITGDESIV	RPWITGDESIVGLMK	5	15	0	1700.89	2	0.0214183	0.165714	0.165604	0.1896	0.166357	0.165654	0.166476	0.173639	0.166162	1.045	0.402051	NO
Q9H1E3	NUCKS_HUMAN	NUCKS1	Nuclear ubiquitous casein and cyclin-dependent kinase substrate 1	214	S	EDEEPESPPEKKT	EEDEEPESPPEKK	8	13	1	1541.67	3	4.96334e-08	0.44747	0.504273	0.406615	0.566087	0.721797	0.368242	0.452786	0.552042	-1.21921	0.402697	NO
J3KPS3	J3KPS3_HUMAN	ALDOA	Fructose-bisphosphate aldolase	36	S	ILAADESTGSIAK	GILAADESTGSIAK	8	14	0	1331.69	2	1.06289e-64	0	0.334303	0.328089	0	0.74165	0.64183	0.220797	0.46116	-2.08861	0.403052	NO
E7ES94	E7ES94_HUMAN	ATP2C2	Calcium-transporting ATPase type 2C member 2	302	S	KQLTLFSFGIIGL	QLTLFSFGIIGLIMLIGWSQGK	6	22	0	2421.35	3	0.0350559	0	0	2.18131	0	0	0.139397	0.727103	0.0464657	15.6481	0.403093	NO
E7ES94	E7ES94_HUMAN	ATP2C2	Calcium-transporting ATPase type 2C member 2	299	T	RLGKQLTLFSFGI	QLTLFSFGIIGLIMLIGWSQGK	3	22	0	2421.35	3	0.0350559	0	0	2.18131	0	0	0.139397	0.727103	0.0464657	15.6481	0.403093	NO
Q2Y0W8-6	S4A8_HUMAN	SLC4A8	Isoform 6 of Electroneutral sodium bicarbonate exchanger 1	246	S	EVGKKQSDPHLMD	QSDPHLMDKHGQTVSPQSVPTTNLEVK	2	27	1	2972.47	2	0.0252208	0.883613	0.883634	0.907979	0.883875	0.884445	0.884199	0.891742	0.884173	1.00856	0.404045	NO
P42285	SK2L2_HUMAN	SKIV2L2	Superkiller viralicidic activity 2-like 2	40	S	WKGPPGSADKAGK	GPPGSADKAGK	5	11	1	983.504	2	0.0106877	0.747252	0.746837	0.747491	0.746636	0.770433	0.746652	0.747193	0.754574	-1.00988	0.404802	NO
Q03060-21	CREM_HUMAN	CREM	Isoform 18 of cAMP-responsive element modulator	136	S	ILSRRPSYRKILN	RPSYRK	3	6	1	805.456	2	0.0242345	0.166392	0.166448	0.166163	0.16577	0.165766	0.189642	0.166334	0.173726	-1.04444	0.40558	NO
Q9Y2K2-3	SIK3_HUMAN	SIK3	Isoform 3 of Serine/threonine-protein kinase SIK3	163	T	PGQLLKTWCGSPP	IADFGFSNLFTPGQLLKTWCGSPPYAAPELFEGK	18	34	1	3700.83	3	0.00459466	0.219745	0.244221	0.219603	0.220171	0.220223	0.220398	0.227856	0.220264	1.03447	0.405994	NO
Q8IXJ9	ASXL1_HUMAN	ASXL1	Putative Polycomb group protein ASXL1	1143	S	PLTKDQSHGSLRM	DQSHGSLRMGSLHGLGK	3	17	1	1778.88	2	0.0157213	0.166477	0.166385	0.166458	0.189975	0.165892	0.165797	0.16644	0.173888	-1.04475	0.406866	NO
Q01196-4	RUNX1_HUMAN	RUNX1	Isoform AML-1E of Runt-related transcription factor 1	229	S	RASLNHSTAFNPQ	ASLNHSTAFNPQPQSQMQDTR	6	21	0	2357.08	2	0.0159549	0.344612	0.368734	0.344624	0.345413	0.345146	0.345119	0.352657	0.345226	1.02152	0.407627	NO
C9JN07	C9JN07_HUMAN	HEPACAM2	HEPACAM family member 2	14	T	TFLSFATGACSGL	VFTTFLSFATGACSGLK	10	17	0	1748.88	3	0.0438684	0	0	0.471888	0	0	0.0370648	0.157296	0.0123549	12.7314	0.410273	NO
P23760	PAX3_HUMAN	PAX3	Paired box protein Pax-3	201	S	RASAPQSDEGSDI	ASAPQSDEGSDIDSEPDLPLK	6	21	0	2169.99	2	0.0262682	0.345198	0.345427	0.345444	0.344723	0.344632	0.369028	0.345356	0.352795	-1.02154	0.411329	NO
Q8NDW8-7	TT21A_HUMAN	TTC21A	Isoform 7 of Tetratricopeptide repeat protein 21A	326	T	CSFIERTFMATPS	TFMATPSYVHVATELGYLFILK	1	22	0	2500.31	3	0.0128012	11.1734	0	12.3428	6.218	0	5.31391	7.83874	3.84397	2.03923	0.413929	NO
F5GXF7	F5GXF7_HUMAN	ZNF185	Zinc finger protein 185	485	S	TPERQSSPSGSEQ	QSSPSGSEQLVR	3	12	0	1273.63	2	1.93063e-08	0.0420203	0	0.0734223	0.0153406	0	0.0355851	0.0384809	0.0169752	2.26688	0.414322	NO
P69905	HBA_HUMAN	HBA1	Hemoglobin subunit alpha	4	S	___MVLSPADKTN	VLSPADK	3	7	0	728.407	2	2.043e-05	0.46131	0.238449	0.118449	0.853736	0.480212	0.119684	0.272736	0.484544	-1.7766	0.417507	NO
Q15124	PGM5_HUMAN	PGM5	Phosphoglucomutase-like protein 5	120	T	AGGIILTASHCPG	AAGGIILTASHCPGGPGGEFGVK	8	23	0	2095.05	3	0.0015686	0	0	0.666746	0	0	6.4953	0.222249	2.1651	-9.7418	0.42249	NO
Q14839-2	CHD4_HUMAN	CHD4	Isoform 2 of Chromodomain-helicase-DNA-binding protein 4	1563	S	KMSQPGSPSPKTP	MSQPGSPSPK	6	10	0	1014.48	2	0.0101478	0.0834769	0.046818	0	0.0364886	0.0233575	0	0.0434316	0.0199487	2.17716	0.424135	NO
C9JB08	C9JB08_HUMAN	HDLBP	Vigilin (Fragment)	8	T	SSVAVLTQESFAE	MSSVAVLTQESFAE	8	14	0	1497.7	2	0.0408567	0	0.53072	0	0	0.0574539	0	0.176907	0.0191513	9.23731	0.425401	NO
Q9UHB6-4	LIMA1_HUMAN	LIMA1	Isoform 4 of LIM domain and actin-binding protein 1	491	S	ARETPHSPGVEDA	ETPHSPGVEDAPIAK	5	15	0	1546.76	2	1.65038e-20	1.2783	1.09708	0.705514	0.977507	0.839519	0.794166	1.02696	0.870397	1.17988	0.428249	NO
P29590	PML_HUMAN	PML	Protein PML	518	S	STSKAVSPPHLDG	AVSPPHLDGPPSPR	3	14	0	1425.74	2	1.18843e-08	1.69236	1.64232	1.39899	1.6067	1.56106	1.0113	1.57789	1.39302	1.13271	0.431771	NO
P55287	CAD11_HUMAN	CDH11	Cadherin-11	125	T	EERAQYTLMAQAV	AQYTLMAQAVDR	4	12	0	1365.67	2	0.00230679	3.66199	0	1.30574	7.28813	0	3.79957	1.65591	3.6959	-2.23194	0.436415	NO
P55287	CAD11_HUMAN	CDH11	Cadherin-11	124	Y	REERAQYTLMAQA	AQYTLMAQAVDR	3	12	0	1365.67	2	0.00230679	3.66199	0	1.30574	7.28813	0	3.79957	1.65591	3.6959	-2.23194	0.436415	NO
J3KPS3	J3KPS3_HUMAN	ALDOA	Fructose-bisphosphate aldolase	37	T	LAADESTGSIAKR	GILAADESTGSIAK	9	14	0	1331.69	2	3.84536e-12	0.102638	0	0.175596	0.231443	0	0.326266	0.0927447	0.185903	-2.00446	0.44271	NO
E9PGK7	E9PGK7_HUMAN	TRPM2	Transient receptor potential cation channel subfamily M member 2	612	S	SLYKRSSGHVTFT	SSGHVTFTMDPIR	2	13	0	1446.69	2	0.0387777	0	0.290373	0	0	0.043599	0	0.0967909	0.014533	6.66008	0.447969	NO
J3QK90	J3QK90_HUMAN	NSFL1C	NSFL1 cofactor p47	116	S	GPPRKKSPNELVD	KKSPNELVDDLFK	3	13	2	1531.82	3	0.0189111	0.481616	0	0.360415	0.216936	0	0.219906	0.280677	0.145614	1.92754	0.451142	NO
O14715	RGPD8_HUMAN	RGPD8	RANBP2-like and GRIP domain-containing protein 8	680	Y	IKSVVSYWNLALI	SVVSYWNLALIFHR	5	14	0	1703.91	2	0.0374539	0.378786	0	0	0.0608495	0	0	0.126262	0.0202832	6.22496	0.453843	NO
Q8IYU2	HACE1_HUMAN	HACE1	E3 ubiquitin-protein ligase HACE1	385	S	MKNKRDSTEITSI	RDSTEITSILLK	3	12	1	1374.77	2	1.5459e-06	0.314347	0.386215	0	0.185449	0.183325	0	0.233521	0.122925	1.8997	0.454218	NO
Q9HD23	MRS2_HUMAN	MRS2	Magnesium transporter MRS2 homolog, mitochondrial	427	S	SMELKNSLRLDGL	NSLRLDGLGSGR	2	12	1	1243.66	3	0.00677369	0.672241	0.672023	0.67167	0.67245	0.672489	0.671728	0.671978	0.672222	-1.00036	0.458391	NO
Q9Y6R1	S4A4_HUMAN	SLC4A4	Electrogenic sodium bicarbonate cotransporter 1	1026	S	KKKKKGSLDSDND	KGSLDSDNDDSDCPYSEK	3	18	1	1973.78	2	0.0109947	0.368842	0.368911	0.368776	0.368891	0.368773	0.368694	0.368843	0.368786	1.00015	0.4584	NO
Q56UN5-2	M3K19_HUMAN	MAP3K19	Isoform 2 of Mitogen-activated protein kinase kinase kinase 19	417	S	RNNKAASKRVSLH	AASKR	3	5	1	531.313	2	0.0230707	0.907506	0.907592	0.907728	0.90816	0.907709	0.907475	0.907609	0.907781	-1.00019	0.459776	NO
Q9UKV3	ACINU_HUMAN	ACIN1	Apoptotic chromatin condensation inducer in the nucleus	1004	S	RTAQVPSPPRGKI	TAQVPSPPR	6	9	0	951.514	2	0.00454037	0.233986	0	0.581185	0.0937625	0	0.268246	0.271723	0.12067	2.2518	0.462801	NO
P18206	VINC_HUMAN	VCL	Vinculin	346	S	ARGQGSSPVAMQK	GQGSSPVAMQK	5	11	0	1088.53	2	4.87988e-21	0.230028	0.186281	0.0648379	0.392391	0.278805	0.0688682	0.160382	0.246688	-1.53813	0.464628	NO
Q14195-2	DPYL3_HUMAN	DPYSL3	Isoform LCRMP-4 of Dihydropyrimidinase-related protein 3	638	T	SARGSPTRPNPPV	GSPTRPNPPVR	4	11	1	1176.64	2	0.0373957	0	0	0.38172	0	0	2.06412	0.12724	0.688041	-5.40743	0.467762	NO
Q68EM7	RHG17_HUMAN	ARHGAP17	Rho GTPase-activating protein 17	676	S	PPTRSPSPPTQHT	SPSPPTQHTGQPPGQPSAPSQLSAPR	3	26	0	2606.28	3	1.86498e-05	0	0.388983	0.379149	0	0.184602	0.23286	0.256044	0.139154	1.84001	0.469338	NO
Q13895	BYST_HUMAN	BYSL	Bystin	322	S	SIPVLHSSAAMLK	CSIPVLHSSAAMLK	8	14	0	1455.76	2	0.0391823	0.675404	0	0	0.128201	0	0	0.225135	0.0427337	5.26832	0.470614	NO
P09651	ROA1_HUMAN	HNRNPA1	Heterogeneous nuclear ribonucleoprotein A1	6	S	_MSKSESPKEPEQ	SESPKEPEQLR	3	11	1	1298.65	2	2.94458e-20	4.2698	1.56518	3.34277	3.14748	1.3274	2.42636	3.05925	2.30041	1.32987	0.470803	NO
O94826	TOM70_HUMAN	TOMM70A	Mitochondrial import receptor subunit TOM70	91	S	TPEGRASPAPGSG	ASPAPGSGHPEGPGAHLDMNSLDR	2	24	0	2369.08	3	0.0151129	0	0.286767	0.224503	0	0.168502	0.104196	0.170423	0.0908992	1.87486	0.470879	NO
Q5SVQ8	ZBT41_HUMAN	ZBTB41	Zinc finger and BTB domain-containing protein 41	187	T	PFHSELTEKSSPE	LLNNENVAPFHSELTEKSSPEETLNELTGR	15	30	1	3367.65	2	0.0190099	0.907425	0.907977	0.907981	0.907685	0.908042	0.908241	0.907794	0.907989	-1.00021	0.471738	NO
E9PFP3	E9PFP3_HUMAN	LSP1	Lymphocyte-specific protein 1	317	S	GTIEQSSPPLSPT	TPSPLVLEGTIEQSSPPLSPTTK	15	23	0	2378.26	3	0.0129272	0.408215	0	0	0.0788876	0	0	0.136072	0.0262959	5.17465	0.472632	NO
Q9UHB6-4	LIMA1_HUMAN	LIMA1	Isoform 4 of LIM domain and actin-binding protein 1	610	S	KSPKTVSPPIRKG	TVSPPIR	3	7	0	768.449	2	0.0319272	0	0.0761288	0.0530775	0	0.0397128	0.0290719	0.0430687	0.0229282	1.87842	0.473378	NO
P35749-2	MYH11_HUMAN	MYH11	Isoform 2 of Myosin-11	1961	S	IENADGSEEETDT	VIENADGSEEETDTR	8	15	0	1663.72	2	3.49167e-108	0.173896	0	0.0989692	0.316247	0	0.206606	0.090955	0.174284	-1.91616	0.473827	NO
Q01130	SRSF2_HUMAN	SRSF2	Serine/arginine-rich splicing factor 2	212	S	SKSPPKSPEEEGA	SKSPPKSPEEEGAVSS	7	16	2	1614.77	2	0.0349916	0	0.161687	0	0	0.0325969	0	0.0538955	0.0108656	4.96019	0.477574	NO
Q9NZM1-8	MYOF_HUMAN	MYOF	Isoform 8 of Myoferlin	156	S	GPVGTVSEAQLAR	GPVGTVSEAQLAR	7	13	0	1283.68	2	6.65214e-05	0.118097	0.167324	0	0.0645371	0.0889558	0	0.0951405	0.0511643	1.85951	0.478341	NO
Q9HBB8	CDHR5_HUMAN	CDHR5	Cadherin-related family member 5	362	T	QRLYRGTVARGAG	LYRGTVAR	5	8	1	934.535	2	0.00772942	0.243842	0.243688	0.244127	0.244049	0.243957	0.24396	0.243886	0.243989	-1.00042	0.47944	NO
Q1KMD3	HNRL2_HUMAN	HNRNPUL2	Heterogeneous nuclear ribonucleoprotein U-like protein 2	165	T	ERSGDETPGSEVP	SGDETPGSEVPGDK	5	14	0	1373.59	2	4.35906e-14	0.122642	0.15136	0.391554	0.0896688	0.128951	0.226479	0.221852	0.148366	1.4953	0.480039	NO
P43005	EAA3_HUMAN	SLC1A1	Excitatory amino acid transporter 3	503	Y	SDTKKSYVNGGFA	SYVNGGFAVDK	2	11	0	1155.56	3	0.0430694	0.0832572	0	0	0.017233	0	0	0.0277524	0.00574434	4.83126	0.480783	NO
G8JL86	G8JL86_HUMAN	COBLL1	Cordon-bleu protein-like 1	1020	T	LPSPEQTLSPLSK	DMLPSPEQTLSPLSK	9	15	0	1641.83	2	7.14793e-09	0	0.507778	0	0	0.105862	0	0.169259	0.0352873	4.79661	0.481679	NO
B3KVR1	B3KVR1_HUMAN	SNRPN	Small nuclear ribonucleoprotein-associated protein	153	T	TPQGRGTVAAAAV	GTVAAAAVAATASIAGAPTQYPPGR	2	25	0	2268.19	3	0.0442801	1.16797	1.10322	1.59749	1.26087	1.42988	1.60534	1.28956	1.43203	-1.11048	0.482513	NO
P46937-2	YAP1_HUMAN	YAP1	Isoform 2 of Yorkie homolog	109	S	SHSRQASTDAGTA	QASTDAGTAGALTPQHVR	3	18	0	1779.89	2	0.0234055	0.369208	0.345484	0.369121	0.368433	0.344671	0.344913	0.361271	0.352673	1.02438	0.483796	NO
E9PCT1	E9PCT1_HUMAN	SRRM1	Serine/arginine repetitive matrix protein 1	750	S	KIKKAASPSPQSV	AASPSPQSVR	3	10	0	998.515	2	0.00868833	0.0538105	0.111236	0	0.0223777	0.0591046	0	0.0550154	0.0271608	2.02555	0.487301	NO
Q14BN4	SLMAP_HUMAN	SLMAP	Sarcolemmal membrane-associated protein	452	S	DFSDTLSPSKEKS	AKESDFSDTLSPSK	11	14	1	1510.72	3	0.00734364	0.36929	0.369	0.345447	0.344977	0.344626	0.36864	0.361246	0.352747	1.02409	0.490434	NO
Q12923-4	PTN13_HUMAN	PTPN13	Isoform 4 of Tyrosine-protein phosphatase non-receptor type 13	890	S	ERASFRSLNLQAE	ASFRSLNLQAESVR	5	14	1	1576.83	3	0.0118884	0.220216	0.243872	0.244211	0.219864	0.21965	0.243411	0.2361	0.227641	1.03716	0.491833	NO
Q96TA1	NIBL1_HUMAN	FAM129B	Niban-like protein 1	691	S	KAAPEASSPPASP	AAPEASSPPASPLQHLLPGK	6	20	0	1967.05	3	8.09791e-07	11.3931	0.408442	9.53637	6.29348	0.228961	5.98092	7.11265	4.16779	1.70658	0.494872	NO
Q8IZQ1	WDFY3_HUMAN	WDFY3	WD repeat and FYVE domain-containing protein 3	818	T	AYHSVSTPPVYPP	HAYHSVSTPPVYPPK	8	15	0	1678.85	2	0.00211975	0.455899	0.456009	0.479479	0.456421	0.480107	0.479824	0.463796	0.472117	-1.01794	0.494914	NO
Q6PL18-2	ATAD2_HUMAN	ATAD2	Isoform 2 of ATPase family AAA domain-containing protein 2	379	S	ERRRKRSRNRAIN	SSRQDQIHSSYGWIGQQR	9	18	1	2132.01	2	0.0276696	0.884412	0.908272	0.907722	0.883848	0.884132	0.90747	0.900135	0.891817	1.00933	0.495087	NO
P82094-2	TMF1_HUMAN	TMF1	Isoform 2 of TATA element modulatory factor	344	S	SVSEINSDDELSG	SVSEINSDDELSGK	7	14	0	1478.67	2	1.03355e-11	0.296515	0	0.335492	0.164162	0	0.193732	0.210669	0.119298	1.76591	0.495106	NO
P51610	HCFC1_HUMAN	HCFC1	Host cell factor 1	411	S	TAATATSPTPNPV	YDIPATAATATSPTPNPVPSVPANPPK	12	27	0	2673.37	2	0.012406	0.344975	0.368513	0.345178	0.34545	0.368893	0.369276	0.352888	0.361206	-1.02357	0.495145	NO
Q8TAX9-4	GSDMB_HUMAN	GSDMB	Isoform 4 of Gasdermin-B	64	T	LMDILDTDGDKWL	HYTTGLTLMDILDTDGDKWLDELDSGLQGQK	14	31	1	3477.66	2	0.00666197	0.189898	0.166191	0.19028	0.165671	0.189477	0.166024	0.182123	0.173724	1.04835	0.49515	NO
Q92879-2	CELF1_HUMAN	CELF1	Isoform 2 of CUGBP Elav-like family member 1	178	S	QTMEGCSSPMVVK	AMHQAQTMEGCSSPMVVKFADTQK	12	24	1	2624.19	3	0.0021454	0.166294	0.190112	0.189943	0.189616	0.165781	0.165722	0.182117	0.173707	1.04842	0.495169	NO
O43516	WIPF1_HUMAN	WIPF1	WAS/WASL-interacting protein family member 1	340	S	LPQRNLSLSSSTP	NLSLSSSTPPLPSPGR	3	16	0	1608.85	2	0.0107965	0.695463	0.671816	0.671804	0.6958	0.672333	0.695953	0.679694	0.688029	-1.01226	0.495376	NO
Q9P0J0	NDUAD_HUMAN	NDUFA13	NADH dehydrogenase [ubiquinone] 1 alpha subcomplex subunit 13	79	T	PLLQAETDRRTLQ	IALLPLLQAETDR	11	13	0	1451.83	2,3	0.00634537	0.560653	0.560661	0.584838	0.561496	0.585066	0.584806	0.568717	0.577123	-1.01478	0.49564	NO
O00264	PGRC1_HUMAN	PGRMC1	Membrane-associated progesterone receptor component 1	57	S	PAASGDSDDDEPP	GDQPAASGDSDDDEPPPLPR	10	20	0	2034.88	2	8.14106e-11	0.275323	0.41101	0	0.134054	0.239339	0	0.228777	0.124464	1.83809	0.495704	NO
P02545	LMNA_HUMAN	LMNA	Prelamin-A/C	394	T	RLSPSPTSQRSRG	LSPSPTSQR	6	9	0	971.504	2	8.34391e-06	6.51393	0	0	1.51187	0	0	2.17131	0.503956	4.30853	0.49603	NO
P21796	VDAC1_HUMAN	VDAC1	Voltage-dependent anion-selective channel protein 1	102	S	KLTFDSSFSPNTG	LTFDSSFSPNTGK	6	13	0	1399.66	3	0.00528637	0.747402	0.771043	0.770716	0.747017	0.770446	0.746848	0.763054	0.75477	1.01097	0.496122	NO
Q8NE63	HIPK4_HUMAN	HIPK4	Homeodomain-interacting protein kinase 4	381	T	VEGKPPTPVVAAE	LSLQVEGKPPTPVVAAEDGTPYYCLAEEK	11	29	0	3103.54	2	0.00723007	0.696026	0.69569	0.672467	0.695563	0.671827	0.671909	0.688061	0.679766	1.0122	0.49639	NO
Q6KC79	NIPBL_HUMAN	NIPBL	Nipped-B-like protein	2658	S	SLLGGGSPKNNTA	AITSLLGGGSPK	10	12	0	1099.62	2	3.65666e-16	0	0.385255	0.855473	0	0.227505	0.402075	0.413576	0.20986	1.97072	0.49757	NO
A6NKF1	SAC31_HUMAN	SAC3D1	SAC3 domain-containing protein 1	397	T	EEEDEGTDRPGSP	TLEEVVMAEEEDEGTDRPGSPA	15	22	0	2360.03	2	0.0203811	0.560683	0.584924	0.560786	0.584861	0.58523	0.561463	0.568798	0.577185	-1.01475	0.497793	NO
Q8NET8-3	TRPV3_HUMAN	TRPV3	Isoform 3 of Transient receptor potential cation channel subfamily V member 3	374	S	KRLRSLSRKFTDW	SLSRK	3	5	1	589.355	2	0.0121685	0.19016	0.166303	0.190238	0.189619	0.166031	0.166049	0.182234	0.1739	1.04792	0.497799	NO
Q9NYK6-3	EURL_HUMAN	EURL	Isoform 3 of Protein EURL homolog	88	T	TYEEVKTILSKKI	STYEEVKTILSK	8	12	1	1396.75	3	0.0069163	0.219923	0.243443	0.220264	0.243892	0.220472	0.243891	0.227877	0.236085	-1.03602	0.497887	NO
Q99856	ARI3A_HUMAN	ARID3A	AT-rich interactive domain-containing protein 3A	88	S	EDGPPGSEEEDAA	AAAAGLGHPASPGGSEDGPPGSEEEDAAR	22	29	0	2659.17	3	2.81471e-07	0	0.418322	0	0	0.0984177	0	0.139441	0.0328059	4.25047	0.497985	NO
Q9HBV2	SACA1_HUMAN	SPACA1	Sperm acrosome membrane-associated protein 1	256	S	FWGAKASTPEVQS	ASTPEVQSEQSSVRYK	2	16	1	1794.87	2	0.0117965	0.219751	0.243557	0.220033	0.244036	0.243728	0.220386	0.22778	0.23605	-1.03631	0.49827	NO
O60880	SH21A_HUMAN	SH2D1A	SH2 domain-containing protein 1A	106	S	YPVEKKSSARSTQ	KSSAR	2	5	1	547.308	3	0.0236361	0.220462	0.243526	0.219685	0.243867	0.220394	0.24418	0.227891	0.236147	-1.03623	0.498323	NO
Q8WWL7	CCNB3_HUMAN	CCNB3	G2/mitotic-specific cyclin-B3	1038	T	ALQESPTCKEDTF	ELSFKEPLALQESPTCK	15	17	1	1918.97	3	0.010017	0.479821	0.480132	0.456404	0.456395	0.479545	0.455667	0.472119	0.463869	1.01779	0.49863	NO
Q8TD31	CCHCR_HUMAN	CCHCR1	Coiled-coil alpha-helical rod protein 1	88	S	EGSQALSQQAEVI	SWGLEGSQALSQQAEVIVR	11	19	0	2057.05	2	0.00725944	0.219851	0.220373	0.24355	0.220286	0.24424	0.244064	0.227925	0.236197	-1.03629	0.499384	NO
Q9P0V9	SEP10_HUMAN	SEPT10	Septin-10	25	S	KTTCMSSQGSDDE	HLLFQSHMATKTTCMSSQGSDDEQIK	17	26	1	2922.33	2	0.0213123	0.74741	0.7705	0.747347	0.747455	0.771236	0.771146	0.755086	0.763279	-1.01085	0.49941	NO
P55201-3	BRPF1_HUMAN	BRPF1	Isoform 3 of Peregrin	937	S	PQLPIMSSLRQRK	ESQMTPSHGGSPVGPPQLPIMSSLR	23	25	0	2589.27	2	0.000372495	0.190261	0.189639	0.166459	0.165939	0.165654	0.189833	0.18212	0.173809	1.04782	0.499442	NO
Q9BZE9	ASPC1_HUMAN	ASPSCR1	Tether containing UBX domain for GLUT4	263	T	GPTRPLTSSSAKL	APAAAPFVPFSGGGQRLGGPPGPTRPLTSSSAK	28	33	1	3132.65	2	0.0296799	0.479724	0.455681	0.455637	0.45649	0.479533	0.479795	0.463681	0.471939	-1.01781	0.499514	NO
Q6UXC1-2	AEGP_HUMAN	MAMDC4	Isoform 2 of Apical endosomal glycoprotein	197	T	RGDFRVTFSATRN	VTFSATRNATHR	2	12	1	1359.7	2	0.0139053	0.369279	0.345414	0.368598	0.344752	0.345426	0.368497	0.361097	0.352892	1.02325	0.499561	NO
Q6ZMG9	CERS6_HUMAN	CERS6	Ceramide synthase 6	346	S	RSDIESSSDEEDS	DDRSDIESSSDEEDSEPPGK	9	20	1	2192.88	3	0.00278886	0.369056	0.368573	0.345369	0.344911	0.368574	0.344785	0.361	0.352757	1.02337	0.499657	NO
Q6P1L5-2	F117B_HUMAN	FAM117B	Isoform 2 of Protein FAM117B	10	S	RVRRNGSPTPAGS	NGSPTPAGSLGGGAVATAGGPGSR	3	24	0	1994.98	2	0.0187847	0.672494	0.696239	0.696121	0.695749	0.67202	0.672304	0.688285	0.680024	1.01215	0.499659	NO
P23025	XPA_HUMAN	XPA	DNA repair protein complementing XP-A cells	196	S	SLEVWGSQEALEE	SLEVWGSQEALEEAK	7	15	0	1674.81	2,3	0.0265344	0.219982	0.220367	0.243417	0.220183	0.244186	0.244127	0.227922	0.236165	-1.03617	0.500052	NO
P35372-6	OPRM_HUMAN	OPRM1	Isoform 6 of Mu-type opioid receptor	356	T	REFCIPTSSNIEQ	EFCIPTSSNIEQQNSTRIR	6	19	1	2222.08	2	0.0204771	0.166377	0.189694	0.18969	0.165849	0.189591	0.165631	0.18192	0.17369	1.04738	0.500249	NO
O95210	STBD1_HUMAN	STBD1	Starch-binding domain-containing protein 1	188	S	RAKEEMSLSDLNS	EEMSLSDLNSQDRVDHEEWEMVPR	4	24	1	2930.28	2	0.0164676	0.584929	0.561295	0.584545	0.561109	0.584409	0.560688	0.576923	0.568735	1.0144	0.500498	NO
Q8TE68-2	ES8L1_HUMAN	EPS8L1	Isoform 2 of Epidermal growth factor receptor kinase substrate 8-like protein 1	201	S	SVRAVISTVERGA	YAFSLLAR	4	8	0	939.518	3	0.0289876	0.907927	0.907989	0.884363	0.907536	0.883788	0.884331	0.900093	0.891885	1.0092	0.500515	NO
Q15014	MO4L2_HUMAN	MORF4L2	Mortality factor 4-like protein 2	71	S	ENPPSGSVRKTRK	WGGRSAENPPSGSVR	13	15	1	1555.75	2	0.0191889	0.165787	0.166046	0.18983	0.190096	0.190074	0.166388	0.173888	0.182186	-1.04772	0.500674	NO
Q14161-9	GIT2_HUMAN	GIT2	Isoform 9 of ARF GTPase-activating protein GIT2	415	S	KTNRQKSLDSDLS	QATTNVYQVQTGSEYTDTSNHSSLKR	19	26	1	2914.37	2	0.0102394	0.344948	0.344677	0.368643	0.368843	0.34547	0.368562	0.352756	0.360958	-1.02325	0.500738	NO
Q9Y3L3-2	3BP1_HUMAN	SH3BP1	Isoform 2 of SH3 domain-binding protein 1	262	S	HGQADHSPSMTAT	ENHGQADHSPSMTATHFPR	9	19	0	2118.93	3	0.00675991	0.166302	0.189895	0.189611	0.189671	0.165623	0.1657	0.181936	0.173665	1.04763	0.500763	NO
Q5VSY0-2	GKAP1_HUMAN	GKAP1	Isoform 2 of G kinase-anchoring protein 1	25	S	LQVDSGSGSDSEP	MASAVLSSVPTTASRFALLQVDSGSGSDSEPGK	25	33	1	3251.6	2	0.0208161	0.369097	0.369042	0.368509	0.368716	0.36856	0.368903	0.368883	0.368726	1.00043	0.50087	NO
O94900	TOX_HUMAN	TOX	Thymocyte selection-associated high mobility group box protein TOX	220	S	TPSPSSSVHEDEG	SATPSPSSSVHEDEGDDTSKINGGEK	9	26	1	2630.16	3	0.0161697	0.883944	0.907432	0.88419	0.884376	0.907841	0.907818	0.891855	0.900012	-1.00915	0.500881	NO
P35711	SOX5_HUMAN	SOX5	Transcription factor SOX-5	531	S	FNLSGDSDGSAGV	QNEEGKFSHAMMDFNLSGDSDGSAGVSESR	20	30	1	3188.34	2	0.00533699	0.883653	0.907695	0.883771	0.908239	0.907518	0.884222	0.891706	0.899993	-1.00929	0.501563	NO
P10155	RO60_HUMAN	TROVE2	60 kDa SS-A/Ro ribonucleoprotein	393	S	GSILNASTVAAAM	FLLAVDVSASMNQRVLGSILNASTVAAAMCMVVTR	23	35	1	3637.88	2	0.018438	0.368701	0.344625	0.345302	0.345365	0.369033	0.368931	0.352876	0.36111	-1.02333	0.501724	NO
Q13126-3	MTAP_HUMAN	MTAP	Isoform 3 of S-methyl-5'-thioadenosine phosphorylase	7	T	MASGTTTTAVKIG	MASGTTTTAVK	7	11	0	1066.53	2	0.00304221	0.455995	0.455881	0.479406	0.480245	0.455973	0.479859	0.46376	0.472026	-1.01782	0.501804	NO
O43493-2	TGON2_HUMAN	TGOLN2	Isoform TGN46 of Trans-Golgi network integral membrane protein 2	94	S	AKTQKDSSNKSGA	DSSNK	2	5	0	549.239	3	0.00137313	0.672499	0.695769	0.696042	0.671953	0.695827	0.671852	0.688103	0.679877	1.0121	0.501847	NO
Q9UBP0-2	SPAST_HUMAN	SPAST	Isoform 2 of Spastin	128	S	QAFEYISIALRID	VFHKQAFEYISIALR	11	15	1	1820.99	2	0.0174829	0.907888	0.908178	0.884472	0.907604	0.884355	0.884118	0.900179	0.892025	1.00914	0.501944	NO
Q16719-2	KYNU_HUMAN	KYNU	Isoform 2 of Kynureninase	297	T	HEKHAHTIKPALV	HAHTIKPARSEFFN	4	14	1	1653.84	3	0.00645535	0.77099	0.770883	0.747412	0.746729	0.746798	0.770917	0.763095	0.754815	1.01097	0.502165	NO
Q8IWT6	LRC8A_HUMAN	LRRC8A	Leucine-rich repeat-containing protein 8A	229	T	IVDRSETGVLDKK	SETGVLDK	3	8	0	847.429	2	0.0255334	0.480158	0.479669	0.456062	0.45563	0.455613	0.479691	0.471963	0.463645	1.01794	0.502344	NO
Q9UGQ3-2	GTR6_HUMAN	SLC2A6	Isoform 2 of Solute carrier family 2, facilitated glucose transporter member 6	23	S	PEKPPPSPGDRAR	MQEPLLGAEGPDYDTFPEKPPPSPGDRAR	23	29	1	3166.5	2	0.0088466	0.560915	0.585013	0.585093	0.56098	0.560858	0.58441	0.577007	0.56875	1.01452	0.502843	NO
P58335-4	ANTR2_HUMAN	ANTXR2	Isoform 4 of Anthrax toxin receptor 2	147	T	SIIIALTDGKLDG	AGGLKTSSIIIALTDGK	14	17	1	1643.95	2	0.0296098	0.345473	0.369048	0.368894	0.368968	0.344718	0.344965	0.361139	0.352884	1.02339	0.502952	NO
Q9Y242	TCF19_HUMAN	TCF19	Transcription factor 19	78	S	SLEDHSSQGTLVN	VSLEDHSSQGTLVNNVR	8	17	0	1853.92	2	0.0099665	0.77082	0.746808	0.746975	0.771136	0.771076	0.74724	0.754868	0.763151	-1.01097	0.502958	NO
Q8NC51-3	PAIRB_HUMAN	SERBP1	Isoform 3 of Plasminogen activator inhibitor 1 RNA-binding protein	226	T	GSHNWGTVKDELT	GGSGSHNWGTVK	10	12	0	1185.55	2	0.0296671	0.479627	0.455916	0.455828	0.480053	0.480167	0.456012	0.46379	0.472077	-1.01787	0.503262	NO
Q96PY5	FMNL2_HUMAN	FMNL2	Formin-like protein 2	1018	S	QDPKSPSHKSKRQ	SPSHK	3	5	0	554.281	2	0.0142946	0.220469	0.21983	0.24388	0.244289	0.220461	0.244082	0.22806	0.236278	-1.03603	0.503334	NO
O95429	BAG4_HUMAN	BAG4	BAG family molecular chaperone regulator 4	179	S	YRSSGNSPTPVSR	SSGNSPTPVSR	5	11	0	1087.53	2	0.0177014	0.455703	0.479406	0.456447	0.479576	0.479852	0.456367	0.463852	0.471932	-1.01742	0.503545	NO
Q8TB72-3	PUM2_HUMAN	PUM2	Isoform 3 of Pumilio homolog 2	178	S	FNRTPGSRQASPT	DFNRTPGSR	8	9	1	1048.51	2	0.000704613	0.695756	0.696275	0.672405	0.671787	0.695745	0.672364	0.688145	0.679965	1.01203	0.503739	NO
Q13347	EIF3I_HUMAN	EIF3I	Eukaryotic translation initiation factor 3 subunit I	207	S	TMFVTASKDNTAK	QINDIQLSRDMTMFVTASK	18	19	1	2197.09	2	0.0276684	0.189895	0.189823	0.166384	0.16607	0.166109	0.189564	0.182034	0.173914	1.04669	0.503793	NO
Q8TEW8-5	PAR3L_HUMAN	PARD3B	Isoform 5 of Partitioning defective 3 homolog B	368	S	PSSPSLSPLMGFG	LGGKPSSPSLSPLMGFGSNKNAK	11	23	1	2273.18	2	0.0150291	0.908249	0.907672	0.883889	0.907511	0.883636	0.883876	0.899937	0.891674	1.00927	0.504269	NO
O14901	KLF11_HUMAN	KLF11	Krueppel-like factor 11	111	S	CITPPQSPDLVEP	DFHSLSTLCITPPQSPDLVEPSTR	15	24	0	2639.29	2	0.0248682	0.34508	0.369001	0.36929	0.34518	0.345287	0.368417	0.361124	0.352961	1.02313	0.504328	NO
O00429-5	DNM1L_HUMAN	DNM1L	Isoform 5 of Dynamin-1-like protein	78	T	QEDKRKTTGEENG	KTTGEENGVEAEEWGK	2	16	1	1762.8	2	0.00928775	0.747071	0.746646	0.770537	0.770637	0.747095	0.7711	0.754751	0.762944	-1.01085	0.504529	NO
Q9UQ35	SRRM2_HUMAN	SRRM2	Serine/arginine repetitive matrix protein 2	1731	S	RRSPSVSSPEPAE	SPSVSSPEPAEK	5	12	0	1213.58	2	3.70188e-07	0.0666212	0	0	0.0163884	0	0	0.0222071	0.00546279	4.06515	0.504649	NO
Q9UQ35	SRRM2_HUMAN	SRRM2	Serine/arginine repetitive matrix protein 2	1732	S	RSPSVSSPEPAEK	SPSVSSPEPAEK	6	12	0	1213.58	2	2.88865e-08	0.0666212	0	0	0.0163884	0	0	0.0222071	0.00546279	4.06515	0.504649	NO
Q07955-3	SRSF1_HUMAN	SRSF1	Isoform ASF-3 of Serine/arginine-rich splicing factor 1	72	Y	DAEDAVYGRDGYD	DAEDAVYGRDGYDYDGYR	7	18	1	2098.85	2	0.0201945	0.88403	0.907938	0.908245	0.884384	0.907431	0.883869	0.900071	0.891895	1.00917	0.504657	NO
O60245-2	PCDH7_HUMAN	PCDH7	Isoform B of Protocadherin-7	1011	S	VQLHPQSPTAGKK	HYKSSSPLPTVQLHPQSPTAGK	17	22	1	2359.23	2	0.0110532	0.77116	0.747085	0.771245	0.746979	0.747432	0.770519	0.763163	0.754977	1.01084	0.504685	NO
Q8TE67-3	ES8L3_HUMAN	EPS8L3	Isoform 3 of Epidermal growth factor receptor kinase substrate 8-like protein 3	231	S	PPRRSSSPEDPER	SSSPEDPER	2	9	0	1002.43	2	0.0185349	0.747308	0.770474	0.747223	0.747473	0.770627	0.771001	0.755001	0.763034	-1.01064	0.504727	NO
Q96T17-2	MA7D2_HUMAN	MAP7D2	Isoform 2 of MAP7 domain-containing protein 2	187	S	MNKRLSSSTVAIS	RLSSSTVAISYSPDR	4	15	1	1637.84	3	0.00148326	0.345395	0.368905	0.369262	0.345292	0.344721	0.368911	0.361187	0.352975	1.02327	0.504761	NO
Q5T5Y3	CAMP1_HUMAN	CAMSAP1	Calmodulin-regulated spectrin-associated protein 1	563	S	PEFPRASPRALGL	ASPRALGLTANAR	2	13	1	1296.73	2	0.0143013	0.345211	0.368671	0.368671	0.368487	0.344694	0.344999	0.360851	0.352727	1.02303	0.504863	NO
Q5TKA1-2	LIN9_HUMAN	LIN9	Isoform 2 of Protein lin-9 homolog	65	S	KRSRLFSDEDDRQ	NTSSAVEMPFR	4	11	0	1237.58	2	0.0266584	0.47954	0.480226	0.45616	0.479768	0.455765	0.455668	0.471976	0.463734	1.01777	0.504874	NO
Q15653	IKBB_HUMAN	NFKBIB	NF-kappa-B inhibitor beta	313	S	KSGPCSSSSDSDS	SGPCSSSSDSDSGDEGDEYDDIVVHSSRSQTR	6	32	1	3360.36	2	0.00632331	0.479501	0.456224	0.479968	0.456226	0.479495	0.455615	0.471898	0.463779	1.01751	0.505068	NO
Q9P0W5	SCHI1_HUMAN	SCHIP1	Schwannomin-interacting protein 1	279	Y	DDGPGIYTSCSKS	LALGSFFDDGPGIYTSCSKSGKPSLSSR	14	28	1	2876.4	2	0.0103771	0.455762	0.456119	0.479676	0.456324	0.480017	0.479653	0.463852	0.471998	-1.01756	0.505101	NO
P50416-2	CPT1A_HUMAN	CPT1A	Isoform 2 of Carnitine O-palmitoyltransferase 1, liver isoform	165	Y	GRKPMLYSFQTSL	KPMLYSFQTSLPR	5	13	0	1566.82	2	0.0144354	0.165876	0.189484	0.165638	0.166133	0.189707	0.189588	0.173666	0.181809	-1.04689	0.505132	NO
Q2NKJ3	CTC1_HUMAN	CTC1	CST complex subunit CTC1	583	S	EASYLPSCQLNRR	ALLPLPEASYLPSCQLNRR	13	19	1	2140.15	3	0.0231464	0.456055	0.45566	0.479807	0.456364	0.479844	0.479841	0.463841	0.472016	-1.01763	0.50515	NO
Q8IX07	FOG1_HUMAN	ZFPM1	Zinc finger protein ZFPM1	668	S	GSEGSQSPGSSVD	GSEGSQSPGSSVDDAEDDPSR	7	21	0	2077.83	2	0.000531603	0.479971	0.455858	0.456141	0.480043	0.45646	0.480063	0.46399	0.472189	-1.01767	0.505158	NO
Q9NYF5-2	FA13B_HUMAN	FAM13B	Isoform 2 of Protein FAM13B	642	T	TRPRSNTLPKSFG	NSDGEFVPQTRPRSNTLPK	16	19	1	2142.08	2	0.00994457	0.746673	0.770583	0.746923	0.74721	0.770769	0.770645	0.754727	0.762875	-1.0108	0.505229	NO
P52948-6	NUP98_HUMAN	NUP98	Isoform 6 of Nuclear pore complex protein Nup98-Nup96	687	T	SNSVDDTIVALNM	HSNSNSVDDTIVALNMR	10	17	0	1871.88	3	0.0164685	0.5613	0.584533	0.561225	0.584637	0.561478	0.585055	0.569019	0.577056	-1.01412	0.505254	NO
Q6VN20	RBP10_HUMAN	RANBP10	Ran-binding protein 10	353	S	EVRSLSSRSPKSQ	QFVEMVNGTDSEVRSLSSR	18	19	1	2140.02	2	0.0200954	0.560846	0.584777	0.561307	0.584994	0.585028	0.561378	0.568977	0.577133	-1.01434	0.505277	NO
Q02224-2	CENPE_HUMAN	CENPE	Isoform 2 of Centromere-associated protein E	422	T	KRKRRVTWCLGKI	VTWCLGK	2	7	0	805.416	2	0.0187303	0.695709	0.671724	0.671974	0.695517	0.695968	0.67235	0.679802	0.687945	-1.01198	0.50529	NO
Q8N7B6-3	PACRL_HUMAN	PACRGL	Isoform 3 of PACRG-like protein	47	S	SSLSTSSPESARK	SSLSTSSPESARK	7	13	1	1335.66	3	0.000808819	0.671762	0.672449	0.695686	0.672369	0.695683	0.696231	0.679966	0.688094	-1.01195	0.50534	NO
Q68CP9	ARID2_HUMAN	ARID2	AT-rich interactive domain-containing protein 2	1808	S	ISNMEASSTLAKC	HENNLSVLAISNMEASSTLAK	16	21	0	2228.11	2	0.0152388	0.36927	0.345398	0.369159	0.344935	0.36925	0.344712	0.361276	0.352966	1.02354	0.505447	NO
Q7L4S7	ARMX6_HUMAN	ARMCX6	Protein ARMCX6	22	Y	IGAGACYCVYKLT	AREVGWMAAGLMIGAGACYCVYK	19	23	1	2419.13	2	0.00992215	0.243868	0.243638	0.220381	0.219609	0.220181	0.243711	0.235962	0.227834	1.03568	0.505447	NO
P53621-2	COPA_HUMAN	COPA	Isoform 2 of Coatomer subunit alpha	193	T	VDLFGTTDAVVKH	NLSPGAVESDVRGITGVDLFGTTDAVVK	23	28	1	2816.46	2	0.0165729	0.345103	0.368627	0.369131	0.368565	0.344834	0.344949	0.360954	0.352783	1.02316	0.505541	NO
O75496	GEMI_HUMAN	GMNN	Geminin	45	S	GRENELSAGLSKR	ENELSAGLSK	5	10	0	1046.52	2	0.00664146	0.243986	0.220238	0.244066	0.21979	0.22009	0.243802	0.236097	0.227894	1.03599	0.505676	NO
P04198	MYCN_HUMAN	MYCN	N-myc proto-oncogene protein	62	S	LPTPPLSPSRGFA	KFELLPTPPLSPSR	11	14	1	1580.89	3	0.0232129	0.561393	0.584525	0.585169	0.560802	0.58496	0.560715	0.577029	0.568826	1.01442	0.505767	NO
Q9Y6R1-4	S4A4_HUMAN	SLC4A4	Isoform 4 of Electrogenic sodium bicarbonate cotransporter 1	49	T	RRHKRKTGHKEKK	KTGHK	2	5	1	569.329	2	0.0280733	0.479741	0.456048	0.479617	0.455618	0.45564	0.479583	0.471802	0.463614	1.01766	0.505821	NO
Q9BT78	CSN4_HUMAN	COPS4	COP9 signalosome complex subunit 4	268	Y	GILEKMYLDRIIR	MYLDR	2	5	0	696.327	3	0.0294404	0.585049	0.584852	0.561107	0.560694	0.58459	0.561213	0.577003	0.568832	1.01436	0.50585	NO
Q9BRQ0	PYGO2_HUMAN	PYGO2	Pygopus homolog 2	97	S	APPFLGSPVPFGG	VGVAAPPFLGSPVPFGGFR	11	19	0	1871.01	3	0.0224231	0.74677	0.770813	0.746872	0.747222	0.771208	0.770648	0.754818	0.763026	-1.01087	0.505874	NO
P24821-3	TENA_HUMAN	TNC	Isoform 3 of Tenascin	72	S	VDLESASGEKDLA	LPVGSQCSVDLESASGEK	15	18	0	1804.85	2	0.00833373	0.456255	0.480283	0.480152	0.455888	0.47978	0.45647	0.47223	0.464046	1.01764	0.505894	NO
Q8WW01	SEN15_HUMAN	TSEN15	tRNA-splicing endonuclease subunit Sen15	7	S	MEERGDSEPTPGC	MEERGDSEPTPGCSGLGPGGVR	7	22	1	2186.97	2	0.0192586	0.907829	0.907935	0.884283	0.883988	0.907783	0.88376	0.900016	0.891843	1.00916	0.505969	NO
Q08499-6	PDE4D_HUMAN	PDE4D	Isoform 5 of cAMP-specific 3',5'-cyclic phosphodiesterase 4D	214	S	RNSSIASDIHGDD	LASETLEELDWCLDQLETLQTRHSVSEMASNK	3	32	1	3675.74	2	0.00197596	0.479809	0.45582	0.480204	0.479403	0.455841	0.455986	0.471944	0.463743	1.01768	0.506012	NO
Q8WXE0	CSKI2_HUMAN	CASKIN2	Caskin-2	412	S	SEGSVGSIRSAGS	NSVGSEGSVGSIR	11	13	0	1247.61	2	0.0154309	0.747409	0.770474	0.7469	0.771246	0.77128	0.746877	0.754928	0.763134	-1.01087	0.506059	NO
P04439	1A03_HUMAN	HLA-A	HLA class I histocompatibility antigen, A-3 alpha chain	343	S	SDRKGGSYTQAAS	GGSYTQAASSDSAQGSDVSLTACK	3	24	0	2290	2	0.00408803	0.74743	0.771266	0.770995	0.746914	0.771248	0.746687	0.763231	0.75495	1.01097	0.506066	NO
Q5T4S7-5	UBR4_HUMAN	UBR4	Isoform 5 of E3 ubiquitin-protein ligase UBR4	360	T	SAQQVRTGSTSSK	TGSTSSKEDDYESDAATIVQK	1	21	1	2231.01	3	0.0238384	0.747113	0.746945	0.770517	0.746939	0.771088	0.771125	0.754859	0.763051	-1.01085	0.506246	NO
Q5VZ46	K1614_HUMAN	KIAA1614	Uncharacterized protein KIAA1614	998	S	QNKKRSSSIASTL	SSSIASTLGLKK	2	12	1	1190.69	2	0.0210211	0.561093	0.56101	0.584422	0.584825	0.560925	0.585264	0.568842	0.577004	-1.01435	0.506351	NO
Q9P2D6	F135A_HUMAN	FAM135A	Protein FAM135A	209	S	VIPTLESVVFGIN	NAPAQNKDSVIPTLESVVFGINYTK	16	25	1	2704.41	2	0.0222027	0.166319	0.190095	0.190229	0.166317	0.189675	0.166317	0.182214	0.174103	1.04659	0.506378	NO
A2AJT9	CX023_HUMAN	CXorf23	Uncharacterized protein CXorf23	73	S	GNIYYQSYEHRSP	IPSRGNIYYQSYEHR	11	15	1	1881.91	3	0.00136964	0.585192	0.560985	0.585107	0.561227	0.584631	0.560798	0.577095	0.568886	1.01443	0.506501	NO
P35240-2	MERL_HUMAN	NF2	Isoform 2 of Merlin	518	S	TDMKRLSMEIEKE	LSMEIEK	2	7	0	848.431	2	0.00269995	0.584463	0.561386	0.561179	0.58464	0.585226	0.56129	0.569009	0.577052	-1.01414	0.506584	NO
O75132	ZBED4_HUMAN	ZBED4	Zinc finger BED domain-containing protein 4	640	S	ELSGASSFDDTNE	VPRGTELSGASSFDDTNEK	12	19	1	2008.93	3	0.0292302	0.56139	0.584609	0.560836	0.584985	0.56115	0.585117	0.568945	0.577084	-1.01431	0.506676	NO
Q06124	PTN11_HUMAN	PTPN11	Tyrosine-protein phosphatase non-receptor type 11	584	Y	EDSARVYENVGLM	VYENVGLMQQQK	2	12	0	1435.71	3	0.0269566	0.908211	0.883766	0.883683	0.908192	0.907789	0.884431	0.891886	0.900137	-1.00925	0.506717	NO
Q8N4P3	MESH1_HUMAN	HDDC3	Guanosine-3',5'-bis(diphosphate) 3'-pyrophosphohydrolase MESH1	90	T	RLVEEVTDDKTLP	RLVEEVTDDK	7	10	1	1202.61	3	0.0231883	0.368843	0.345419	0.368879	0.344669	0.345182	0.368878	0.361047	0.352909	1.02306	0.506745	NO
Q3KQU3	MA7D1_HUMAN	MAP7D1	MAP7 domain-containing protein 1	118	T	SSQPSPTAVPASD	SSQPSPTAVPASDSPPTKQEVK	7	22	1	2237.12	2,3	0.00508836	0.345059	0.368799	0.345057	0.368948	0.345372	0.368969	0.352972	0.361097	-1.02302	0.506762	NO
O95793-3	STAU1_HUMAN	STAU1	Isoform 3 of Double-stranded RNA-binding protein Staufen homolog 1	390	S	TFFEPGSGDENGT	ELLYGGTSPTAETILK	8	16	0	1691.9	3	0.019925	0.36864	0.344807	0.344929	0.345129	0.36895	0.368751	0.352792	0.360943	-1.02311	0.506864	NO
Q9GZR2	REXO4_HUMAN	REXO4	RNA exonuclease 4	15	S	SKRAPSSPVAKPG	APSSPVAKPGPVKTLTR	4	17	1	1704.99	2	0.0269979	0.369243	0.345383	0.368413	0.369038	0.344605	0.344783	0.361013	0.352809	1.02325	0.506901	NO
Q01955	CO4A3_HUMAN	COL4A3	Collagen alpha-3(IV) chain	1435	S	KGKRGDSGSPATW	GDSGSPATWTTRGFVFTR	3	18	1	1941.93	2	0.00770531	0.219923	0.220005	0.243753	0.244098	0.220319	0.243627	0.227894	0.236015	-1.03563	0.507027	NO
P58397-3	ATS12_HUMAN	ADAMTS12	Isoform 3 of A disintegrin and metalloproteinase with thrombospondin motifs 12	234	S	ERHNLPSRSLSRR	HNLPSR	5	6	0	722.382	3	0.0160703	0.56077	0.560895	0.584927	0.584938	0.561346	0.584821	0.568864	0.577035	-1.01436	0.507054	NO
Q86W56	PARG_HUMAN	PARG	Poly(ADP-ribose) glycohydrolase	199	T	NDDHSDTDSEENR	SPQNDDHSDTDSEENR	10	16	0	1844.7	2	0.0248871	0.344607	0.345275	0.368671	0.344864	0.369198	0.369236	0.352851	0.361099	-1.02338	0.507164	NO
Q14161-9	GIT2_HUMAN	GIT2	Isoform 9 of ARF GTPase-activating protein GIT2	418	S	RQKSLDSDLSDGP	KQATTNVYQVQTGSEYTDTSNHSSLK	23	26	1	2886.36	2	0.0182331	0.456309	0.479758	0.45569	0.456025	0.480106	0.480289	0.463919	0.47214	-1.01772	0.507183	NO
Q9NTK5-3	OLA1_HUMAN	OLA1	Isoform 3 of Obg-like ATPase 1	264	S	ALVIPFSGALELK	AEIILLKMEILSSSNLTHLNNR	13	22	1	2508.37	2	0.0243116	0.480293	0.456411	0.480279	0.456444	0.455945	0.480045	0.472328	0.464145	1.01763	0.507271	NO
Q9P2G1	AKIB1_HUMAN	ANKIB1	Ankyrin repeat and IBR domain-containing protein 1	216	Y	EEIEAEYAALDKR	DPEAEEIEAEYAALDKR	11	17	1	1947.91	2	0.00704466	0.189779	0.166287	0.165695	0.189969	0.189789	0.166343	0.17392	0.182034	-1.04665	0.507353	NO
P23760	PAX3_HUMAN	PAX3	Paired box protein Pax-3	205	S	PQSDEGSDIDSEP	HSIDGILSERASAPQSDEGSDIDSEPDLPLK	20	31	1	3277.56	2	0.00832751	0.244181	0.244275	0.220069	0.243798	0.219689	0.220393	0.236175	0.22796	1.03604	0.507361	NO
Q96EL3	RM53_HUMAN	MRPL53	39S ribosomal protein L53, mitochondrial	92	S	MLTAFASHIRARD	LIMRGAHLTALEMLTAFASHIR	19	22	1	2451.32	3	0.011434	0.884123	0.907767	0.883914	0.90822	0.908165	0.884047	0.891935	0.900144	-1.0092	0.507404	NO
Q9H902	REEP1_HUMAN	REEP1	Receptor expression-enhancing protein 1	85	S	PYTKGSSLLYRKF	IAFVAWLLSPYTKGSSLLYR	16	20	1	2284.26	2	0.0208206	0.165688	0.16568	0.189501	0.189404	0.165955	0.189956	0.173623	0.181772	-1.04693	0.507419	NO
P80192-4	M3K9_HUMAN	MAP3K9	Isoform 2 of Mitogen-activated protein kinase kinase kinase 9	305	T	REWHRTTKMSAAG	TTKMSAAGTYAWMAPEVIR	2	19	1	2083.02	2,3	0.0271411	0.219884	0.24412	0.244097	0.219662	0.220348	0.243533	0.236034	0.227848	1.03593	0.507422	NO
P23946	CMA1_HUMAN	CMA1	Chymase	38	Y	SRPYMAYLEIVTS	AEAGEIIGGTECKPHSRPYMAYLEIVTSNGPSK	22	33	0	3504.7	2	0.00767727	0.883943	0.907618	0.908148	0.88375	0.907533	0.883932	0.899903	0.891738	1.00916	0.507423	NO
P51790	CLCN3_HUMAN	CLCN3	H(+)/Cl(-) exchange transporter 3	109	S	RHRRINSKKKESA	INSKK	3	5	1	588.36	3	0.0075033	0.884265	0.907795	0.907497	0.884	0.884124	0.907414	0.899852	0.891846	1.00898	0.507595	NO
Q86XX4-2	FRAS1_HUMAN	FRAS1	Isoform 2 of Extracellular matrix protein FRAS1	344	S	CCPECISRNGYCV	CCPECISRNGYCVYEETGEFMSSNASEVK	7	29	1	3234.31	2	0.018327	0.746924	0.770976	0.747034	0.747314	0.771205	0.77096	0.754978	0.76316	-1.01084	0.507653	NO
Q86TG7	PEG10_HUMAN	PEG10	Retrotransposon-derived protein PEG10	316	S	AKASKSSPAGKLP	SSPAGK	2	6	0	545.281	3	0.0154502	0.219747	0.220254	0.243421	0.243951	0.244132	0.219821	0.227807	0.235968	-1.03582	0.507713	NO
Q9P1V8	SAM15_HUMAN	SAMD15	Sterile alpha motif domain-containing protein 15	344	T	EEESRKTNEETIL	TNEETILEQSEMMKPESPEEIRK	1	23	1	2747.3	2	0.00495009	0.244106	0.220392	0.244141	0.219689	0.219856	0.244299	0.236213	0.227948	1.03626	0.507743	NO
Q8NG95	OR7G3_HUMAN	OR7G3	Olfactory receptor 7G3	282	T	VMYTVVTPMLNPL	KGAIASVMYTVVTPMLNPLIYSLR	13	24	1	2636.44	2	0.00170614	0.219729	0.244066	0.219768	0.243848	0.220428	0.243799	0.227854	0.236025	-1.03586	0.507807	NO
Q96QF0-3	RAB3I_HUMAN	RAB3IP	Isoform 3 of Rab-3A-interacting protein	268	T	SSPTSPTQEPLPG	KGHTR	4	5	1	597.335	2	0.0251568	0.344623	0.368708	0.34496	0.345327	0.368651	0.368558	0.352764	0.360845	-1.02291	0.50781	NO
Q16513-3	PKN2_HUMAN	PKN2	Isoform 3 of Serine/threonine-protein kinase N2	124	T	CPRTPDTPNNDPR	TPDTPNNDPR	4	10	0	1125.51	2	0.00692852	0.369265	0.345421	0.368965	0.369142	0.344764	0.345163	0.361217	0.353023	1.02321	0.508002	NO
Q9NQC1-3	JADE2_HUMAN	PHF15	Isoform 3 of Protein Jade-2	11	S	RRKYSISSDNSDT	YSISSDNSDTTDSHATSTSASRCSK	4	25	1	2607.1	2	0.00583921	0.166293	0.166151	0.189714	0.189517	0.166462	0.190276	0.174053	0.182085	-1.04615	0.508007	NO
P13674	P4HA1_HUMAN	P4HA1	Prolyl 4-hydroxylase subunit alpha-1	41	S	EKDLVTSLKDYIK	DLVTSLKDYIK	5	11	1	1293.72	3	0.0247947	0.166111	0.190198	0.190111	0.165824	0.166167	0.189841	0.18214	0.173944	1.04712	0.508013	NO
Q9H3R0	KDM4C_HUMAN	KDM4C	Lysine-specific demethylase 4C	392	S	DEEEEVSDEVDGA	ADEEEEVSDEVDGAEVPNPDSVTDDLK	8	27	0	2902.24	2	0.0204822	0.671713	0.672301	0.695672	0.695804	0.695402	0.672497	0.679896	0.687901	-1.01177	0.508042	NO
Q9BQ39	DDX50_HUMAN	DDX50	ATP-dependent RNA helicase DDX50	47	T	SDEKSETRENGVT	SETRENGVTDDLDAPK	3	16	1	1745.81	2	0.0139641	0.58525	0.585031	0.560878	0.560743	0.584609	0.561223	0.577053	0.568858	1.01441	0.508104	NO
P30622	CLIP1_HUMAN	CLIP1	CAP-Gly domain-containing linker protein 1	325	S	MSSVASSVSSRPS	SPSASSLSSMSSVASSVSSRPSR	16	23	0	2240.07	2	0.00371278	0.220094	0.24424	0.243976	0.243821	0.2202	0.219714	0.236103	0.227912	1.03594	0.508136	NO
P47710-2	CASA1_HUMAN	CSN1S1	Isoform 2 of Alpha-S1-casein	88	S	KMESSISSSSEEM	NESTQNCVVAEPEKMESSISSSSEEMSLSK	21	30	1	3246.42	2	0.00347135	0.479829	0.456075	0.480242	0.456477	0.455791	0.479559	0.472049	0.463942	1.01747	0.508268	NO
Q9C0K1-3	S39A8_HUMAN	SLC39A8	Isoform 3 of Zinc transporter ZIP8	288	S	GKKEPSSCTCLKG	EPSSCTCLKGPK	4	12	1	1248.58	2	0.0246264	0.34488	0.345237	0.36846	0.345156	0.368413	0.369134	0.352859	0.360901	-1.02279	0.508322	NO
Q13347	EIF3I_HUMAN	EIF3I	Eukaryotic translation initiation factor 3 subunit I	207	S	TMFVTASKDNTAK	DMTMFVTASKDNTAK	9	15	1	1658.76	2	0.0127746	0.345377	0.368777	0.368869	0.368722	0.34524	0.344901	0.361008	0.352954	1.02282	0.508365	NO
P19957	ELAF_HUMAN	PI3	Elafin	17	T	VFLIAGTLVLEAA	ASSFLIVVVFLIAGTLVLEAAVTGVPVKGQDTVK	15	34	1	3440.99	2	0.0190602	0.695766	0.696244	0.672286	0.671907	0.695934	0.671986	0.688098	0.679942	1.012	0.508438	NO
Q15493-2	RGN_HUMAN	RGN	Isoform 2 of Regucalcin	46	T	CRWDSFTKQVQRV	WDSFTKQVQR	5	10	1	1293.65	2	0.024459	0.695657	0.672133	0.696223	0.672398	0.695487	0.671963	0.688004	0.679949	1.01185	0.508459	NO
A6NJW4	LRR3C_HUMAN	LRRC3C	Leucine-rich repeat-containing protein 3C	265	S	PVLPVRSEDSSIL	SEDSSILSTVV	1	11	0	1135.56	3	0.013071	0.220087	0.24348	0.244295	0.220224	0.219863	0.243523	0.235954	0.22787	1.03548	0.508484	NO
P49721	PSB2_HUMAN	PSMB2	Proteasome subunit beta type-2	76	S	RNGYELSPTAAAN	NGYELSPTAAANFTRR	6	16	1	1766.87	3	0.0184597	0.884083	0.908046	0.908198	0.90772	0.88414	0.884022	0.900109	0.891961	1.00914	0.508564	NO
Q92530	PSMF1_HUMAN	PSMF1	Proteasome inhibitor PI31 subunit	152	S	WEKANVSSPHREF	ANVSSPHREFPPATAR	4	16	1	1735.88	2	0.0228271	0.671865	0.695896	0.67184	0.696162	0.696179	0.671986	0.679867	0.688109	-1.01212	0.508573	NO
Q6PKX4	DOK6_HUMAN	DOK6	Docking protein 6	220	Y	REGEMIYQKVHSA	EGEMIYQK	6	8	0	996.459	2	0.0250755	0.908202	0.908146	0.884058	0.907803	0.883876	0.884171	0.900135	0.89195	1.00918	0.50858	NO
P17752-2	TPH1_HUMAN	TPH1	Isoform 2 of Tryptophan 5-hydroxylase 1	58	S	KSKRRNSEFEIFV	RNSEFEIFVDCDINR	3	15	1	1855.85	3	0.0207915	0.560942	0.585224	0.584979	0.561359	0.561103	0.584409	0.577048	0.568957	1.01422	0.508595	NO
P49418	AMPH_HUMAN	AMPH	Amphiphysin	285	S	HTLAPASPAPARP	TPSPPEEPSPLPSPTASPNHTLAPASPAPARPR	26	33	0	3323.69	2	0.018526	0.456317	0.480181	0.479828	0.455955	0.479952	0.455983	0.472109	0.463963	1.01756	0.508655	NO
Q14197	ICT1_HUMAN	ICT1	Peptidyl-tRNA hydrolase ICT1, mitochondrial	169	T	QTPKEPTKEDVKL	DMITEASQTPKEPTK	14	15	1	1674.81	2	0.00238374	0.746871	0.746623	0.770669	0.74661	0.771299	0.771125	0.754721	0.763011	-1.01098	0.508732	NO
Q9Y3L3-2	3BP1_HUMAN	SH3BP1	Isoform 2 of SH3 domain-binding protein 1	180	S	GSPGSHSHTTMAN	LSQATKNSGSSQGLGGSPGSHSHTTMANK	22	29	1	2826.33	3	0.0258896	0.747261	0.770797	0.747003	0.771237	0.74725	0.77091	0.75502	0.763132	-1.01074	0.508755	NO
P51790-2	CLCN3_HUMAN	CLCN3	Isoform 2 of H(+)/Cl(-) exchange transporter 3	109	S	RHRRINSKKKESA	RINSK	4	5	1	616.366	2	0.0167042	0.480242	0.479889	0.456368	0.480154	0.455645	0.456116	0.472166	0.463972	1.01766	0.508803	NO
Q9Y279-2	VSIG4_HUMAN	VSIG4	Isoform 2 of V-set and immunoglobulin domain-containing protein 4	219	S	AKGQVGSEQHSDI	GQVGSEQHSDIVK	5	13	0	1382.68	2	0.0231908	0.695573	0.672449	0.67206	0.695992	0.672357	0.695721	0.680027	0.688023	-1.01176	0.508842	NO
O14493	CLD4_HUMAN	CLDN4	Claudin-4	197	Y	KPYSAKYSAARSA	TDKPYSAKYSAAR	9	13	1	1456.73	2	0.0141179	0.560947	0.584718	0.585262	0.561074	0.584496	0.561023	0.576976	0.568864	1.01426	0.508852	NO
Q5VV67	PPRC1_HUMAN	PPRC1	Peroxisome proliferator-activated receptor gamma coactivator-related protein 1	1507	S	SRSRSPSPRRRSD	SPSPR	3	5	0	542.281	2,3	0.0150922	0.189665	0.16647	0.189991	0.166467	0.166417	0.189478	0.182042	0.174121	1.04549	0.508939	NO
Q96FZ7	CHMP6_HUMAN	CHMP6	Charged multivesicular body protein 6	119	S	KMHQVMSIEEVER	MHQVMSIEEVERILDETQEAVEYQR	6	25	1	3061.45	2	0.0280091	0.220325	0.243685	0.219778	0.243749	0.243752	0.22037	0.227929	0.235957	-1.03522	0.508942	NO
Q9Y2R5	RT17_HUMAN	MRPS17	28S ribosomal protein S17, mitochondrial	38	Y	RLVLDPYLLKYFN	LVLDPYLLK	6	9	0	1072.65	2	0.00328051	0.77118	0.770478	0.74705	0.770468	0.746919	0.747132	0.762902	0.75484	1.01068	0.509002	NO
Q8IZV2-2	CKLF8_HUMAN	CMTM8	Isoform 2 of CKLF-like MARVEL transmembrane domain-containing protein 8	18	S	VTTTASSFAENFS	ARSHTVTTTASSFAENFSTSSSSFAYDR	12	28	1	3014.36	3	0.0297382	0.456379	0.479401	0.479754	0.479571	0.456206	0.455804	0.471845	0.46386	1.01721	0.509008	NO
Q96T83	SL9A7_HUMAN	SLC9A7	Sodium/hydrogen exchanger 7	695	S	RRTKSSSEEVLER	SSSEEVLERDLGMGDQK	3	17	1	1878.86	2	0.0183866	0.884083	0.907757	0.908269	0.907834	0.883722	0.884026	0.900036	0.891861	1.00917	0.509024	NO
Q8IXQ4-3	K1704_HUMAN	KIAA1704	Isoform 3 of Uncharacterized protein KIAA1704	105	S	FKKQDDSPPRPII	SESLMDIHHKK	3	11	1	1323.66	2	0.00967903	0.884023	0.908204	0.907659	0.884176	0.884115	0.907427	0.899962	0.891906	1.00903	0.509054	NO
Q5VYX0-2	RNLS_HUMAN	RNLS	Isoform 2 of Renalase	62	Y	ADLGAQYITCTPH	MTTACSPHNPQCTADLGAQYITCTPHYAK	20	29	0	3122.37	2	0.0161751	0.883735	0.907577	0.884368	0.884325	0.907586	0.907779	0.891893	0.899897	-1.00897	0.509055	NO
Q9UFC0	LRWD1_HUMAN	LRWD1	Leucine-rich repeat and WD repeat-containing protein 1	251	S	SKRACASPSAQVE	RACASPSAQVEGSPVAGSDGSQPAVK	5	26	1	2455.18	2	0.00228961	0.884385	0.907423	0.908054	0.907705	0.884107	0.883974	0.899954	0.891928	1.009	0.509112	NO
Q8IZL2	MAML2_HUMAN	MAML2	Mastermind-like protein 2	78	S	STLQLLSLVQHGQ	ERESTLQLLSLVQHGQGAR	10	19	1	2121.13	2	0.0285712	0.695939	0.672182	0.67169	0.695796	0.672222	0.696267	0.679937	0.688095	-1.012	0.509253	NO
Q16719-2	KYNU_HUMAN	KYNU	Isoform 2 of Kynureninase	115	S	WITGDESIVGLMK	IAAYGHEVGKRPWITGDESIVGLMK	19	25	1	2726.42	2	0.00193946	0.244222	0.244272	0.220079	0.24385	0.220194	0.220005	0.236191	0.228016	1.03585	0.509298	NO
Q9H902	REEP1_HUMAN	REEP1	Receptor expression-enhancing protein 1	152	S	ERLRSFSMQDLTT	SFSMQDLTTIRGDGAPAPSGPPPPGSGR	3	28	1	2752.32	2	0.0260633	0.67181	0.696053	0.695748	0.672027	0.671627	0.695509	0.68787	0.679721	1.01199	0.509348	NO
Q9BZ71	PITM3_HUMAN	PITPNM3	Membrane-associated phosphatidylinositol transfer protein 3	907	S	MILRKGSFGLHAQ	GSFGLHAQPEFLR	2	13	0	1457.74	3	0.0222599	0.165608	0.165675	0.189904	0.189937	0.165972	0.189946	0.173729	0.181951	-1.04733	0.509554	NO
O43516-2	WIPF1_HUMAN	WIPF1	Isoform 2 of WAS/WASL-interacting protein family member 1	340	S	LPQRNLSLSSSTP	NLSLSSSTPPLPSPGR	3	16	0	1608.85	2	0.0262131	0.584792	0.560878	0.560785	0.560956	0.584999	0.585068	0.568818	0.577007	-1.0144	0.509559	NO
Q15435-3	PP1R7_HUMAN	PPP1R7	Isoform 3 of Protein phosphatase 1 regulatory subunit 7	24	S	VDRRVESEESGDE	VESEESGDEEGKK	3	13	1	1421.62	3	0.0270945	0.244246	0.244204	0.21989	0.219637	0.243806	0.220242	0.236113	0.227895	1.03606	0.509571	NO
Q9UJY4	GGA2_HUMAN	GGA2	ADP-ribosylation factor-binding protein GGA2	551	S	KLQPASSSKLPAF	LQPASSSK	6	8	0	816.434	2	0.0104299	0.695508	0.671636	0.672421	0.695402	0.672353	0.695682	0.679855	0.687812	-1.0117	0.509581	NO
Q96T83	SL9A7_HUMAN	SLC9A7	Sodium/hydrogen exchanger 7	693	S	GSRRTKSSSEEVL	SSSEEVLERDLGMGDQK	1	17	1	1878.86	2	0.0178027	0.456178	0.480065	0.479475	0.479747	0.456034	0.455662	0.471906	0.463814	1.01745	0.509841	NO
Q15366	PCBP2_HUMAN	PCBP2	Poly(rC)-binding protein 2	171	S	VMLETLSQSPPKG	AITIAGIPQSIIECVKQICVVMLETLSQSPPK	27	32	1	3408.84	3	0.00911626	0.672186	0.695988	0.672225	0.696265	0.67234	0.696142	0.680133	0.688249	-1.01193	0.50987	NO
Q6ZN17	LN28B_HUMAN	LIN28B	Protein lin-28 homolog B	221	S	SERSGRSPQEASS	SGRSPQEASSTK	4	12	1	1233.59	2	0.0207551	0.456393	0.480225	0.480299	0.480137	0.456368	0.455967	0.472306	0.464157	1.01755	0.509914	NO
Q96RL7-3	VP13A_HUMAN	VPS13A	Isoform 3 of Vacuolar protein sorting-associated protein 13A	1632	T	CDLFYQTTQKGTD	VSPVIINTMITITSALYTTK	19	20	0	2165.2	3	0.00696586	0.189449	0.189475	0.16644	0.189679	0.165719	0.166039	0.181788	0.173812	1.04589	0.509923	NO
Q8WYQ5-3	DGCR8_HUMAN	DGCR8	Isoform 3 of Microprocessor complex subunit DGCR8	271	S	EKYGGDSDHPSDG	YGGDSDHPSDGETSVQPMMTKIK	5	23	1	2479.1	2	0.00115682	0.189608	0.165742	0.166192	0.165972	0.190295	0.18961	0.173847	0.181959	-1.04666	0.509981	NO
Q9UIF7	MUTYH_HUMAN	MUTYH	A/G-specific adenine DNA glycosylase	535	S	FFRSHISTDAHSL	SHISTDAHSLNSAAQ	4	15	0	1537.71	2	0.000138598	0.672279	0.696053	0.696265	0.671869	0.696047	0.67222	0.688199	0.680045	1.01199	0.510016	NO
Q13422-6	IKZF1_HUMAN	IKZF1	Isoform Ik6 of DNA-binding protein Ikaros	61	T	SNVKVETQSDEEN	VVGDKGLSDTPYDSSASYEK	10	20	1	2116.98	2	0.0115053	0.219872	0.243547	0.220493	0.220143	0.244218	0.243639	0.227971	0.236	-1.03522	0.510075	NO
P21796	VDAC1_HUMAN	VDAC1	Voltage-dependent anion-selective channel protein 1	104	S	TFDSSFSPNTGKK	GLKLTFDSSFSPNTGK	11	16	1	1697.86	3	0.0212232	0.67166	0.696259	0.695737	0.671708	0.695466	0.671981	0.687885	0.679718	1.01201	0.510092	NO
Q13838	DX39B_HUMAN	DDX39B	Spliceosome RNA helicase DDX39B	41	S	VKGSYVSIHSSGF	GSYVSIHSSGFRDFLLKPELLR	5	22	1	2520.35	2	0.0269059	0.560695	0.560725	0.585198	0.584949	0.585203	0.561178	0.568872	0.57711	-1.01448	0.510119	NO
Q8TCT0	CERK1_HUMAN	CERK	Ceramide kinase	408	S	RSPRGLSPAAHLG	GLSPAAHLGDGSSDLILIRK	3	20	1	2019.11	2	0.0258084	0.344796	0.345124	0.368766	0.345425	0.368422	0.368856	0.352895	0.360901	-1.02269	0.510123	NO
Q9H1R3	MYLK2_HUMAN	MYLK2	Myosin light chain kinase 2, skeletal/cardiac muscle	563	Y	QILLKKYLMKRRW	KYLMK	2	5	1	681.388	3	0.009565	0.220187	0.243895	0.244097	0.243827	0.219647	0.220391	0.23606	0.227955	1.03555	0.510244	NO
O75638	CTAG2_HUMAN	CTAG2	Cancer/testis antigen 2	157	S	VGWGLGSASPEGQ	MRVVGWGLGSASPEGQK	10	17	1	1757.89	3	0.0186967	0.47965	0.480191	0.456283	0.456053	0.455781	0.479951	0.472041	0.463928	1.01749	0.510285	NO
Q9C0H9	SRCN1_HUMAN	SRCIN1	SRC kinase signaling inhibitor 1	346	S	FRLPPSSPQKLAD	LPPSSPQK	5	8	0	852.471	2	0.00396137	0.344835	0.369236	0.368922	0.345143	0.368534	0.344947	0.360998	0.352875	1.02302	0.510309	NO
Q9BSU3	NAA11_HUMAN	NAA11	N-alpha-acetyltransferase 11	138	Y	EVEPKYYADGEDA	SNRPALHLYSNTLNFQISEVEPKYYADGEDAYAMK	25	35	1	4033.92	2	0.00374085	0.672258	0.695632	0.696184	0.67239	0.695581	0.672125	0.688025	0.680032	1.01175	0.510364	NO
Q6NUJ5	PWP2B_HUMAN	PWWP2B	PWWP domain-containing protein 2B	250	S	AEQVPRSPVIKIS	SPVIK	1	5	0	542.343	2	0.0110512	0.368795	0.345204	0.345232	0.369187	0.368823	0.345332	0.353077	0.361114	-1.02276	0.510434	NO
Q6ZUT1	CK057_HUMAN	C11orf57	Uncharacterized protein C11orf57	136	T	ITNGKKTSPQVKS	KTSPQVK	2	7	1	786.46	2	0.0178455	0.219607	0.244033	0.219615	0.244044	0.244127	0.21989	0.227752	0.23602	-1.03631	0.510473	NO
P33151	CADH5_HUMAN	CDH5	Cadherin-5	658	Y	EMDTTSYDVSVLN	SVPEIHEQLVTYDEEGGGEMDTTSYDVSVLNSVR	25	34	0	3754.72	2	0.015763	0.190067	0.166084	0.189833	0.189492	0.166263	0.166174	0.181995	0.173977	1.04609	0.510479	NO
Q9NSU2	TREX1_HUMAN	TREX1	Three prime repair exonuclease 1	222	S	ALERASSPSEHGP	ASSPSEHGPR	3	10	0	1023.47	2	0.0283053	0.907673	0.88444	0.907716	0.884253	0.884117	0.907634	0.899943	0.892001	1.0089	0.510557	NO
Q6PKX4	DOK6_HUMAN	DOK6	Docking protein 6	220	Y	REGEMIYQKVHSA	MCDTGEGLFTFQTREGEMIYQK	20	22	1	2583.14	2	0.0209391	0.3455	0.345154	0.368493	0.36903	0.368453	0.345396	0.353049	0.360959	-1.02241	0.510558	NO
P35580-2	MYH10_HUMAN	MYH10	Isoform 2 of Myosin-10	13	Y	LEDPERYLFVDRA	YLFVDRAVIYNPATQADWTAK	1	21	1	2441.24	2	0.00614492	0.696275	0.67195	0.672059	0.696215	0.696286	0.672354	0.680094	0.688285	-1.01204	0.510586	NO
P07738	PMGE_HUMAN	BPGM	Bisphosphoglycerate mutase	92	Y	RLNERHYGALIGL	HYGALIGLNR	2	10	0	1112.61	3	0.0165186	0.34495	0.368663	0.345358	0.369119	0.34522	0.368715	0.35299	0.361018	-1.02274	0.510587	NO
Q6ZNE5-2	BAKOR_HUMAN	ATG14	Isoform 2 of Beclin 1-associated autophagy-related key regulator	227	S	VSSESDSAMTSST	KLCNSEFCGENLSK	13	14	1	1570.71	2	0.0102224	0.907946	0.884315	0.907846	0.883986	0.883929	0.907933	0.900036	0.89195	1.00907	0.510612	NO
P55345-2	ANM2_HUMAN	PRMT2	Isoform 2 of Protein arginine N-methyltransferase 2	125	Y	QPRTTKYHSVILQ	YHSVILQNK	1	9	0	1100.6	2	0.0222437	0.746945	0.747156	0.770572	0.771014	0.770655	0.747105	0.754891	0.762925	-1.01064	0.51063	NO
Q96AX9	MIB2_HUMAN	MIB2	E3 ubiquitin-protein ligase MIB2	472	S	RARENKSSLSVAL	SSLSVALDK	1	9	0	918.502	2	0.00120556	0.219737	0.243635	0.220178	0.220083	0.243926	0.243722	0.22785	0.235911	-1.03538	0.510718	NO
Q96DU3-2	SLAF6_HUMAN	SLAMF6	Isoform 2 of SLAM family member 6	92	Y	LNFTQSYSLQLSN	LNFTQSYSLQLSNLK	7	15	0	1754.92	2	0.00917772	0.456459	0.456076	0.479735	0.479657	0.480198	0.456384	0.46409	0.47208	-1.01722	0.510835	NO
Q86YR5-4	GPSM1_HUMAN	GPSM1	Isoform 4 of G-protein-signaling modulator 1	469	S	RRPREGSHSPLDS	TSIPRAPSSDEECFFDLLTK	8	20	1	2255.08	2	0.0101902	0.166009	0.189687	0.166033	0.189801	0.189615	0.166307	0.17391	0.181908	-1.04599	0.510838	NO
Q14008	CKAP5_HUMAN	CKAP5	Cytoskeleton-associated protein 5	829	T	GISKHSTSGTDEG	GISKHSTSGTDEGEDGDEPDDGSNDVVDLLPR	7	32	1	3312.45	2	0.0216871	0.243554	0.219712	0.22012	0.219779	0.243805	0.244205	0.227795	0.23593	-1.03571	0.51086	NO
Q16513-3	PKN2_HUMAN	PKN2	Isoform 3 of Serine/threonine-protein kinase N2	583	S	APPRASSLGEIDE	NSILPKSQSEYKPDTPQSGLEYSGIQELEDR	18	31	1	3507.7	2	0.0248279	0.90751	0.884233	0.907406	0.907514	0.883909	0.883839	0.899716	0.891754	1.00893	0.510906	NO
Q13098	CSN1_HUMAN	GPS1	COP9 signalosome complex subunit 1	377	Y	NRALIQYFSPYVS	ALIQYFSPYVSADMHR	5	16	0	1896.92	3	0.00817207	0.344645	0.369184	0.344855	0.369248	0.3451	0.369043	0.352895	0.36113	-1.02334	0.510976	NO
P17405	ASM_HUMAN	SMPD1	Sphingomyelin phosphodiesterase	114	S	NVARVGSVAIKLC	EPNVARVGSVAIK	9	13	1	1338.76	3	0.0256545	0.696292	0.695529	0.672076	0.671633	0.671765	0.695985	0.687965	0.679794	1.01202	0.51121	NO
Q6N021-2	TET2_HUMAN	TET2	Isoform 2 of Methylcytosine dioxygenase TET2	1107	S	LNNFIESPSKLLD	TAASVLNNFIESPSK	12	15	0	1576.81	2	0.0195182	0.584571	0.56114	0.58477	0.584769	0.560802	0.56069	0.576827	0.568754	1.0142	0.511216	NO
Q07973	CP24A_HUMAN	CYP24A1	1,25-dihydroxyvitamin D(3) 24-hydroxylase, mitochondrial	220	Y	SICLVLYEKRFGL	GHVEDLYSELNKWSFESICLVLYEK	23	25	1	3000.46	2	0.0179917	0.345421	0.368483	0.369287	0.369201	0.34493	0.34468	0.361064	0.352937	1.02303	0.511286	NO
Q9BT73	PSMG3_HUMAN	PSMG3	Proteasome assembly chaperone 3	44	T	QFGKMGTLVSLEP	MGTLVSLEPSSVASDVSKPVLTTK	3	24	0	2445.3	2	0.00442978	0.695651	0.672128	0.69581	0.672004	0.672101	0.695519	0.687863	0.679875	1.01175	0.51134	NO
Q15238	PSG5_HUMAN	PSG5	Pregnancy-specific beta-1-glycoprotein 5	215	Y	RNETGPYECEIRD	ILILPSVTRNETGPYECEIR	15	20	1	2302.2	2	0.00987563	0.907918	0.884132	0.883724	0.90797	0.884152	0.907995	0.891925	0.900039	-1.0091	0.511421	NO
P18433	PTPRA_HUMAN	PTPRA	Receptor-type tyrosine-protein phosphatase alpha	180	S	AGSHSNSKQAGSH	QAGSHSNSK	8	9	0	914.421	2	0.00447862	0.560773	0.560787	0.585111	0.584682	0.584987	0.561345	0.568891	0.577005	-1.01426	0.511505	NO
O75496	GEMI_HUMAN	GMNN	Geminin	59	T	HRNDHLTSTTSSP	NDHLTSTTSSPGVIVPESSENK	5	22	0	2298.1	3	0.00218525	0.220342	0.243636	0.244193	0.220358	0.243867	0.219865	0.236057	0.22803	1.0352	0.511661	NO
Q8TDZ2-2	MICA1_HUMAN	MICAL1	Isoform 2 of Protein-methionine sulfoxide oxidase MICAL1	875	S	EKESPFSSEEEEE	RQSSSPEQQK	4	10	1	1173.57	2	0.0112053	0.58498	0.561269	0.584916	0.58511	0.56063	0.561043	0.577055	0.568928	1.01429	0.511931	NO
P22392	NDKB_HUMAN	NME2	Nucleoside diphosphate kinase B	94	T	RVMLGETNPADSK	TGRVMLGETNPADSKPGTIR	9	20	1	2099.08	2	0.0207696	0.166239	0.18941	0.189674	0.189453	0.165887	0.166253	0.181775	0.173864	1.0455	0.512021	NO
Q96PM5	ZN363_HUMAN	RCHY1	RING finger and CHY zinc finger domain-containing protein 1	154	T	CLEDIHTSRVVAH	CIENVSRQNCPICLEDIHTSR	19	21	1	2429.13	2	0.0167608	0.220248	0.220336	0.243613	0.243712	0.243688	0.220461	0.228065	0.235954	-1.03459	0.512029	NO
Q14677	EPN4_HUMAN	CLINT1	Clathrin interactor 1	294	T	GAAAHYTGDKASP	TIDLGAAAHYTGDKASPDQNASTHTPQSSVK	11	31	1	3167.51	2	0.0136893	0.883982	0.884298	0.9075	0.883792	0.90813	0.908093	0.891927	0.900005	-1.00906	0.512088	NO
Q7Z6J6	FRMD5_HUMAN	FRMD5	FERM domain-containing protein 5	10	S	RLMSGSSRSLERE	LMSGSSRSLER	6	11	1	1221.61	2	0.0210005	0.479626	0.456049	0.45574	0.479933	0.456057	0.479513	0.463805	0.471835	-1.01731	0.512089	NO
Q7Z7B0	FLIP1_HUMAN	FILIP1	Filamin-A-interacting protein 1	811	S	VQTDAVSGEAAEE	RMVDVPVTSTGVQTDAVSGEAAEEETPAVFIR	18	32	1	3360.65	3	0.0215652	0.243789	0.220069	0.220303	0.220205	0.243967	0.244089	0.228054	0.236087	-1.03523	0.512108	NO
P62847-2	RS24_HUMAN	RPS24	Isoform 2 of 40S ribosomal protein S24	76	Y	TGFGMIYDSLDYA	TTGFGMIYDSLDYAK	8	15	0	1680.77	2	0.0250827	0.560706	0.560644	0.584891	0.584458	0.561029	0.585142	0.568747	0.576876	-1.01429	0.512136	NO
P23497-5	SP100_HUMAN	SP100	Isoform SpAlt-C of Nuclear autoantigen Sp-100	420	S	APAEASSGALRSK	RVIGQDHDFSESSEEEAPAEASSGALR	23	27	1	2873.31	2	0.026389	0.584957	0.561251	0.584573	0.561274	0.58449	0.561276	0.576927	0.569013	1.01391	0.512203	NO
Q15653	IKBB_HUMAN	NFKBIB	NF-kappa-B inhibitor beta	315	S	GPCSSSSDSDSGD	SGPCSSSSDSDSGDEGDEYDDIVVHSSRSQTR	8	32	1	3360.36	3	0.0157977	0.219635	0.220352	0.243602	0.220216	0.243633	0.243633	0.227863	0.235827	-1.03495	0.512252	NO
Q5BKX5	CS054_HUMAN	C19orf54	UPF0692 protein C19orf54	316	S	LQLTDFSPSRATD	ESNLQLTDFSPSR	10	13	0	1492.72	2	0.00834961	0.883855	0.907581	0.883949	0.907744	0.908217	0.883759	0.891795	0.899906	-1.0091	0.512255	NO
Q5VYS8-6	TUT7_HUMAN	ZCCHC6	Isoform 6 of Terminal uridylyltransferase 7	64	T	PGNYGNTPRKGPC	ITPGNYGNTPRK	9	12	1	1316.68	2	0.0156703	0.884125	0.907857	0.907957	0.884132	0.907565	0.884306	0.89998	0.892001	1.00894	0.512334	NO
Q9UKD1	GMEB2_HUMAN	GMEB2	Glucocorticoid modulatory element-binding protein 2	7	S	MATPDVSVHMEEV	MATPDVSVHMEEVVVVTTPDTAVDGSGVEGVK	7	32	0	3254.57	2	0.0139055	0.479468	0.455929	0.480094	0.455981	0.455605	0.479665	0.47183	0.46375	1.01742	0.512368	NO
Q12926-2	ELAV2_HUMAN	ELAVL2	Isoform 2 of ELAV-like protein 2	221	S	LSQLYQSPNRRYP	TNQAILSQLYQSPNR	12	15	0	1731.89	2	0.0246777	0.455906	0.479879	0.480057	0.479837	0.455808	0.455768	0.471947	0.463804	1.01756	0.512418	NO
Q9UJ83	HACL1_HUMAN	HACL1	2-hydroxyacyl-CoA lyase 1	553	S	ADTTKPSLINIMI	SLRQSLADTTKPSLINIMIEPQATR	13	25	1	2782.5	2	0.000282133	0.368728	0.369196	0.345279	0.368736	0.34529	0.34523	0.361068	0.353086	1.02261	0.51242	NO
P20701-3	ITAL_HUMAN	ITGAL	Isoform 3 of Integrin alpha-L	37	S	RGARSFSPPRAGR	SFSPPRAGR	3	9	1	973.509	3	0.0112396	0.244213	0.219981	0.243812	0.219703	0.220137	0.243825	0.236002	0.227888	1.0356	0.512444	NO
Q8NDC0	MISSL_HUMAN	MAPK1IP1L	MAPK-interacting and spindle-stabilizing protein-like	15	S	DALPEHSPAKTSA	MSDEFSLADALPEHSPAK	15	18	0	1943.89	2	0.0126337	0.696299	0.671777	0.696191	0.672287	0.695567	0.672123	0.688089	0.679992	1.01191	0.512456	NO
Q5XUX1-3	FBXW9_HUMAN	FBXW9	Isoform 3 of F-box/WD repeat-containing protein 9	59	S	LSTPAASPSASEP	SGLAFSRPSQLSTPAASPSASEPRAASR	17	28	1	2785.41	3	0.0112952	0.479852	0.480059	0.456339	0.456494	0.479777	0.456057	0.472083	0.464109	1.01718	0.512484	NO
P30281	CCND3_HUMAN	CCND3	G1/S-specific cyclin-D3	264	S	ASQTSSSPAPKAP	ESLREASQTSSSPAPK	12	16	1	1673.82	2	0.0124097	0.561441	0.584402	0.561199	0.584469	0.561099	0.585265	0.569014	0.576944	-1.01394	0.512503	NO
Q96PY5	FMNL2_HUMAN	FMNL2	Formin-like protein 2	171	S	SKPWSRSIEDLHR	SIEDLHRGSNLPSPVGNSVSR	1	21	1	2220.12	2	0.000750299	0.24342	0.220095	0.243942	0.220116	0.243426	0.22011	0.235819	0.227884	1.03482	0.512594	NO
P18054	LOX12_HUMAN	ALOX12	Arachidonate 12-lipoxygenase, 12S-type	244	S	PMLLRRSTSLPSR	RSTSLPSR	2	8	1	902.493	2	0.00497923	0.34532	0.368898	0.368659	0.36889	0.34506	0.34489	0.360959	0.352946	1.0227	0.512726	NO
Q14643-6	ITPR1_HUMAN	ITPR1	Isoform 6 of Inositol 1,4,5-trisphosphate receptor type 1	421	S	MLKIGTSPVKEDK	IGTSPVK	4	7	0	700.412	2	0.0204451	0.747211	0.770864	0.770768	0.746755	0.746827	0.771	0.762947	0.754861	1.01071	0.512737	NO
Q8IUD2-4	RB6I2_HUMAN	ERC1	Isoform 4 of ELKS/Rab6-interacting/CAST family member 1	191	S	SIKTFWSPELKKE	TFWSPELKK	4	9	1	1134.61	2	0.0244732	0.907668	0.88415	0.908165	0.884047	0.907673	0.884279	0.899995	0.892	1.00896	0.512813	NO
Q7L4P6	BEND5_HUMAN	BEND5	BEN domain-containing protein 5	128	S	PEGRKPSEVAHKS	KPSEVAHK	3	8	0	894.492	2	0.001514	0.561418	0.585001	0.561148	0.584898	0.585218	0.561453	0.569189	0.57719	-1.01406	0.512871	NO
O43516-2	WIPF1_HUMAN	WIPF1	Isoform 2 of WAS/WASL-interacting protein family member 1	350	S	STPPLPSPGRSGP	LPQRNLSLSSSTPPLPSPGR	17	20	1	2103.14	2	0.0188646	0.672482	0.671658	0.695812	0.695754	0.672288	0.695893	0.679984	0.687978	-1.01176	0.512908	NO
O43865-2	SAHH2_HUMAN	AHCYL1	Isoform 2 of Putative adenosylhomocysteinase 2	28	Y	IEDAEKYSFMATV	SLSRSISQSSTDSYSSAASYTDSSDDEVSPR	14	31	1	3271.42	2	0.0150033	0.88399	0.88389	0.907703	0.908288	0.908018	0.88372	0.891861	0.900009	-1.00914	0.512928	NO
P07738	PMGE_HUMAN	BPGM	Bisphosphoglycerate mutase	92	Y	RLNERHYGALIGL	HYGALIGLNREQMALNHGEEQVR	2	23	1	2634.31	2	0.0209883	0.695552	0.696124	0.672419	0.696066	0.672148	0.67178	0.688032	0.679998	1.01181	0.51298	NO
Q9H3P2	NELFA_HUMAN	WHSC2	Negative elongation factor A	244	S	RTPIPPSRTLLRK	TPIPPSRTLLR	6	11	1	1249.75	2	0.0271294	0.368915	0.368794	0.345173	0.345136	0.344982	0.36875	0.360961	0.352956	1.02268	0.51308	NO
Q13098	CSN1_HUMAN	GPS1	COP9 signalosome complex subunit 1	483	S	ELTPANSQSRMST	EGSQGELTPANSQSR	12	15	0	1559.72	2	0.00582539	0.584562	0.561199	0.584994	0.561393	0.560756	0.584683	0.576918	0.568944	1.01402	0.513128	NO
Q9UBI4	STML1_HUMAN	STOML1	Stomatin-like protein 1	373	Y	LRPLGAYMSGRLK	ELRPLGAYMSGRLK	8	14	1	1589.87	2	0.0280043	0.560665	0.584584	0.585284	0.584553	0.560914	0.560735	0.576844	0.568734	1.01426	0.51315	NO
B2RTY4-2	MYO9A_HUMAN	MYO9A	Isoform 2 of Unconventional myosin-IXa	1382	S	ASNETSSAEHLKD	EMVVCSSESITCKPQLK	9	17	0	1880.9	3	0.00250911	0.165952	0.190027	0.190227	0.189792	0.165949	0.166192	0.182068	0.173977	1.04651	0.513203	NO
Q9BYC8	RM32_HUMAN	MRPL32	39S ribosomal protein L32, mitochondrial	153	T	GPFKAPTIETVVL	APTIETVVLYTGETPSEQDQGK	3	22	0	2362.15	2	0.0177925	0.672248	0.695843	0.671883	0.672149	0.695879	0.696065	0.679991	0.688031	-1.01182	0.513274	NO
O95628-6	CNOT4_HUMAN	CNOT4	Isoform 6 of CCR4-NOT transcription complex subunit 4	318	S	VIPISSSNHSARS	SNPVIPISSSNHSARSPFEGAVTESQSLFSDNFR	10	34	1	3663.76	3	0.00238783	0.220208	0.244073	0.243974	0.219727	0.244085	0.220137	0.236085	0.227983	1.03554	0.513274	NO
P78540	ARGI2_HUMAN	ARG2	Arginase-2, mitochondrial	34	S	VIGAPFSQGQKRK	SVHSVAVIGAPFSQGQK	13	17	0	1710.91	2	0.0120319	0.243855	0.219831	0.219861	0.243583	0.243859	0.220191	0.227849	0.235878	-1.03524	0.513315	NO
Q9H6K5	YS027_HUMAN		Putative uncharacterized protein FLJ22184	580	S	RWAELLSPLDESR	WAELLSPLDESR	6	12	0	1414.71	3	0.00262801	0.672213	0.696208	0.696218	0.672003	0.672188	0.69612	0.688213	0.680104	1.01192	0.513338	NO
Q9Y3C1	NOP16_HUMAN	NOP16	Nucleolar protein 16	15	Y	RRQKFGYSVNRKR	QKFGYSVNR	5	9	1	1097.56	2	0.000885681	0.908078	0.883689	0.908158	0.884173	0.9076	0.883815	0.899975	0.891863	1.0091	0.513347	NO
Q8NEM7	FA48A_HUMAN	FAM48A	Protein FAM48A	519	S	NQVSMLSPAALSP	KSSVDLNQVSMLSPAALSPASSSQR	13	25	1	2559.3	2	0.00280216	0.584929	0.584446	0.561213	0.561406	0.560752	0.584614	0.576863	0.568924	1.01395	0.513387	NO
Q5W041-4	ARMC3_HUMAN	ARMC3	Isoform 4 of Armadillo repeat-containing protein 3	561	Y	KYSQTGYLSSSNI	YSQTGYLSSSNIINDGFYDYGR	6	22	0	2519.12	2	0.00523822	0.166221	0.18981	0.18981	0.166434	0.189744	0.165725	0.181947	0.173968	1.04587	0.51341	NO
Q07812-2	BAX_HUMAN	BAX	Isoform Beta of Apoptosis regulator BAX	140	T	RTIMGWTLDFLRE	VPELIRTIMGWTLDFLR	12	17	1	2059.13	3	0.0122861	0.345163	0.368875	0.368957	0.345124	0.368957	0.34471	0.360999	0.35293	1.02286	0.513469	NO
Q9BV57	MTND_HUMAN	ADI1	1,2-dihydroxy-3-keto-5-methylthiopentene dioxygenase	46	Y	KLDADKYENDPEL	YENDPELEK	1	9	0	1135.5	2	0.0226123	0.58442	0.561436	0.561457	0.56091	0.585186	0.585142	0.569104	0.577079	-1.01401	0.513484	NO
Q92917	GPKOW_HUMAN	GPKOW	G patch domain and KOW motifs-containing protein	316	T	TASSRKTLWNQEL	KTLWNQELYIQQDNSER	2	17	1	2164.05	2	0.00894674	0.243774	0.244047	0.220121	0.21963	0.220427	0.243798	0.235981	0.227952	1.03522	0.513532	NO
Q9UPP1-3	PHF8_HUMAN	PHF8	Isoform 3 of Histone lysine demethylase PHF8	753	S	EAPASPSTQEAIQ	DAEYIYPSLESDDDDPALK	8	19	0	2154.95	2	0.0258536	0.696008	0.672143	0.67218	0.696087	0.695737	0.672457	0.68011	0.688093	-1.01174	0.513572	NO
Q96EY8	MMAB_HUMAN	MMAB	Cob(I)yrinic acid a,c-diamide adenosyltransferase, mitochondrial	8	S	AVCGLGSRLGLGS	MAVCGLGSRLGLGSR	8	15	1	1475.77	2	0.0247781	0.746881	0.770641	0.771004	0.746633	0.770738	0.746895	0.762842	0.754756	1.01071	0.513587	NO
P23497-5	SP100_HUMAN	SP100	Isoform SpAlt-C of Nuclear autoantigen Sp-100	18	S	RLNECISPVANEM	LNECISPVANEMNHLPAHSHDLQR	6	24	0	2724.29	2	0.0226281	0.746681	0.747499	0.770486	0.746859	0.771004	0.770835	0.754888	0.7629	-1.01061	0.513591	NO
Q8WZ73-2	RFFL_HUMAN	RFFL	Isoform 2 of E3 ubiquitin-protein ligase rififylin	242	S	GRRASLSDLTDLE	ASLSDLTDLEDIEGLTVR	4	18	0	1945.98	3	0.0122468	0.456168	0.456037	0.479865	0.456349	0.479826	0.479805	0.464023	0.471994	-1.01718	0.513599	NO
Q13126-4	MTAP_HUMAN	MTAP	Isoform 4 of S-methyl-5'-thioadenosine phosphorylase	7	T	MASGTTTTAVKIG	MASGTTTTAVKIGIIGGTGLDDPEILEGR	7	29	1	2872.49	2	0.00294079	0.58495	0.585133	0.561354	0.560654	0.561253	0.58524	0.577146	0.569049	1.01423	0.513623	NO
O75022	LIRB3_HUMAN	LILRB3	Leukocyte immunoglobulin-like receptor subfamily B member 3	595	Y	ASQDVTYAQLHSL	QMDTEAAASEASQDVTYAQLHSLTLRR	17	27	1	2991.44	3	0.01784	0.219829	0.219852	0.244113	0.220085	0.243899	0.244233	0.227931	0.236073	-1.03572	0.513706	NO
Q9UGI8	TES_HUMAN	TES	Testin	288	Y	WKNEKLYCGRHYC	NEKLYCGR	5	8	1	981.47	2	0.00211969	0.584452	0.560789	0.561239	0.584536	0.584892	0.560943	0.568826	0.57679	-1.014	0.513795	NO
Q9NZN5	ARHGC_HUMAN	ARHGEF12	Rho guanine nucleotide exchange factor 12	637	S	STPSSVSPEPQDS	HLSTPSSVSPEPQDSAKLR	9	19	1	2035.03	2	0.00838564	0.771097	0.771011	0.747315	0.747361	0.771107	0.746782	0.763141	0.755083	1.01067	0.513863	NO
P21359-3	NF1_HUMAN	NF1	Isoform 3 of Neurofibromin	59	T	LVISGLTTILKNV	YKFSLVISGLTTILK	11	15	1	1682	3	0.00918208	0.672204	0.696297	0.69585	0.695928	0.672411	0.671909	0.688117	0.680083	1.01181	0.513875	NO
Q9HBL0	TENS1_HUMAN	TNS1	Tensin-1	1381	S	AAFRQGSPTPALP	QGSPTPALPEK	3	11	0	1123.59	2	0.00114455	0	0.113012	0.142403	0	0.087942	0.0590159	0.0851382	0.048986	1.73801	0.513902	NO
O60502	NCOAT_HUMAN	MGEA5	Bifunctional protein NCOAT	859	S	DPSVAKSMMACLL	SMMACLLSSLK	1	11	0	1182.58	3	0.00358055	0.908141	0.884226	0.883624	0.908241	0.908256	0.884008	0.891997	0.900168	-1.00916	0.51392	NO
P46020-3	KPB1_HUMAN	PHKA1	Isoform 3 of Phosphorylase b kinase regulatory subunit alpha, skeletal muscle isoform	561	T	RMTGQPTITFPIS	MTGQPTITFPISHSMLDEDGTSLNSSILAALRK	6	33	1	3530.78	3	0.0239404	0.747213	0.74689	0.770469	0.747224	0.770426	0.770529	0.754857	0.762726	-1.01042	0.513942	NO
P35372-2	OPRM_HUMAN	OPRM1	Isoform 2 of Mu-type opioid receptor	377	S	NTRDHPSTANTVD	DHPSTANTVDRTNHQVR	4	17	1	1946.93	2	0.00208769	0.36893	0.345079	0.368522	0.36861	0.3448	0.345222	0.360844	0.352877	1.02258	0.513965	NO
Q9P0W5	SCHI1_HUMAN	SCHIP1	Schwannomin-interacting protein 1	131	S	VSARTRSGGGGGR	SGGGGGRSATTAMPPPVPNGNLHQHDPQDLR	1	31	1	3120.49	3	0.0194722	0.907824	0.884229	0.907613	0.907763	0.884345	0.883654	0.899888	0.891921	1.00893	0.513974	NO
O60518	RNBP6_HUMAN	RANBP6	Ran-binding protein 6	1058	T	EGKINETINYEDP	IISIIAEGKINETINYEDPCAK	13	22	1	2433.25	2	0.0188363	0.479855	0.455787	0.480135	0.45619	0.455705	0.479651	0.471926	0.463849	1.01741	0.51405	NO
Q8N0S6-3	CENPL_HUMAN	CENPL	Isoform 3 of Centromere protein L	39	S	SVRKQSSFILTPP	KQSSFILTPPR	4	11	1	1272.72	2	0.00997921	0.907887	0.907533	0.884236	0.884034	0.884159	0.907673	0.899885	0.891955	1.00889	0.514094	NO
P48167	GLRB_HUMAN	GLRB	Glycine receptor subunit beta	435	Y	DFELSNYDCYGKP	DFELSNYDCYGKPIEVNNGLGKSQAK	7	26	1	2888.37	3	0.0107426	0.368886	0.369147	0.344925	0.368925	0.34473	0.344941	0.360986	0.352866	1.02301	0.514124	NO
P53621	COPA_HUMAN	COPA	Coatomer subunit alpha	579	Y	VKGNNVYCLDREC	GNNVYCLDRECRPR	5	14	1	1693.78	2	0.00024641	0.747424	0.746765	0.770829	0.747202	0.771256	0.770549	0.755006	0.763002	-1.01059	0.514155	NO
Q15493-2	RGN_HUMAN	RGN	Isoform 2 of Regucalcin	46	T	CRWDSFTKQVQRV	VCRWDSFTK	8	9	1	1140.54	2	0.0253903	0.695837	0.695563	0.672247	0.695779	0.672079	0.671907	0.687882	0.679922	1.01171	0.51417	NO
Q96T83	SL9A7_HUMAN	SLC9A7	Sodium/hydrogen exchanger 7	695	S	RRTKSSSEEVLER	SSSEEVLER	3	9	0	1034.49	2	0.0241036	0.561442	0.585034	0.584424	0.584967	0.561101	0.560956	0.576967	0.569008	1.01399	0.514217	NO
Q9BQ39	DDX50_HUMAN	DDX50	ATP-dependent RNA helicase DDX50	45	S	YDSDEKSETRENG	HHYDSDEKSETR	9	12	1	1502.64	2	0.00973687	0.456128	0.456116	0.479532	0.479813	0.479571	0.456133	0.463925	0.471839	-1.01706	0.514228	NO
P27540-2	ARNT_HUMAN	ARNT	Isoform 2 of Aryl hydrocarbon receptor nuclear translocator	68	S	CDDDQMSNDKERF	CDDDQMSNDKER	7	12	1	1454.54	2	0.0174522	0.770408	0.747378	0.747157	0.770427	0.747312	0.770628	0.754981	0.762789	-1.01034	0.514339	NO
Q96AX9-6	MIB2_HUMAN	MIB2	Isoform 6 of E3 ubiquitin-protein ligase MIB2	312	S	RRVSADSQPFQHG	VSADSQPFQHGDKVK	5	15	1	1641.81	2	0.0174536	0.244044	0.220121	0.219759	0.22035	0.243714	0.243892	0.227975	0.235986	-1.03514	0.514365	NO
Q96B01	R51A1_HUMAN	RAD51AP1	RAD51-associated protein 1	29	T	DDFVSATVPLNKK	KPVNYSQFDHSDSDDDFVSATVPLNK	21	26	0	2924.35	3	0.0288739	0.345118	0.369036	0.368711	0.34463	0.368768	0.345479	0.360955	0.352959	1.02265	0.51442	NO
Q5VWI1	TCRGL_HUMAN	TCERG1L	Transcription elongation regulator 1-like protein	281	T	IKIPLRTSPVSDT	TSPVSDTRTER	1	11	1	1247.61	3	0.0243919	0.584841	0.584614	0.561118	0.560876	0.561042	0.584724	0.576858	0.568881	1.01402	0.514456	NO
P60866-2	RS20_HUMAN	RPS20	Isoform 2 of 40S ribosomal protein S20	9	T	FKDTGKTPVEPEV	TPVEPEVAIHRIR	1	13	1	1515.85	3	0.0202537	0.746738	0.746697	0.770804	0.770448	0.747046	0.770821	0.754746	0.762772	-1.01063	0.514624	NO
Q8N5C8-2	TAB3_HUMAN	TAB3	Isoform 2 of TGF-beta-activated kinase 1 and MAP3K7-binding protein 3	492	S	ISVIPGSGGEKGS	ATTENLLNLVDQEERSAAPEPIQPISVIPGSGGEK	31	35	1	3658.87	2	0.0129447	0.369043	0.345092	0.368511	0.345484	0.368442	0.345055	0.360882	0.352994	1.02235	0.51464	NO
Q9UMS6	SYNP2_HUMAN	SYNPO2	Synaptopodin-2	904	T	ARAQSPTPSLPAS	AQSPTPSLPASWKYSSNVR	5	19	1	2075.04	2	0.00660058	0.746684	0.770565	0.770924	0.746787	0.770569	0.746619	0.762725	0.754658	1.01069	0.514665	NO
O95157	NXPH3_HUMAN	NXPH3	Neurexophilin-3	106	Y	FGWGDFYSNIKTV	IFGWGDFYSNIK	8	12	0	1445.7	2	0.0261402	0.560816	0.584422	0.585227	0.560775	0.560653	0.584767	0.576822	0.568732	1.01422	0.514674	NO
Q13555-5	KCC2G_HUMAN	CAMK2G	Isoform 5 of Calcium/calmodulin-dependent protein kinase type II subunit gamma	14	Y	TRFTDDYQLFEEL	FTDDYQLFEELGKGAFSVVR	5	20	1	2320.14	3	0.0256601	0.47988	0.480202	0.456278	0.456176	0.455902	0.480125	0.47212	0.464067	1.01735	0.514706	NO
Q68CP9	ARID2_HUMAN	ARID2	AT-rich interactive domain-containing protein 2	635	S	DVSPAPSPAGIPH	VDSVPDVSPAPSPAGIPHGSQTIGNHFQR	12	29	0	2966.46	2	0.0186332	0.36887	0.345354	0.345267	0.369047	0.345396	0.368824	0.353164	0.361089	-1.02244	0.514724	NO
Q9BY15	EMR3_HUMAN	EMR3	EGF-like module-containing mucin-like hormone receptor-like 3	175	T	ESKVLETALKDPE	VLETALKDPEQK	4	12	1	1369.75	2	0.00633033	0.345231	0.368528	0.345433	0.368542	0.345178	0.369126	0.353064	0.360949	-1.02233	0.514761	NO
P01106	MYC_HUMAN	MYC	Myc proto-oncogene protein	293	S	HSKPPHSPLVLKR	RSESGSPSAGGHSKPPHSPLVLK	18	23	1	2311.2	2	0.005941	0.2435	0.220316	0.243849	0.243641	0.220425	0.219973	0.235888	0.228013	1.03454	0.51477	NO
Q8IXQ4-3	K1704_HUMAN	KIAA1704	Isoform 3 of Uncharacterized protein KIAA1704	105	S	FKKQDDSPPRPII	RSESLMDIHHK	4	11	1	1351.67	3	0.0194678	0.479895	0.45562	0.456043	0.455922	0.479813	0.480101	0.463853	0.471945	-1.01745	0.514814	NO
Q8N9V3	WSDU1_HUMAN	WDSUB1	WD repeat, SAM and U-box domain-containing protein 1	458	T	LPSAVLTPNRTLK	TSPMTNLVLPSAVLTPNR	15	18	0	1910.03	2	0.0255252	0.584964	0.561074	0.560685	0.585286	0.584611	0.561048	0.568908	0.576982	-1.01419	0.514828	NO
Q9UN30-1	SCML1_HUMAN	SCML1	Isoform 1 of Sex comb on midleg-like protein 1	176	S	EEDPILSRTPSPV	SHEIDGKALLLLTSDVLLK	14	19	1	2064.18	2	0.00899036	0.884004	0.908113	0.883804	0.884308	0.907988	0.90773	0.891973	0.900009	-1.00901	0.514846	NO
O75635	SPB7_HUMAN	SERPINB7	Serpin B7	223	S	SVIEDPSMKILEL	KFNLSVIEDPSMK	11	13	1	1506.78	2	0.0126915	0.479498	0.480084	0.455996	0.455607	0.456299	0.479682	0.471859	0.463863	1.01724	0.514848	NO
Q96KN7	RPGR1_HUMAN	RPGRIP1	X-linked retinitis pigmentosa GTPase regulator-interacting protein 1	864	Y	TSDLDHYLRREAL	DQARFPVLVTSDLDHYLR	16	18	1	2144.1	2	0.029163	0.480156	0.456074	0.455835	0.479917	0.480119	0.456242	0.464022	0.472093	-1.01739	0.51485	NO
Q14192	FHL2_HUMAN	FHL2	Four and a half LIM domains protein 2	93	Y	LLCTDCYSNEYSS	EDQLLCTDCYSNEYSSK	10	17	0	1996.8	2	0.014504	0.695629	0.672478	0.672042	0.695506	0.672257	0.696052	0.68005	0.687939	-1.0116	0.514876	NO
Q96DU3-2	SLAF6_HUMAN	SLAMF6	Isoform 2 of SLAM family member 6	89	T	GKRLNFTQSYSLQ	LNFTQSYSLQLSNLK	4	15	0	1754.92	2	0.0138414	0.585227	0.560808	0.561188	0.561304	0.585134	0.585002	0.569074	0.577147	-1.01419	0.514933	NO
Q92851	CASPA_HUMAN	CASP10	Caspase-10	216	S	GEEELVSQTDVKT	EAESYQGEEELVSQTDVKTFLEALPQESWQNK	13	32	1	3711.74	2	0.00059918	0.771271	0.771191	0.746862	0.747119	0.770714	0.747343	0.763108	0.755059	1.01066	0.514944	NO
Q8WTQ7	GRK7_HUMAN	GRK7	G protein-coupled receptor kinase 7	36	S	LQRRRRSLALPGL	SLALPGLQGCAELR	1	14	0	1426.76	2	0.0252208	0.770437	0.746908	0.74745	0.747028	0.770542	0.770924	0.754931	0.762831	-1.01046	0.514945	NO
Q8N8J6	ZN615_HUMAN	ZNF615	Zinc finger protein 615	79	S	IYSRICSEIRKID	ICSEIR	3	6	0	719.364	2	0.00908485	0.456193	0.480097	0.479565	0.479869	0.455784	0.456239	0.471952	0.463964	1.01722	0.514995	NO
P36952	SPB5_HUMAN	SERPINB5	Serpin B5	298	S	GLKHIFSEDTSDF	ACLENLGLKHIFSEDTSDFSGMSETK	13	26	1	2858.31	2	0.0185544	0.243924	0.220199	0.243423	0.219625	0.220341	0.243745	0.235849	0.227904	1.03486	0.51501	NO
Q8N4U5	T11L2_HUMAN	TCP11L2	T-complex protein 11-like protein 2	244	Y	QRQLVEYERTKFQ	QIFHVLDLMQMDMANFTIMSLRPHLQRQLVEYER	32	34	1	4202.11	2	0.00200289	0.908071	0.884218	0.908026	0.884002	0.884342	0.907954	0.900105	0.892099	1.00897	0.515062	NO
Q8WZ73-2	RFFL_HUMAN	RFFL	Isoform 2 of E3 ubiquitin-protein ligase rififylin	240	S	VPGRRASLSDLTD	RASLSDLTDLEDIEGLTVR	3	19	1	2102.09	2	0.022509	0.220145	0.243548	0.220198	0.24412	0.243604	0.219995	0.227964	0.235906	-1.03484	0.515128	NO
P54819	KAD2_HUMAN	AK2	Adenylate kinase 2, mitochondrial	56	S	LRAMVASGSELGK	AMVASGSELGK	5	11	0	1048.52	3	0.0266409	0.189648	0.19004	0.16583	0.16623	0.166035	0.189405	0.181839	0.17389	1.04571	0.51519	NO
Q04727	TLE4_HUMAN	TLE4	Transducin-like enhancer protein 4	243	Y	KEIAARYDSDGEK	YDSDGEKSDDNLVVDVSNEDPSSPR	1	25	1	2738.18	2,3	0.0106635	0.585188	0.560825	0.560712	0.584632	0.561403	0.584752	0.568908	0.576929	-1.0141	0.515197	NO
Q86SQ4-3	GP126_HUMAN	GPR126	Isoform 3 of G-protein coupled receptor 126	1165	S	KSLSSSSIGSNST	SLSSSSIGSNSTYLTSK	6	17	0	1717.84	2	0.000661837	0.166478	0.189567	0.166273	0.189704	0.189539	0.166451	0.174106	0.181898	-1.04476	0.515204	NO
Q9Y566	SHAN1_HUMAN	SHANK1	SH3 and multiple ankyrin repeat domains protein 1	275	Y	LGGSPNYKDRRGL	HCLALTALLDLGGSPNYK	17	18	0	1884.98	3	0.00721492	0.908299	0.884006	0.907899	0.908168	0.883655	0.883946	0.900068	0.891923	1.00913	0.515206	NO
Q9UPS8-3	ANR26_HUMAN	ANKRD26	Isoform 3 of Ankyrin repeat domain-containing protein 26	283	T	SLAKLMTASQQSR	LMTASQQSR	3	9	0	1020.5	2	0.00841758	0.770933	0.770455	0.74713	0.746658	0.770924	0.746872	0.762839	0.754818	1.01063	0.515225	NO
Q96IZ0	PAWR_HUMAN	PAWR	PRKC apoptosis WT1 regulator protein	229	T	SGRYKSTTSVSEE	STTSVSEEDVSSR	2	13	0	1382.62	3	0.0192394	0.243761	0.219748	0.220202	0.244164	0.219921	0.243726	0.227903	0.235937	-1.03525	0.515354	NO
Q9NUZ1-2	ACOXL_HUMAN	ACOXL	Isoform 2 of Acyl-coenzyme A oxidase-like protein	36	S	KNFVSRSLVIGEV	NFVSRSLVIGEVLSMADMATGVK	6	23	1	2423.26	2	0.0257211	0.561065	0.584435	0.561172	0.585137	0.560623	0.584988	0.568891	0.576916	-1.01411	0.515382	NO
Q07812-2	BAX_HUMAN	BAX	Isoform Beta of Apoptosis regulator BAX	87	S	AAVDTDSPREVFF	IGDELDSNMELQRMIAAVDTDSPR	22	24	1	2675.25	2	0.00993239	0.220094	0.243783	0.244217	0.220246	0.219952	0.243869	0.236032	0.228022	1.03512	0.515431	NO
Q86YW5	TRML1_HUMAN	TREML1	Trem-like transcript 1 protein	281	Y	CSKPVTYATVIFP	VLVCSKPVTYATVIFPGGNK	10	20	0	2092.14	3	0.00985784	0.22023	0.219782	0.243608	0.219945	0.243427	0.244161	0.227873	0.235845	-1.03498	0.515469	NO
P33763	S10A5_HUMAN	S100A5	Protein S100-A5	15	T	LTTMVTTFHKYSG	ALTTMVTTFHK	8	11	0	1248.65	2	0.00255308	0.883618	0.88444	0.90765	0.908184	0.883995	0.907436	0.891903	0.899872	-1.00893	0.515543	NO
Q86XX4-2	FRAS1_HUMAN	FRAS1	Isoform 2 of Extracellular matrix protein FRAS1	1721	T	GSSLSITVASKST	LAAGSSLSITVASKSTAIITR	10	21	1	2046.17	2	0.020367	0.479458	0.456458	0.456301	0.456324	0.479683	0.479575	0.464072	0.471861	-1.01678	0.515567	NO
Q8TEW8-5	PAR3L_HUMAN	PARD3B	Isoform 5 of Partitioning defective 3 homolog B	746	S	GLKKSSSLESLQT	KSSSLESLQTAVAEVR	4	16	1	1703.91	3	0.00982634	0.190077	0.166153	0.189985	0.189989	0.165821	0.166328	0.182072	0.174046	1.04611	0.515579	NO
Q8TDZ2-2	MICA1_HUMAN	MICAL1	Isoform 2 of Protein-methionine sulfoxide oxidase MICAL1	876	S	KESPFSSEEEEED	QSSSPEQQKK	4	10	1	1145.57	2	0.0276805	0.883608	0.883688	0.907721	0.907732	0.883721	0.907803	0.891673	0.899752	-1.00906	0.515587	NO
Q9H0C8	ILKAP_HUMAN	ILKAP	Integrin-linked kinase-associated serine/threonine phosphatase 2C	13	S	LPEPERSPRPAAG	SPRPAAGK	1	8	0	782.44	3	0.027495	0.190177	0.18985	0.165825	0.165998	0.189871	0.165697	0.181951	0.173855	1.04656	0.515595	NO
Q8N653	LZTR1_HUMAN	LZTR1	Leucine-zipper-like transcriptional regulator 1	352	Y	EVPTLTYEERVGF	ACASEEVPTLTYEER	12	15	0	1696.76	2	0.0298643	0.189908	0.166251	0.189556	0.166268	0.189655	0.166156	0.181905	0.174026	1.04527	0.515607	NO
O15504	NUPL2_HUMAN	NUPL2	Nucleoporin-like protein 2	106	S	NPFASLSPDEQKD	EGFGLSENPFASLSPDEQK	14	19	0	2050.95	2	0.00791215	0.69592	0.67225	0.671682	0.695791	0.695746	0.672227	0.679951	0.687922	-1.01172	0.515845	NO
P14210	HGF_HUMAN	HGF	Hepatocyte growth factor	45	S	IHEFKKSAKTTLI	SAKTTLIK	1	8	1	860.533	2	0.0148921	0.455966	0.480288	0.479927	0.456132	0.455753	0.480021	0.47206	0.463968	1.01744	0.515855	NO
Q5XUX1-3	FBXW9_HUMAN	FBXW9	Isoform 3 of F-box/WD repeat-containing protein 9	18	S	RTWDDDSDPESET	CDDSRTWDDDSDPESETDPDAQAK	11	24	1	2697.03	2	0.00892206	0.166393	0.189883	0.189582	0.165872	0.165652	0.190253	0.181953	0.173925	1.04615	0.515914	NO
Q6PD62	CTR9_HUMAN	CTR9	RNA polymerase-associated protein CTR9 homolog	114	T	DLITQATLLYTMA	KDLITQATLLYTMADK	8	16	1	1823.97	2	0.0028289	0.189877	0.189509	0.166153	0.189831	0.165799	0.16602	0.181846	0.173884	1.04579	0.515934	NO
Q9P2D1	CHD7_HUMAN	CHD7	Chromodomain-helicase-DNA-binding protein 7	2255	S	DKSEESSQPEAGA	LEDDDKSEESSQPEAGAVSR	11	20	1	2147.95	2	0.00720715	0.746976	0.747374	0.770677	0.747427	0.77053	0.770526	0.755009	0.762828	-1.01036	0.515952	NO
Q8TAC1	RFESD_HUMAN	RFESD	Rieske domain-containing protein	15	Y	DPEKREYSSVCVG	EYSSVCVGREDDIK	2	14	1	1598.72	2	0.0190136	0.747497	0.7707	0.746901	0.747082	0.770654	0.771185	0.755033	0.762974	-1.01052	0.516054	NO
Q9NZQ3-2	SPN90_HUMAN	NCKIPSD	Isoform 2 of NCK-interacting protein with SH3 domain	119	S	SVAVMTSSTSDHH	RGPSASSVAVMTSSTSDHHLDAAAAR	13	26	1	2581.23	2	0.0111732	0.479507	0.456101	0.456227	0.47944	0.479515	0.456289	0.463945	0.471748	-1.01682	0.5161	NO
Q02078	MEF2A_HUMAN	MEF2A	Myocyte-specific enhancer factor 2A	453	S	RQEMGRSPVDSLS	QEMGRSPVDSLSSSSSSYDGSDR	6	23	1	2433.04	2	0.0130646	0.345117	0.344833	0.368574	0.368521	0.34508	0.368603	0.352841	0.360734	-1.02237	0.516192	NO
Q9NSU2	TREX1_HUMAN	TREX1	Three prime repair exonuclease 1	222	S	ALERASSPSEHGP	ASSPSEHGPR	3	10	0	1023.47	3	0.00501366	0.344828	0.369251	0.344756	0.368689	0.3686	0.345495	0.352945	0.360928	-1.02262	0.51628	NO
Q9NX01	TXN4B_HUMAN	TXNL4B	Thioredoxin-like protein 4B	132	S	GKLIVQSPIDPKN	LIVQSPIDPKNIPK	5	14	1	1560.92	2	0.023435	0.560886	0.561009	0.584496	0.561114	0.584426	0.584411	0.568797	0.57665	-1.01381	0.51628	NO
A0MZ66-3	SHOT1_HUMAN	KIAA1598	Isoform 3 of Shootin-1	506	S	ATSESKSMPVLGS	SMPVLGSVSSVTK	1	13	0	1290.69	3	0.00103374	0.244215	0.220385	0.219646	0.220429	0.243706	0.244089	0.228082	0.236074	-1.03504	0.516294	NO
Q9BR76	COR1B_HUMAN	CORO1B	Coronin-1B	26	Y	VKNDQCYEDIRVS	NDQCYEDIRVSR	5	12	1	1496.67	2	0.0107253	0.771247	0.746709	0.770762	0.74672	0.770811	0.746917	0.762906	0.754816	1.01072	0.516489	NO
Q3T8J9-2	GON4L_HUMAN	GON4L	Isoform 2 of GON-4-like protein	206	S	QPDVCASPQEKPL	KSTQPDVCASPQEKPLR	10	17	1	1882.96	2	0.0256757	0.455889	0.456096	0.479955	0.479795	0.456281	0.47969	0.46398	0.471922	-1.01712	0.516639	NO
Q5U5X8	F222A_HUMAN	FAM222A	Protein FAM222A	92	Y	GQRYSPYPQHTAG	TVNGYDTSGQRYSPYPQHTAGYQGLLAIVK	15	30	1	3283.63	2	0.0139394	0.219657	0.243554	0.219984	0.243719	0.219821	0.243539	0.227732	0.235693	-1.03496	0.516649	NO
Q02108	GCYA3_HUMAN	GUCY1A3	Guanylate cyclase soluble subunit alpha-3	174	S	TLLKQSSHCQEAG	QSSHCQEAGK	3	10	0	1073.46	2	0.00963035	0.671997	0.671793	0.695732	0.696138	0.696042	0.671615	0.679841	0.687931	-1.0119	0.516669	NO
P42702	LIFR_HUMAN	LIFR	Leukemia inhibitory factor receptor	534	S	HLTTEASPSKGPD	KQHLTTEASPSK	9	12	1	1325.69	2	0.015671	0.672327	0.695736	0.671748	0.696162	0.695407	0.672068	0.679937	0.687879	-1.01168	0.516691	NO
Q5VV17	OTUD1_HUMAN	OTUD1	OTU domain-containing protein 1	216	S	PAATPGSPDPGPG	GPAATPGSPDPGPGPWGEEHLAER	8	24	0	2381.1	3	0.000263673	0.48007	0.455653	0.455854	0.480071	0.455855	0.48001	0.463859	0.471979	-1.0175	0.516766	NO
Q5VWJ9	SNX30_HUMAN	SNX30	Sorting nexin-30	40	S	GGDSTPSPDLLMA	DMPHPLAGSSSEEAVGGDSTPSPDLLMAR	22	29	0	2923.33	2	0.02227	0.189714	0.166045	0.166188	0.189526	0.166236	0.189801	0.173982	0.181854	-1.04525	0.516788	NO
O15534	PER1_HUMAN	PER1	Period circadian protein homolog 1	980	S	FNSRCSSPLQLNL	CSSPLQLNLLQLEELPR	3	17	0	1952.04	2	0.00775021	0.907528	0.884374	0.884015	0.908029	0.883992	0.907571	0.891972	0.899864	-1.00885	0.516831	NO
P56846	TCL6_HUMAN	TCL6	Putative T-cell leukemia/lymphoma protein 6	113	Y	FSLIYTYVKKTQQ	LHSSMKNRPFFSLIYTYVK	17	19	1	2330.22	2	0.0156428	0.672497	0.696249	0.695532	0.672391	0.672139	0.696052	0.688093	0.680194	1.01161	0.516843	NO
P51003-2	PAPOA_HUMAN	PAPOLA	Isoform 2 of Poly(A) polymerase alpha	20	Y	QPPQKHYGITSPI	MPFPVTTQGSQQTQPPQKHYGITSPISLAAPK	20	32	1	3434.77	3	0.00447299	0.560941	0.584901	0.56117	0.584508	0.58462	0.56146	0.569004	0.576863	-1.01381	0.516878	NO
Q9BXS5-2	AP1M1_HUMAN	AP1M1	Isoform 2 of AP-1 complex subunit mu-1	144	T	EGHKLETGAPRPP	LETGAPRPPATVTNAVSWRSEGIK	3	24	1	2536.34	2	0.00221178	0.456257	0.480073	0.45563	0.479603	0.456291	0.479987	0.463987	0.47196	-1.01719	0.516886	NO
P35372-6	OPRM_HUMAN	OPRM1	Isoform 6 of Mu-type opioid receptor	182	T	KALDFRTPRNAKI	TPRNAK	1	6	1	685.387	3	0.00422543	0.584798	0.561496	0.560615	0.585174	0.584459	0.561108	0.56897	0.576913	-1.01396	0.516942	NO
Q9BT78	CSN4_HUMAN	COPS4	COP9 signalosome complex subunit 4	268	Y	GILEKMYLDRIIR	MYLDRIIR	2	8	1	1078.6	2	0.00324371	0.220209	0.220091	0.243561	0.244146	0.243892	0.219758	0.227954	0.235932	-1.035	0.516957	NO
Q6ULP2-4	AFTIN_HUMAN	AFTPH	Isoform 4 of Aftiphilin	522	T	KSSGTGTEPVAKL	SSGTGTEPVAKLK	6	13	1	1273.69	2	0.00828709	0.69588	0.671739	0.672146	0.696174	0.671954	0.695691	0.679922	0.68794	-1.01179	0.516998	NO
Q9BZ95-4	NSD3_HUMAN	WHSC1L1	Isoform 4 of Histone-lysine N-methyltransferase NSD3	671	S	FGKQVDSPSATAD	HFHLECLGLASLPDSKFICMECK	11	23	1	2620.23	2	0.0159031	0.672188	0.695499	0.671995	0.695672	0.695811	0.671909	0.679894	0.687798	-1.01162	0.517038	NO
Q96RF0-2	SNX18_HUMAN	SNX18	Isoform 2 of Sorting nexin-18	202	S	STRSDLSLGSRGG	SDLSLGSRGGSVPPQHHPSGPK	4	22	1	2196.1	2	0.0260909	0.907526	0.884181	0.884264	0.9081	0.883843	0.907832	0.89199	0.899925	-1.0089	0.517073	NO
O60610	DIAP1_HUMAN	DIAPH1	Protein diaphanous homolog 1	1051	S	EKASRVSAENLQK	ASRVSAENLQK	5	11	1	1201.64	2	0.0132705	0.747135	0.770859	0.747101	0.770778	0.747437	0.770418	0.755032	0.762878	-1.01039	0.517104	NO
Q9BQ65-3	USB1_HUMAN	USB1	Isoform 3 of Putative U6 snRNA phosphodiesterase	36	S	SHRRGQSPLPRQR	RGQSPLPR	4	8	1	909.514	2	0.0112966	0.368716	0.345195	0.369027	0.344928	0.369154	0.344783	0.36098	0.352955	1.02274	0.517158	NO
Q8N3A8	PARP8_HUMAN	PARP8	Poly [ADP-ribose] polymerase 8	760	S	AKDEPASSSKSSN	VSAKDEPASSSK	9	12	1	1204.59	3	0.0189695	0.584665	0.561227	0.584555	0.584996	0.56067	0.560899	0.576816	0.568855	1.01399	0.517187	NO
Q6XQN6-3	PNCB_HUMAN	NAPRT1	Isoform 3 of Nicotinate phosphoribosyltransferase	21	Y	PLLTDLYQATMAL	AAARPLLTDLYQATMALGYWRAGR	11	24	1	2664.4	2	0.00289481	0.368609	0.368729	0.344718	0.368418	0.345152	0.34468	0.360685	0.35275	1.02249	0.517262	NO
P04198	MYCN_HUMAN	MYCN	N-myc proto-oncogene protein	261	S	SGEDTLSDSDDED	ALSTSGEDTLSDSDDEDDEEEDEEEEIDVVTVEK	11	34	0	3772.53	2	0.000920571	0.34523	0.368737	0.368997	0.344899	0.345313	0.36894	0.360988	0.353051	1.02248	0.51729	NO
Q9Y2R2-3	PTN22_HUMAN	PTPN22	Isoform 3 of Tyrosine-protein phosphatase non-receptor type 22	35	S	LKLKRQSTKYKAD	QSTKYK	2	6	1	753.402	2	0.028776	0.165669	0.166373	0.189533	0.189618	0.165876	0.189841	0.173858	0.181778	-1.04556	0.517299	NO
P53396-2	ACLY_HUMAN	ACLY	Isoform 2 of ATP-citrate synthase	682	Y	RTTDGVYEGVAIG	YPGSTFMDHVLRYQDTPGVK	1	20	1	2310.11	2	0.00304103	0.560714	0.584925	0.561408	0.561037	0.584912	0.585091	0.569016	0.577013	-1.01405	0.517299	NO
Q6XQN6-3	PNCB_HUMAN	NAPRT1	Isoform 3 of Nicotinate phosphoribosyltransferase	21	Y	PLLTDLYQATMAL	MAAEQDPEARAAARPLLTDLYQATMALGYWR	21	31	1	3478.71	2	0.00761005	0.584891	0.561429	0.561334	0.585023	0.584842	0.561386	0.569218	0.577084	-1.01382	0.517376	NO
Q96FC9-4	DDX11_HUMAN	DDX11	Isoform 4 of Probable ATP-dependent RNA helicase DDX11	274	S	VNEDVKSLGSVQL	SLGSVQLINDRCVDMQR	1	17	1	1932.95	2	0.00838448	0.560841	0.585273	0.560942	0.584949	0.585212	0.561132	0.569019	0.577098	-1.0142	0.517381	NO
Q6UXY1-2	BI2L2_HUMAN	BAIAP2L2	Isoform 2 of Brain-specific angiogenesis inhibitor 1-associated protein 2-like protein 2	304	Y	PSASSLYSGSAQS	SLPRTPSASSLYSGSAQSSR	12	20	1	2038.01	2	0.0142366	0.696108	0.67233	0.695844	0.696275	0.672322	0.671641	0.688094	0.68008	1.01178	0.517402	NO
Q9NRZ9	HELLS_HUMAN	HELLS	Lymphoid-specific helicase	598	S	EELVTNSGKFLIL	CCNHPYLIEYPIDPVTQEFKIDEELVTNSGK	29	31	1	3593.71	3	0.0245329	0.883802	0.908279	0.884389	0.907796	0.884424	0.908197	0.892156	0.900139	-1.00895	0.517485	NO
Q13309-2	SKP2_HUMAN	SKP2	Isoform 2 of S-phase kinase-associated protein 2	64	S	NLGHPESPPRKRL	EEPDSENIPQELLSNLGHPESPPR	21	24	0	2683.27	2	0.0295429	0.696187	0.672183	0.695411	0.672001	0.69577	0.672334	0.687927	0.680035	1.01161	0.517491	NO
Q9UBR1	BUP1_HUMAN	UPB1	Beta-ureidopropionase	30	Y	EVKRVLYGKELRK	VLYGK	3	5	0	578.343	2	0.02101	0.369135	0.345159	0.345254	0.36898	0.369085	0.345346	0.353183	0.361137	-1.02252	0.517585	NO
Q9C0G0-2	ZN407_HUMAN	ZNF407	Isoform 2 of Zinc finger protein 407	993	S	DKKEQISSEPEDF	EQISSEPEDFAQPGDVYSQRDVTGTGENK	4	29	1	3182.43	2	0.00597589	0.671919	0.695608	0.696223	0.671948	0.696018	0.67161	0.687917	0.679859	1.01185	0.517664	NO
Q9UNF1	MAGD2_HUMAN	MAGED2	Melanoma-associated antigen D2	197	S	SDQSQASGTTGGR	HLDGEEDGSSDQSQASGTTGGRR	16	23	1	2346.01	2,3	0.0233969	0.90766	0.883735	0.884385	0.884016	0.908003	0.90748	0.891927	0.899833	-1.00886	0.517676	NO
P10523	ARRS_HUMAN	SAG	S-arrestin	258	Y	VLYSSDYYVKPVA	IKAFVEQVANVVLYSSDYYVKPVAMEEAQEK	18	31	1	3546.8	2	0.0268613	0.746878	0.746916	0.770874	0.746928	0.771129	0.770623	0.75489	0.762893	-1.0106	0.517754	NO
Q5T5C0-2	STXB5_HUMAN	STXBP5	Isoform 2 of Syntaxin-binding protein 5	242	S	YDEAIHSVAWHHE	YTYDEAIHSVAWHHEGKQFICSHSDGTLTIWNVR	9	34	1	3999.88	2	0.00278735	0.90809	0.883612	0.884043	0.90829	0.883981	0.907649	0.891915	0.899974	-1.00904	0.517774	NO
P21359-3	NF1_HUMAN	NF1	Isoform 3 of Neurofibromin	59	T	LVISGLTTILKNV	FSLVISGLTTILK	9	13	0	1390.84	2	0.0142285	0.671715	0.69573	0.672346	0.671612	0.6962	0.696153	0.67993	0.687989	-1.01185	0.51795	NO
P57076	CU059_HUMAN	C21orf59	Uncharacterized protein C21orf59	264	Y	ENDDDAYLNSPWA	LEENDDDAYLNSPWADNTALKR	9	22	1	2549.17	2	0.0219005	0.561292	0.56098	0.584778	0.58529	0.560731	0.585127	0.569017	0.577049	-1.01412	0.517996	NO
Q8NG95	OR7G3_HUMAN	OR7G3	Olfactory receptor 7G3	282	T	VMYTVVTPMLNPL	GAIASVMYTVVTPMLNPLIYSLRNK	12	25	1	2750.49	2	0.0277748	0.243858	0.244003	0.22002	0.2198	0.244105	0.219853	0.23596	0.227919	1.03528	0.518072	NO
Q14BN4	SLMAP_HUMAN	SLMAP	Sarcolemmal membrane-associated protein	452	S	DFSDTLSPSKEKS	ESDFSDTLSPSK	9	12	0	1311.58	2	0.0158091	0.56117	0.584961	0.560801	0.561207	0.584506	0.585012	0.568977	0.576909	-1.01394	0.518088	NO
Q6PL18-2	ATAD2_HUMAN	ATAD2	Isoform 2 of ATPase family AAA domain-containing protein 2	157	S	DVEVRRSCRIRSR	HQRKPNIFYSGPASPARPR	14	19	1	2178.16	2	0.0104893	0.746815	0.746709	0.770736	0.770685	0.746935	0.770476	0.754753	0.762699	-1.01053	0.5181	NO
Q14573	ITPR3_HUMAN	ITPR3	Inositol 1,4,5-trisphosphate receptor type 3	1813	S	NMNDLGSQPHEDR	STVAVNMNDLGSQPHEDR	12	18	0	1968.9	2	0.0273249	0.22019	0.220399	0.243616	0.244173	0.243845	0.21992	0.228068	0.235979	-1.03469	0.518129	NO
Q14008-3	CKAP5_HUMAN	CKAP5	Isoform 3 of Cytoskeleton-associated protein 5	1138	S	LSSKAKSAQGKKM	SAQGK	1	5	0	489.255	2	0.0289381	0.560664	0.561018	0.58495	0.584934	0.560717	0.585249	0.568877	0.576967	-1.01422	0.518135	NO
A2AJT9	CX023_HUMAN	CXorf23	Uncharacterized protein CXorf23	139	S	KVQGGHSPDDHRV	VQGGHSPDDHRVR	6	13	1	1458.71	2	0.0280963	0.584749	0.585194	0.560988	0.560641	0.585094	0.561063	0.576977	0.568932	1.01414	0.518242	NO
P38570	ITAE_HUMAN	ITGAE	Integrin alpha-E	549	Y	GEEGRVYVYRLSE	VYVYRLSEQDGSFSLAR	2	17	1	1989	2	0.00558368	0.883832	0.884137	0.907811	0.907476	0.908259	0.883942	0.891927	0.899893	-1.00893	0.51826	NO
Q969X6-2	CIR1A_HUMAN	CIRH1A	Isoform 2 of Cirhin	188	Y	MIVDRQYMGVSKR	QYMGVSK	2	7	0	811.39	2	0.0134605	0.189598	0.166087	0.189715	0.189532	0.165914	0.166485	0.1818	0.173977	1.04496	0.518272	NO
O75970-3	MPDZ_HUMAN	MPDZ	Isoform 3 of Multiple PDZ domain protein	230	S	SLPQLVSPIVSRS	DTVQLVIARGSLPQLVSPIVSR	17	22	1	2347.36	2	0.0180534	0.672483	0.671815	0.695837	0.672123	0.695864	0.695883	0.680045	0.687957	-1.01163	0.518306	NO
O43182	RHG06_HUMAN	ARHGAP6	Rho GTPase-activating protein 6	928	S	TQKKLSSANSLPA	KLSSANSLPAGEQDSPR	4	17	1	1755.88	2	0.00371281	0.244051	0.243802	0.219984	0.219701	0.220377	0.243861	0.235946	0.22798	1.03494	0.518342	NO
Q9Y5Q3	MAFB_HUMAN	MAFB	Transcription factor MafB	251	Y	TLKNRGYAQSCRY	GYAQSCR	2	7	0	783.333	2	0.0248621	0.189926	0.166343	0.189658	0.190179	0.16561	0.166294	0.181976	0.174028	1.04567	0.51853	NO
P22392	NDKB_HUMAN	NME2	Nucleoside diphosphate kinase B	120	S	RNIIHGSDSVKSA	GDFCIQVGRNIIHGSDSVK	15	19	1	2044.02	3	0.0136376	0.243966	0.243431	0.220481	0.220046	0.244142	0.220022	0.235959	0.22807	1.03459	0.518536	NO
P55263	ADK_HUMAN	ADK	Adenosine kinase	77	Y	KKFKVEYHAGGST	VEYHAGGSTQNSIK	3	14	0	1489.72	2	0.0292072	0.344735	0.368989	0.369065	0.34473	0.345306	0.368742	0.36093	0.352926	1.02268	0.518547	NO
Q13126-4	MTAP_HUMAN	MTAP	Isoform 4 of S-methyl-5'-thioadenosine phosphorylase	183	S	FSSRAESFMFRTW	AESFMFR	3	7	0	886.401	2	0.0231411	0.908066	0.884289	0.907926	0.908188	0.884202	0.883996	0.900094	0.892128	1.00893	0.518568	NO
Q9UEY8	ADDG_HUMAN	ADD3	Gamma-adducin	683	S	SPSKSPSKKKKKF	IEEVLSPEGSPSKSPSK	16	17	1	1769.9	3	0.0198319	0.345073	0.369037	0.368991	0.344813	0.369215	0.344937	0.361034	0.352989	1.02279	0.518606	NO
Q92917	GPKOW_HUMAN	GPKOW	G patch domain and KOW motifs-containing protein	42	S	GDGAGPSPEEKDF	LADSGDGAGPSPEEKDFLK	11	19	1	1931.91	3	0.0146334	0.47995	0.456436	0.479582	0.456441	0.456085	0.479942	0.471989	0.464156	1.01688	0.518654	NO
P26358	DNMT1_HUMAN	DNMT1	DNA (cytosine-5)-methyltransferase 1	954	S	FNIKLSSPVKRPR	LSSPVK	3	6	0	629.375	2	0.0209424	0.584771	0.561339	0.584948	0.560612	0.561278	0.585255	0.57702	0.569048	1.01401	0.518656	NO
A6NJW4	LRR3C_HUMAN	LRRC3C	Leucine-rich repeat-containing protein 3C	265	S	PVLPVRSEDSSIL	APVLPVRSEDSSILSTVV	8	18	1	1868.03	2	0.0111589	0.770878	0.771049	0.746872	0.747485	0.746832	0.770679	0.762933	0.754999	1.01051	0.518661	NO
Q9NS15-2	LTBP3_HUMAN	LTBP3	Isoform 2 of Latent-transforming growth factor beta-binding protein 3	1002	S	ECMLFGSEICKEG	DIDECMLFGSEICKEGK	10	17	1	1915.84	2	0.00363871	0.884106	0.884273	0.907743	0.907942	0.884103	0.9077	0.89204	0.899915	-1.00883	0.518744	NO
Q502W6-6	VWA3B_HUMAN	VWA3B	Isoform 6 of von Willebrand factor A domain-containing protein 3B	918	Y	GAKLNIYKRKVEQ	LNIYK	4	5	0	649.38	2	0.0231078	0.907563	0.908232	0.884473	0.908271	0.883798	0.884409	0.900089	0.892159	1.00889	0.518767	NO
P58335-2	ANTR2_HUMAN	ANTXR2	Isoform 2 of Anthrax toxin receptor 2	147	T	SIIIALTDGKLDG	TSSIIIALTDGK	9	12	0	1217.69	2	0.0122703	0.672379	0.671872	0.695754	0.695624	0.695544	0.672286	0.680001	0.687818	-1.01149	0.518799	NO
Q01968-2	OCRL_HUMAN	OCRL	Isoform B of Inositol polyphosphate 5-phosphatase OCRL-1	133	Y	KDSSSWYQKLDTK	DSSSWYQKLDTK	6	12	1	1456.68	2	0.0206394	0.220467	0.219682	0.243995	0.243897	0.220209	0.243799	0.228048	0.235968	-1.03473	0.51891	NO
Q2LD37-6	K1109_HUMAN	KIAA1109	Isoform 6 of Uncharacterized protein KIAA1109	1305	S	GQSPLRSPLKRQA	SPLKR	1	5	1	599.376	2	0.00889481	0.58471	0.56062	0.561262	0.585012	0.584679	0.560787	0.568864	0.576826	-1.014	0.51904	NO
O95229	ZWINT_HUMAN	ZWINT	ZW10 interactor	46	S	VEFVVDSQKKDKL	ILVEFVVDSQK	9	11	0	1275.71	2	0.0153092	0.671898	0.695956	0.695511	0.671781	0.671738	0.695892	0.687788	0.679804	1.01175	0.519058	NO
P35125-3	UBP6_HUMAN	USP6	Isoform 3 of Ubiquitin carboxyl-terminal hydrolase 6	127	Y	LKNPGRYQIMKER	YQIMKER	1	7	1	966.496	2	0.0146132	0.479424	0.479412	0.456322	0.455654	0.456397	0.479732	0.471719	0.463928	1.01679	0.519073	NO
Q9NWX6	THG1_HUMAN	THG1L	Probable tRNA(His) guanylyltransferase	222	S	KNEILFSEFNINY	NEILFSEFNINYNNELPMYR	6	20	0	2519.18	3	0.0187839	0.189563	0.189838	0.166165	0.166062	0.189989	0.165734	0.181855	0.173928	1.04558	0.519103	NO
P78344-2	IF4G2_HUMAN	EIF4G2	Isoform 2 of Eukaryotic translation initiation factor 4 gamma 2	397	T	QDRFSPTMGRHRS	DPLGGLADMFGQMPGSGIGTGPGVIQDRFSPTMGR	32	35	1	3518.67	3	0.0174383	0.243405	0.21984	0.244292	0.243545	0.220447	0.219874	0.235846	0.227955	1.03461	0.519128	NO
Q8NEM7	FA48A_HUMAN	FAM48A	Protein FAM48A	87	Y	YPGNEGYSLMLRG	NVNLLEKLVMQETLSCLVVNLYPGNEGYSLMLR	28	33	1	3751.94	3	0.0257253	0.672444	0.696042	0.672154	0.672352	0.695995	0.695931	0.680213	0.688092	-1.01158	0.519191	NO
Q8IVP5	FUND1_HUMAN	FUNDC1	FUN14 domain-containing protein 1	17	S	YESDDDSYEVLDL	MATRNPPPQDYESDDDSYEVLDLTEYAR	17	28	1	3289.44	2	0.0116384	0.67164	0.696122	0.672477	0.696011	0.67228	0.695745	0.68008	0.688012	-1.01166	0.519196	NO
Q9UFC0	LRWD1_HUMAN	LRWD1	Leucine-rich repeat and WD repeat-containing protein 1	245	S	PLSLSPSKRACAS	RPDDVPLSLSPSKR	12	14	1	1565.85	2	0.0192248	0.560988	0.561034	0.584987	0.584476	0.584825	0.561321	0.569003	0.576874	-1.01383	0.519228	NO
Q14005-2	IL16_HUMAN	IL16	Isoform 2 of Pro-interleukin-16	845	S	IRQRISSFETFGS	ISSFETFGSSQLPDK	3	15	0	1641.79	2	0.0205544	0.345069	0.36919	0.344657	0.345124	0.368813	0.368965	0.352972	0.360967	-1.02265	0.519562	NO
O75638	CTAG2_HUMAN	CTAG2	Cancer/testis antigen 2	157	S	VGWGLGSASPEGQ	VVGWGLGSASPEGQK	8	15	0	1470.75	3	0.00181584	0.368627	0.345337	0.345367	0.368405	0.369117	0.345178	0.35311	0.3609	-1.02206	0.519606	NO
P08138	TNR16_HUMAN	NGFR	Tumor necrosis factor receptor superfamily member 16	303	S	EGEKLHSDSGISV	LHSDSGISVDSQSLHDQQPHTQTASGQALK	3	30	0	3171.52	2	0.0295937	0.244052	0.244036	0.219682	0.219936	0.243786	0.220033	0.235923	0.227919	1.03512	0.519649	NO
Q86YF9	DZIP1_HUMAN	DZIP1	Zinc finger protein DZIP1	414	Y	NASNVFYKKRIEE	TSMIDDLNASNVFYK	14	15	0	1716.8	3	0.00472255	0.771259	0.74674	0.771115	0.747282	0.770661	0.747335	0.763038	0.755092	1.01052	0.519653	NO
P36897-3	TGFR1_HUMAN	TGFBR1	Isoform 3 of TGF-beta receptor type-1	298	T	LNRYTVTVEGMIK	HDSATDTIDIAPNHRVGTK	18	19	1	2047.01	3	0.0178094	0.479879	0.456111	0.480233	0.480138	0.456038	0.456114	0.472074	0.464097	1.01719	0.519697	NO
O43448	KCAB3_HUMAN	KCNAB3	Voltage-gated potassium channel subunit beta-3	184	S	IEGLRGSLERLQL	HIIEGLRGSLER	9	12	1	1378.77	2	0.00696419	0.189809	0.189428	0.16614	0.189817	0.165637	0.166332	0.181792	0.173929	1.04521	0.519705	NO
P61160	ARP2_HUMAN	ACTR2	Actin-related protein 2	22	Y	GFVKCGYAGSNFP	VVVCDNGTGFVKCGYAGSNFPEHIFPALVGRPIIR	15	35	1	3731.91	2	0.0166005	0.696166	0.672296	0.671981	0.695463	0.696223	0.672417	0.680148	0.688034	-1.01159	0.519777	NO
Q9C0K1-3	S39A8_HUMAN	SLC39A8	Isoform 3 of Zinc transporter ZIP8	288	S	GKKEPSSCTCLKG	KEPSSCTCLK	5	10	1	1094.51	2	0.0208046	0.746797	0.770842	0.747304	0.770991	0.747095	0.770508	0.754981	0.762864	-1.01044	0.519789	NO
P17752-2	TPH1_HUMAN	TPH1	Isoform 2 of Tryptophan 5-hydroxylase 1	58	S	KSKRRNSEFEIFV	NSEFEIFVDCDINR	2	14	0	1699.75	2	0.00545936	0.368975	0.344722	0.34549	0.368421	0.345424	0.368797	0.353062	0.360881	-1.02214	0.519871	NO
Q9UMR2-2	DD19B_HUMAN	DDX19B	Isoform 2 of ATP-dependent RNA helicase DDX19B	86	S	LQRDPNSPLYSVK	DPNSPLYSVKSFEELR	4	16	1	1879.93	2	0.0107071	0.907528	0.908124	0.884284	0.884065	0.884208	0.908026	0.899979	0.8921	1.00883	0.519879	NO
Q9NYI0-3	PSD3_HUMAN	PSD3	Isoform 3 of PH and SEC7 domain-containing protein 3	225	T	ALLTGDTQAEISQ	ANGTHPK	4	7	0	723.366	2	0.0233454	0.345348	0.344996	0.368983	0.368958	0.369099	0.345068	0.353109	0.361042	-1.02247	0.519982	NO
Q8WVI7	PPR1C_HUMAN	PPP1R1C	Protein phosphatase 1 regulatory subunit 1C	34	T	IRKRRPTPASLVI	RPTPASLVILNEHNPPEIDDKR	3	22	1	2510.32	2	0.0178151	0.220402	0.220347	0.243925	0.243608	0.220486	0.2439	0.228225	0.235998	-1.03406	0.520051	NO
Q66K74	MAP1S_HUMAN	MAP1S	Microtubule-associated protein 1S	657	S	SERLSLSPLRGGE	LSLSPLR	4	7	0	784.481	2	0.0226481	0.310159	0.338277	0.451175	0.340068	0.424682	0.449756	0.366537	0.404835	-1.10449	0.520153	NO
O43639	NCK2_HUMAN	NCK2	Cytoplasmic protein NCK2	99	Y	PSTDAEYPANGSG	TSARDASPTPSTDAEYPANGSGADR	16	25	1	2493.1	2	0.00507147	0.368548	0.368412	0.345185	0.34493	0.368903	0.344724	0.360715	0.352853	1.02228	0.52021	NO
Q8NB78	KDM1B_HUMAN	KDM1B	Lysine-specific histone demethylase 1B	17	S	KASFDHSPDSLPL	ASFDHSPDSLPLR	6	13	0	1440.7	2	0.0226002	0.189589	0.166371	0.189634	0.190044	0.166175	0.165841	0.181865	0.17402	1.04508	0.520346	NO
P17535	JUND_HUMAN	JUND	Transcription factor jun-D	90	S	PDGLLASPDLGLL	ADGAPSAAPPDGLLASPDLGLLKLASPELER	16	31	1	3040.61	2	0.00829487	0.907586	0.883924	0.908144	0.90822	0.883679	0.883606	0.899885	0.891835	1.00903	0.520386	NO
O14975	S27A2_HUMAN	SLC27A2	Very long-chain acyl-CoA synthetase	577	T	FKHRKMTLVEEGF	KMTLVEEGFNPAVIK	3	15	1	1674.9	2	0.00223672	0.672399	0.695876	0.695686	0.671844	0.672178	0.696243	0.687987	0.680088	1.01161	0.520459	NO
Q7L2H7	EIF3M_HUMAN	EIF3M	Eukaryotic translation initiation factor 3 subunit M	351	Y	QQWQQLYDTLNAW	QQWQQLYDTLNAWKQNLNK	7	19	1	2418.21	2	0.00467372	0.479825	0.455677	0.456021	0.455797	0.479721	0.479876	0.463841	0.471798	-1.01715	0.520483	NO
Q9UKV0-5	HDAC9_HUMAN	HDAC9	Isoform 5 of Histone deacetylase 9	22	S	VGLEPISPLDLRT	MHSMISSVDVKSEVPVGLEPISPLDLR	22	27	1	2934.52	2	0.00677924	0.907583	0.88383	0.884203	0.908105	0.907592	0.883675	0.891872	0.899791	-1.00888	0.520488	NO
Q9Y2S0	RPAC2_HUMAN	POLR1D	DNA-directed RNA polymerases I and III subunit RPAC2	35	T	MVQAAGTDRHCVT	KTALEMVQAAGTDR	12	14	1	1489.76	2	0.0174209	0.884389	0.90813	0.908147	0.884298	0.908223	0.88447	0.900222	0.89233	1.00884	0.520505	NO
Q9P218-3	COKA1_HUMAN	COL20A1	Isoform 3 of Collagen alpha-1(XX) chain	856	Y	SLVEKAYASIRGV	AYASIRGVAMEPSAFGGTPTFTLFK	2	25	1	2618.32	2	0.0248044	0.585018	0.561385	0.560914	0.584567	0.585281	0.561157	0.569105	0.577002	-1.01387	0.520759	NO
O75339	CILP1_HUMAN	CILP	Cartilage intermediate layer protein 1	400	T	VIASDETPCNPVP	SKVAQLIVIASDETPCNPVPESYLIR	14	26	1	2841.49	2	0.00879224	0.907499	0.907586	0.883823	0.883918	0.883956	0.907517	0.899636	0.891797	1.00879	0.520761	NO
P53621	COPA_HUMAN	COPA	Coatomer subunit alpha	185	T	SDVRGITGVDLFG	GITGVDLFGTTDAVVK	3	16	0	1591.85	2	0.0122849	0.561347	0.585009	0.560907	0.561189	0.585066	0.584651	0.569088	0.576969	-1.01385	0.520796	NO
Q8WZ42-6	TITIN_HUMAN	TTN	Isoform 6 of Titin	1875	Y	QPKVNWYLNGQLI	VNWYLNGQLIRK	4	12	1	1502.84	2	0.0290539	0.695842	0.695889	0.695478	0.695414	0.696258	0.696163	0.695736	0.695945	-1.0003	0.520842	NO
Q9UL54	TAOK2_HUMAN	TAOK2	Serine/threonine-protein kinase TAO2	827	S	SGAPSPSPQKHGS	ILGEESGAPSPSPQKHGSLVDEEVWGLPEEIEELR	12	35	1	3812.87	2	0.0293255	0.166037	0.166022	0.190001	0.190009	0.190004	0.16593	0.17402	0.181981	-1.04575	0.520856	NO
Q5JTC6-2	AMER1_HUMAN	FAM123B	Isoform 2 of APC membrane recruitment protein 1	246	S	SPTPEPSPPATEK	ENANPQDAPGPKVSPTPEPSPPATEK	20	26	1	2654.28	2	0.00871368	0.190239	0.189564	0.166139	0.166163	0.190117	0.165872	0.18198	0.174051	1.04556	0.520943	NO
P16581	LYAM2_HUMAN	SELE	E-selectin	603	Y	LESDGSYQKPSYI	FVPASSCQSLESDGSYQKPSYIL	16	23	0	2505.17	2	0.00986407	0.455748	0.479576	0.480124	0.456243	0.456194	0.479473	0.471816	0.46397	1.01691	0.52096	NO
Q8WUX1	S38A5_HUMAN	SLC38A5	Sodium-coupled neutral amino acid transporter 5	19	Y	PSDAVGYRQEREG	MELQDPKMNGALPSDAVGYR	19	20	1	2191.04	2	0.0258248	0.190225	0.165829	0.189783	0.165932	0.190141	0.165655	0.181945	0.173909	1.04621	0.521046	NO
Q13098	CSN1_HUMAN	GPS1	COP9 signalosome complex subunit 1	479	T	GSQGELTPANSQS	EGSQGELTPANSQSR	8	15	0	1559.72	2	0.0129303	0.671708	0.672028	0.696185	0.695838	0.695956	0.672053	0.679974	0.687949	-1.01173	0.521095	NO
O15440	MRP5_HUMAN	ABCC5	Multidrug resistance-associated protein 5	502	S	TLAWDSSHSSIQN	IEMKNATLAWDSSHSSIQNSPK	13	22	1	2443.18	2	0.0154869	0.220141	0.243588	0.219795	0.243593	0.243993	0.219655	0.227841	0.235747	-1.0347	0.521235	NO
O60880	SH21A_HUMAN	SH2D1A	SH2 domain-containing protein 1A	106	S	YPVEKKSSARSTQ	SSARSTQGTTGIR	1	13	1	1320.67	2	0.0203294	0.220095	0.220361	0.243597	0.243765	0.219984	0.243701	0.228017	0.235816	-1.0342	0.521265	NO
P38570	ITAE_HUMAN	ITGAE	Integrin alpha-E	551	Y	EGRVYVYRLSEQD	VYVYRLSEQDGSFSLAR	4	17	1	1989	2	0.0213802	0.672171	0.696018	0.695611	0.671731	0.696283	0.671895	0.687933	0.679969	1.01171	0.521333	NO
Q9H3P2	NELFA_HUMAN	WHSC2	Negative elongation factor A	246	T	PIPPSRTLLRKER	TLLRK	1	5	1	629.422	3	0.0268644	0.884436	0.907438	0.884444	0.883625	0.908211	0.908082	0.892106	0.899972	-1.00882	0.521404	NO
Q14689-4	DIP2A_HUMAN	DIP2A	Isoform 4 of Disco-interacting protein 2 homolog A	694	S	PRKAVLSMNGLSY	KAVLSMNGLSYGVIR	5	15	1	1606.89	3	0.0152985	0.884186	0.90807	0.884111	0.907859	0.884232	0.907879	0.892122	0.89999	-1.00882	0.521453	NO
O43895	XPP2_HUMAN	XPNPEP2	Xaa-Pro aminopeptidase 2	617	Y	LQYLNRYYQTIRE	YYQTIR	1	6	0	842.429	3	0.0137307	0.907504	0.883927	0.907502	0.907492	0.884176	0.883941	0.899644	0.89187	1.00872	0.521556	NO
Q8N137-2	CNTRB_HUMAN	CNTROB	Isoform 2 of Centrobin	781	S	EPPSSHSQGSGPS	VPEPPSSHSQGSGPSSGSPERGGDGLTFPR	9	30	1	2962.38	2	0.0212292	0.219804	0.243821	0.220128	0.219613	0.243953	0.244138	0.227918	0.235902	-1.03503	0.521717	NO
Q99704	DOK1_HUMAN	DOK1	Docking protein 1	402	Y	EGYELPYNPATDD	VKEEGYELPYNPATDDYAVPPPR	10	23	1	2619.25	2	0.011593	0.480254	0.479413	0.45628	0.456036	0.456102	0.480174	0.471982	0.464104	1.01698	0.521869	NO
Q9Y566	SHAN1_HUMAN	SHANK1	SH3 and multiple ankyrin repeat domains protein 1	543	S	PGGSLGSRGRRRK	EGPAGGTGGSGGPGGSLGSR	19	20	0	1613.74	2	0.00973671	0.456162	0.479937	0.4564	0.47968	0.480255	0.456117	0.464166	0.472017	-1.01691	0.521915	NO
Q96GD3	SCMH1_HUMAN	SCMH1	Polycomb protein SCMH1	649	S	GPALKLSYHIDRL	LSYHIDRLK	2	9	1	1143.64	2	0.0190263	0.479671	0.456415	0.455864	0.47942	0.45611	0.479709	0.463983	0.471746	-1.01673	0.522005	NO
Q92530	PSMF1_HUMAN	PSMF1	Proteasome inhibitor PI31 subunit	152	S	WEKANVSSPHREF	IVSGIITPIHEQWEKANVSSPHR	19	23	1	2597.37	3	0.00536509	0.884055	0.883657	0.908164	0.907766	0.90824	0.883876	0.891959	0.899961	-1.00897	0.52202	NO
Q9NZ01	TECR_HUMAN	TECR	Very-long-chain enoyl-CoA reductase	145	T	IKRLLETLFVHRF	LLETLFVHRFSHGTMPLR	4	18	1	2153.16	2	0.0144136	0.456333	0.479598	0.479475	0.456172	0.479864	0.456121	0.471802	0.464052	1.0167	0.522135	NO
Q14D04-2	MELT_HUMAN	VEPH1	Isoform 2 of Ventricular zone-expressed PH domain-containing protein homolog 1	380	S	SGRRKISTEIEFP	ISTEIEFPEK	2	10	0	1191.6	3	0.0268698	0.166343	0.18992	0.165945	0.189432	0.166451	0.189514	0.174069	0.181799	-1.04441	0.522143	NO
O60784-3	TOM1_HUMAN	TOM1	Isoform 3 of Target of Myb protein 1	11	S	LGNPFSSPVGQRI	MDFLLGNPFSSPVGQRIEK	11	19	1	2134.09	2	0.0265218	0.672346	0.695533	0.695441	0.67164	0.672089	0.696108	0.687773	0.679946	1.01151	0.522159	NO
O43516	WIPF1_HUMAN	WIPF1	WAS/WASL-interacting protein family member 1	488	S	NESRSGSNRRERG	NESRSGSNR	7	9	1	1005.46	3	0.0216642	0.189571	0.166132	0.189999	0.189792	0.16617	0.166367	0.181901	0.17411	1.04475	0.522161	NO
Q02108	GCYA3_HUMAN	GUCY1A3	Guanylate cyclase soluble subunit alpha-3	173	S	STLLKQSSHCQEA	DFLNSFSTLLKQSSHCQEAGK	13	21	1	2339.12	2	0.0246595	0.369168	0.344802	0.345454	0.345382	0.368869	0.368675	0.353141	0.360975	-1.02218	0.522171	NO
O75409	HYPM_HUMAN	CXorf27	Huntingtin-interacting protein M	49	T	QSQSSSTINTLLT	DVQSQSSSTINTLLTLLDCLADYIMER	9	27	0	3028.47	2	0.0189591	0.480109	0.455635	0.480275	0.455751	0.45586	0.480173	0.472006	0.463928	1.01741	0.522191	NO
Q6UXY1-2	BI2L2_HUMAN	BAIAP2L2	Isoform 2 of Brain-specific angiogenesis inhibitor 1-associated protein 2-like protein 2	304	Y	PSASSLYSGSAQS	TPSASSLYSGSAQSSR	8	16	0	1584.74	2	0.00524592	0.243759	0.220453	0.243713	0.220362	0.220038	0.244137	0.235975	0.228179	1.03417	0.52229	NO
P26010	ITB7_HUMAN	ITGB7	Integrin beta-7	783	T	LYKSAITTTINPR	SAITTTINPR	4	10	0	1072.59	2	0.0125839	0.907401	0.884192	0.884014	0.883673	0.907934	0.90743	0.891869	0.899679	-1.00876	0.522352	NO
Q3KRA9	ALKB6_HUMAN	ALKBH6	Probable alpha-ketoglutarate-dependent dioxygenase ABH6	222	T	GTRVSLTIRRVPR	VSLTIRR	4	7	1	843.529	2	0.0130323	0.344934	0.369063	0.345154	0.34477	0.369077	0.369277	0.35305	0.361041	-1.02263	0.522475	NO
Q53HC0	CCD92_HUMAN	CCDC92	Coiled-coil domain-containing protein 92	179	S	SGTSDASPSGSPV	LMSSSGTSDASPSGSPVLASYKPAPPK	11	27	0	2618.29	3	0.0175517	0.480299	0.455872	0.45583	0.480178	0.456171	0.479462	0.464	0.471937	-1.01711	0.522563	NO
Q12899	TRI26_HUMAN	TRIM26	Tripartite motif-containing protein 26	369	Y	FTWGKVYWEVEVE	GFTWGKVYWEVEVER	8	15	1	1883.92	2	0.00776361	0.479628	0.456458	0.456051	0.479761	0.480066	0.45581	0.464046	0.471879	-1.01688	0.522581	NO
Q9NP59	S40A1_HUMAN	SLC40A1	Solute carrier family 40 member 1	20	Y	CGSLADYLTSAKF	GCCGSLADYLTSAK	9	14	0	1387.61	2	0.0113832	0.695666	0.695651	0.672442	0.672335	0.672254	0.695967	0.68792	0.680185	1.01137	0.522621	NO
Q92623	TTC9A_HUMAN	TTC9	Tetratricopeptide repeat protein 9A	105	S	RDSRPASPAGALK	DSRPASPAGALKPGR	6	15	0	1478.8	3	0.0271671	0.907444	0.884359	0.907442	0.884474	0.907761	0.883935	0.899748	0.892057	1.00862	0.522748	NO
Q86YF9	DZIP1_HUMAN	DZIP1	Zinc finger protein DZIP1	414	Y	NASNVFYKKRIEE	TSMIDDLNASNVFYKK	14	16	1	1844.9	3	0.00857935	0.908033	0.884345	0.907405	0.908006	0.884087	0.88436	0.899928	0.892151	1.00872	0.522771	NO
Q02962-3	PAX2_HUMAN	PAX2	Isoform 3 of Paired box protein Pax-2	73	Y	KILGRYYETGSIK	YYETGSIKPGVIGGSKPK	2	18	0	1880	2	0.00634062	0.455627	0.479872	0.480195	0.456094	0.479654	0.456255	0.471898	0.464001	1.01702	0.522789	NO
Q8WWW8	GAB3_HUMAN	GAB3	GRB2-associated-binding protein 3	371	S	HRDKRLSLNLPCR	LSLNLPCR	2	8	0	914.501	2	0.0276387	0.560839	0.585031	0.584963	0.585007	0.560887	0.561133	0.576944	0.569009	1.01395	0.523	NO
P30622	CLIP1_HUMAN	CLIP1	CAP-Gly domain-containing linker protein 1	197	S	TASESISNLSEAG	EPSATPPISNLTKTASESISNLSEAGSIK	20	29	1	2928.49	3	0.00385674	0.584979	0.561177	0.56109	0.561145	0.58507	0.584511	0.569082	0.576909	-1.01375	0.523017	NO
Q6P1L5-2	F117B_HUMAN	FAM117B	Isoform 2 of Protein FAM117B	219	S	SIIRRTSSLDTLA	TSSLDTLAAPYLAGHWPR	2	18	0	1954.99	2	0.0209683	0.585	0.56149	0.56138	0.585131	0.5849	0.561241	0.56929	0.577091	-1.0137	0.523023	NO
Q16513-3	PKN2_HUMAN	PKN2	Isoform 3 of Serine/threonine-protein kinase N2	302	S	LSLVAASPTLSPR	IIIEELSLVAASPTLSPR	12	18	0	1908.09	2	0.0225506	0.243646	0.219635	0.243772	0.219725	0.219775	0.243779	0.235684	0.22776	1.03479	0.5231	NO
Q2Y0W8-3	S4A8_HUMAN	SLC4A8	Isoform 3 of Electroneutral sodium bicarbonate exchanger 1	246	S	EVGKKQSDPHLMD	QSDPHLMDK	2	9	0	1069.49	2	0.0132033	0.345087	0.36895	0.369166	0.345363	0.369079	0.34514	0.361067	0.353194	1.02229	0.523161	NO
P55263	ADK_HUMAN	ADK	Adenosine kinase	83	T	YHAGGSTQNSIKV	FKVEYHAGGSTQNSIK	11	16	1	1764.88	2	0.0295998	0.243535	0.220121	0.244289	0.220253	0.244078	0.220024	0.235982	0.228118	1.03447	0.523178	NO
Q9NSG2	CA112_HUMAN	C1orf112	Uncharacterized protein C1orf112	42	S	SQARGLSSQNLEI	LFDDMMYELTSQARGLSSQNLEIQTTLR	17	28	1	3259.59	3	0.0230091	0.45645	0.479753	0.479734	0.480173	0.456057	0.45635	0.471979	0.464194	1.01677	0.523179	NO
Q6ZNE5-2	BAKOR_HUMAN	ATG14	Isoform 2 of Beclin 1-associated autophagy-related key regulator	227	S	VSSESDSAMTSST	LCNSEFCGENLSK	12	13	0	1442.62	3	0.00915733	0.165797	0.190281	0.166118	0.16587	0.19009	0.190264	0.174065	0.182075	-1.04601	0.523213	NO
Q01130	SRSF2_HUMAN	SRSF2	Serine/arginine-rich splicing factor 2	191	S	SRSRSRSPPPVSK	SRSPPPVSK	3	9	1	953.529	2	0.00187909	1.08332	0	0	0.298241	0	0	0.361107	0.0994138	3.63236	0.52323	NO
Q14592	ZN460_HUMAN	ZNF460	Zinc finger protein 460	489	S	KAFNRRSPLTRHQ	SPLTR	1	5	0	572.328	2	0.0159156	0.561103	0.58478	0.585088	0.561259	0.560773	0.585213	0.57699	0.569082	1.0139	0.523327	NO
P51798	CLCN7_HUMAN	CLCN7	H(+)/Cl(-) exchange transporter 7	60	S	FRVGHMSSVELDD	VGHMSSVELDDELLDPDMDPPHPFPK	5	26	0	2916.33	3	0.0285872	0.561469	0.584971	0.561447	0.561386	0.584602	0.585104	0.569296	0.577031	-1.01359	0.523359	NO
O95562	SFT2B_HUMAN	SFT2D2	Vesicle transport protein SFT2B	9	S	KLKKVLSGQDTED	KVLSGQDTEDR	4	11	1	1246.62	2	0.0140962	0.585207	0.585192	0.56079	0.56076	0.58523	0.561155	0.577063	0.569048	1.01408	0.523374	NO
P36268-2	GGT2_HUMAN	GGT2	Isoform 2 of Gamma-glutamyltranspeptidase 2	38	Y	EPDNHVYTRAAMA	EPDNHVYTRAAMAADAK	7	17	1	1858.86	2	0.00958339	0.584814	0.561038	0.560903	0.58488	0.584891	0.560701	0.568918	0.576824	-1.0139	0.523435	NO
P50416-2	CPT1A_HUMAN	CPT1A	Isoform 2 of Carnitine O-palmitoyltransferase 1, liver isoform	514	Y	INPNIPYPTRLQW	GDINPNIPYPTR	9	12	0	1355.68	3	0.00266805	0.56085	0.58508	0.584737	0.585025	0.561049	0.560821	0.576889	0.568965	1.01393	0.523524	NO
O95382	M3K6_HUMAN	MAP3K6	Mitogen-activated protein kinase kinase kinase 6	912	S	LQPGKRSRSPSSP	SRSPSSPR	1	8	1	872.446	2	0.0212605	0.220293	0.24419	0.220124	0.244165	0.220008	0.244208	0.228202	0.236127	-1.03473	0.523558	NO
Q9Y5W8	SNX13_HUMAN	SNX13	Sorting nexin-13	359	T	SGKEINTVKLAAN	LQSGKEINTVK	9	11	1	1215.68	2	0.02635	0.883892	0.908138	0.884081	0.884083	0.907985	0.907691	0.892037	0.89992	-1.00884	0.523603	NO
O94888	UBXN7_HUMAN	UBXN7	UBX domain-containing protein 7	288	S	IDASEDSQLEAAI	SESLIDASEDSQLEAAIRASLQETHFDSTQTK	11	32	1	3506.67	2	0.0185258	0.456102	0.456188	0.479719	0.479424	0.479482	0.45621	0.464003	0.471706	-1.0166	0.523627	NO
Q9Y2Z4	SYYM_HUMAN	YARS2	Tyrosine--tRNA ligase, mitochondrial	426	Y	PDGPRGYRMITEG	ANAIPDGPRGYR	11	12	1	1285.65	2	0.0200776	0.884134	0.884193	0.907683	0.907815	0.883602	0.908269	0.892003	0.899895	-1.00885	0.52364	NO
Q9UIR0-3	BTNL2_HUMAN	BTNL2	Isoform 3 of Butyrophilin-like protein 2	91	Y	EMQMEEYRGWVEW	SEPSTPVFVHRDGVEVTEMQMEEYR	24	25	1	2951.34	2	0.0133053	0.456159	0.479796	0.480078	0.456065	0.456366	0.480089	0.472011	0.464173	1.01689	0.523729	NO
Q9Y566	SHAN1_HUMAN	SHANK1	SH3 and multiple ankyrin repeat domains protein 1	275	Y	LGGSPNYKDRRGL	AACARHCLALTALLDLGGSPNYK	22	23	1	2357.2	2	0.00164466	0.696286	0.671908	0.696064	0.672206	0.696145	0.672102	0.688086	0.680151	1.01167	0.523852	NO
Q86UR5-6	RIMS1_HUMAN	RIMS1	Isoform 6 of Regulating synaptic membrane exocytosis protein 1	324	S	RLEKGRSQDYPDT	SQDYPDTPEKR	1	11	1	1334.61	3	0.0208588	0.479486	0.456235	0.479727	0.456327	0.479824	0.456133	0.471816	0.464095	1.01664	0.523934	NO
Q8NEY1-7	NAV1_HUMAN	NAV1	Isoform 7 of Neuron navigator 1	648	S	VNGRKTSLDVSNS	TSLDVSNSAEPGFLAPGARSNIQYR	2	25	1	2649.31	2	0.01477	0.18971	0.16604	0.166134	0.190019	0.189476	0.165834	0.173961	0.181776	-1.04492	0.523959	NO
Q7L4P6	BEND5_HUMAN	BEND5	BEN domain-containing protein 5	128	S	PEGRKPSEVAHKS	RPEGRKPSEVAHK	8	13	1	1489.81	3	0.02596	0.883846	0.907737	0.907647	0.88402	0.907679	0.88414	0.899743	0.891946	1.00874	0.524071	NO
Q4KWH8-4	PLCH1_HUMAN	PLCH1	Isoform 4 of 1-phosphatidylinositol 4,5-bisphosphate phosphodiesterase eta-1	1012	S	RRKGKASIKDPHF	QLECVMKMEISET	11	13	1	1539.7	2	0.0172998	0.672214	0.672236	0.67161	0.671998	0.672124	0.672453	0.67202	0.672192	-1.00025	0.524206	NO
O75362	ZN217_HUMAN	ZNF217	Zinc finger protein 217	662	S	THNLEVSPKEKQT	ADVTPPPDGSTTHNLEVSPKEK	18	22	1	2318.14	2	0.0275522	0.696089	0.671723	0.672166	0.696008	0.671794	0.696007	0.679992	0.687936	-1.01168	0.524224	NO
Q9UMR2-2	DD19B_HUMAN	DDX19B	Isoform 2 of ATP-dependent RNA helicase DDX19B	90	S	PNSPLYSVKSFEE	DPNSPLYSVKSFEELR	8	16	1	1879.93	2	0.00194545	0.746762	0.771177	0.770457	0.746965	0.770922	0.746816	0.762799	0.754901	1.01046	0.524373	NO
P62834	RAP1A_HUMAN	RAP1A	Ras-related protein Rap-1A	11	S	KLVVLGSGGVGKS	LVVLGSGGVGKSALTVQFVQGIFVEK	6	26	1	2631.5	2	0.022954	0.244034	0.219755	0.243794	0.220021	0.219702	0.244045	0.235861	0.227923	1.03483	0.524373	NO
Q9NRF2	SH2B1_HUMAN	SH2B1	SH2B adapter protein 1	88	S	RASGSLSPPILAP	ASGSLSPPILAPLSPGAEISPHDLSLESCR	6	30	0	3000.52	2	0.00636064	0.345485	0.344898	0.368713	0.368749	0.344893	0.36881	0.353032	0.360818	-1.02205	0.524378	NO
P58335-4	ANTR2_HUMAN	ANTXR2	Isoform 4 of Anthrax toxin receptor 2	147	T	SIIIALTDGKLDG	TSSIIIALTDGK	9	12	0	1217.69	3	0.00977812	0.74737	0.747325	0.771167	0.770828	0.771299	0.747216	0.755287	0.763114	-1.01036	0.524411	NO
Q3KRA9	ALKB6_HUMAN	ALKBH6	Probable alpha-ketoglutarate-dependent dioxygenase ABH6	222	T	GTRVSLTIRRVPR	VSLTIR	4	6	0	687.428	2	0.00431166	0.219872	0.243633	0.243975	0.219748	0.22004	0.24402	0.235827	0.227936	1.03462	0.524433	NO
P00451	FA8_HUMAN	F8	Coagulation factor VIII	1761	S	QEFTDGSFTQPLY	VVFQEFTDGSFTQPLYR	10	17	0	2032.99	2	0.0287411	0.345235	0.368891	0.368955	0.345367	0.369248	0.344926	0.361027	0.35318	1.02222	0.524443	NO
Q52LJ0	FA98B_HUMAN	FAM98B	Protein FAM98B	284	T	LSKIIRTSSGTSR	TSSGTSR	1	7	0	694.325	2	0.0110374	0.908298	0.883785	0.907703	0.90792	0.884085	0.884127	0.899929	0.892044	1.00884	0.524518	NO
Q8IWZ3-2	ANKH1_HUMAN	ANKHD1	Isoform 2 of Ankyrin repeat and KH domain-containing protein 1	101	S	SDEDEVSEVESFI	TGGGGGASGSDEDEVSEVESFILDQEDLDNPVLK	16	34	0	3464.56	2	0.010633	0.344893	0.368855	0.345199	0.369033	0.344769	0.368749	0.352982	0.36085	-1.02229	0.524532	NO
Q5T1B0	AXDN1_HUMAN	AXDND1	Axonemal dynein light chain domain-containing protein 1	771	T	CCKGMVTAMALSK	GMVTAMALSK	4	10	0	1007.51	3	0.00653862	0.584569	0.560787	0.585247	0.561299	0.584753	0.561062	0.576868	0.569038	1.01376	0.524555	NO
Q92783	STAM1_HUMAN	STAM	Signal transducing adapter molecule 1	384	Y	DPMYSMYAKLQNQ	VMEALSLYTKLMNEDPMYSMYAK	21	23	1	2727.27	2	0.0123417	0.456031	0.479936	0.456442	0.456443	0.47948	0.479505	0.464136	0.471809	-1.01653	0.524609	NO
Q9NSU2	TREX1_HUMAN	TREX1	Three prime repair exonuclease 1	221	S	KALERASSPSEHG	ASSPSEHGPR	2	10	0	1023.47	3	0.0218633	0.671869	0.696235	0.696152	0.69627	0.672463	0.671615	0.688085	0.680116	1.01172	0.524641	NO
Q8IX07	FOG1_HUMAN	ZFPM1	Zinc finger protein ZFPM1	786	S	GLAPARSPGPAAD	SPGPAADGPIDLSKKPR	1	17	1	1704.92	3	0.00372322	0.747227	0.747085	0.77118	0.770739	0.747139	0.771158	0.755164	0.763012	-1.01039	0.524719	NO
Q92617	NPPL3_HUMAN	NPIPL3	Nuclear pore complex-interacting protein-like 3	983	S	ADVEPSSPEPKRR	AADVEPSSPEPK	8	12	0	1225.58	2	0.00607512	0.907479	0.884322	0.884497	0.907633	0.908238	0.883713	0.892099	0.899861	-1.0087	0.524724	NO
Q7Z3F1	GP155_HUMAN	GPR155	Integral membrane protein GPR155	451	Y	LVFVLLYSSLYST	NFVGQILVFVLLYSSLYSTYLWTGLLAISLFLLKK	13	35	1	4022.29	2	0.0142352	0.344648	0.368611	0.369282	0.369049	0.344966	0.34463	0.360847	0.352882	1.02257	0.524784	NO
Q7Z3K3-2	POGZ_HUMAN	POGZ	Isoform 2 of Pogo transposable element with ZNF domain	229	T	TTNTFTTVIPATL	STPSTSTTPTATQPTSLGQLAVQSPGQSNQTTNPK	32	35	0	3512.72	3	0.00579129	0.165879	0.190144	0.189694	0.166097	0.166304	0.189847	0.181906	0.174083	1.04494	0.524789	NO
P35612-2	ADDB_HUMAN	ADD2	Isoform 2 of Beta-adducin	530	S	IAEKSRSPSTESQ	SPVEQR	1	6	0	714.366	2	0.0165945	0.907713	0.907818	0.884125	0.907839	0.884192	0.884408	0.899885	0.892146	1.00867	0.524791	NO
Q8N7W2	BEND7_HUMAN	BEND7	BEN domain-containing protein 7	302	S	QLDSILSNYTRSG	SQLDSILSNYTRSGSLLFR	8	19	1	2156.12	3	0.0152349	0.884176	0.907939	0.907534	0.884005	0.908077	0.884163	0.899883	0.892082	1.00874	0.524793	NO
Q8N5I9	CL045_HUMAN	C12orf45	Uncharacterized protein C12orf45	20	S	SSPTRDSSGVPVS	DSSGVPVSKELLTAGSDGR	2	19	1	1873.94	2	0.00678739	0.908013	0.883656	0.907706	0.88376	0.907758	0.884261	0.899792	0.891926	1.00882	0.524841	NO
Q86X02	CDR2L_HUMAN	CDR2L	Cerebellar degeneration-related protein 2-like	157	T	RRRTIHTFPCLKE	TIHTFPCLK	4	9	0	1058.56	2	0.0200078	0.165796	0.166002	0.189531	0.165657	0.189483	0.189557	0.173776	0.181566	-1.04483	0.52485	NO
P13674	P4HA1_HUMAN	P4HA1	Prolyl 4-hydroxylase subunit alpha-1	45	Y	VTSLKDYIKAEED	DYIKAEEDK	2	9	1	1109.52	2	0.0110856	0.479674	0.455697	0.479848	0.479757	0.456166	0.455743	0.47174	0.463889	1.01692	0.524857	NO
P41250	SYG_HUMAN	GARS	Glycine--tRNA ligase	53	S	PAAASRSSMDGAG	SLSAASCPPISLPAAASRSSMDGAGAEEVLAPLR	19	34	1	3281.64	2	0.0217961	0.695634	0.671988	0.695863	0.671676	0.696078	0.672151	0.687828	0.679968	1.01156	0.524897	NO
Q9NZU7	CABP1_HUMAN	CABP1	Calcium-binding protein 1	323	S	NGDGEISTSELRE	EFDTNGDGEISTSELR	11	16	0	1768.78	3	0.0199631	0.56125	0.584623	0.584536	0.560968	0.561336	0.58493	0.576803	0.569078	1.01357	0.524951	NO
Q96PM5	ZN363_HUMAN	RCHY1	RING finger and CHY zinc finger domain-containing protein 1	155	S	LEDIHTSRVVAHV	CIENVSRQNCPICLEDIHTSR	20	21	1	2429.13	3	0.0225215	0.907874	0.907828	0.883705	0.884282	0.907681	0.883983	0.899802	0.891982	1.00877	0.524991	NO
Q8WV44	TRI41_HUMAN	TRIM41	E3 ubiquitin-protein ligase TRIM41	447	S	HPALMLSPDRRGV	VDLTLDPDTAHPALMLSPDR	17	20	0	2176.08	3	0.0270163	0.672224	0.696276	0.672152	0.696143	0.672111	0.69602	0.680218	0.688091	-1.01158	0.525267	NO
Q9Y2H1	ST38L_HUMAN	STK38L	Serine/threonine-protein kinase 38-like	450	T	KRFEGLTQRGSIP	FEGLTQR	5	7	0	849.435	3	0.0248485	0.696067	0.69555	0.671717	0.672485	0.672237	0.695429	0.687778	0.68005	1.01136	0.525325	NO
P0C7W6	CC172_HUMAN	CCDC172	Coiled-coil domain-containing protein 172	42	T	EKIKKATEELNEE	KATEELNEEK	3	10	1	1189.58	2	0.0197563	0.560834	0.584454	0.584571	0.561177	0.584614	0.560829	0.57662	0.568873	1.01362	0.525332	NO
Q01344-3	IL5RA_HUMAN	IL5RA	Isoform 3 of Interleukin-5 receptor subunit alpha	65	Y	RNVNLEYQVKINA	NVNLEYQVKINAPK	6	14	1	1628.89	3	0.00103656	0.584923	0.585131	0.560747	0.561398	0.5614	0.584643	0.576934	0.569147	1.01368	0.525332	NO
Q96P16-3	RPR1A_HUMAN	RPRD1A	Isoform 2 of Regulation of nuclear pre-mRNA domain-containing protein 1A	153	S	ENENCSSLGSPSE	ALQDLENAASGDAAVHQRIASLPVEVQEVSLLDK	21	34	1	3585.86	2	0.0106892	0.884202	0.884355	0.907939	0.908099	0.907862	0.883965	0.892165	0.899975	-1.00875	0.525338	NO
Q96T83	SL9A7_HUMAN	SLC9A7	Sodium/hydrogen exchanger 7	695	S	RRTKSSSEEVLER	TKSSSEEVLER	5	11	1	1263.63	2	0.00320813	0.884146	0.908129	0.907409	0.883727	0.908288	0.884083	0.899895	0.892033	1.00881	0.525564	NO
Q8IXQ4-3	K1704_HUMAN	KIAA1704	Isoform 3 of Uncharacterized protein KIAA1704	105	S	FKKQDDSPPRPII	SESLMDIHHK	3	10	0	1195.57	2	0.0193106	0.243402	0.219986	0.244209	0.243892	0.220095	0.220263	0.235866	0.228084	1.03412	0.525631	NO
Q99986	VRK1_HUMAN	VRK1	Serine/threonine-protein kinase VRK1	305	T	IAKYMETVKLLDY	YMETVKLLDYTEKPLYENLR	4	20	1	2517.28	3	0.00525772	0.456481	0.456115	0.480097	0.479694	0.456494	0.479551	0.464231	0.471913	-1.01655	0.525646	NO
Q9BQQ3	GORS1_HUMAN	GORASP1	Golgi reassembly-stacking protein 1	189	S	AWGGEGSLGCGIG	EVTVTPNAAWGGEGSLGCGIGYGYLHR	15	27	0	2763.31	2	0.0260299	0.907891	0.908031	0.8836	0.883888	0.90775	0.884308	0.899841	0.891982	1.00881	0.525691	NO
Q2LD37-6	K1109_HUMAN	KIAA1109	Isoform 6 of Uncharacterized protein KIAA1109	1808	S	SSGSLRSNAGAEK	SNAGAEK	1	7	0	675.319	3	0.00553051	0.219628	0.243955	0.243886	0.243752	0.220405	0.219758	0.235823	0.227972	1.03444	0.525692	NO
Q99873	ANM1_HUMAN	PRMT1	Protein arginine N-methyltransferase 1	299	Y	TSPESPYTHWKQT	TGFSTSPESPYTHWKQTVFYMEDYLTVK	11	28	1	3341.56	3	0.0146393	0.24408	0.220432	0.220305	0.244044	0.220234	0.243814	0.228272	0.236031	-1.03399	0.525704	NO
Q8N7W2	BEND7_HUMAN	BEND7	BEN domain-containing protein 7	302	S	QLDSILSNYTRSG	SQLDSILSNYTR	8	12	0	1395.7	3	0.00275908	0.771026	0.747343	0.746934	0.770612	0.746989	0.771162	0.755101	0.762921	-1.01036	0.52575	NO
P35580-2	MYH10_HUMAN	MYH10	Isoform 2 of Myosin-10	1145	S	KQKRDLSEELEAL	ELQAQIAELQEDFESEKASR	15	20	1	2320.12	3	0.0290654	0.908028	0.88398	0.907441	0.883672	0.90816	0.884016	0.899817	0.891949	1.00882	0.525772	NO
Q7Z2W4	ZCCHV_HUMAN	ZC3HAV1	Zinc finger CCCH-type antiviral protein 1	378	S	RRKTVFSPTLPAA	TVFSPTLPAARSSLGSLQTPEAVTTR	4	26	1	2686.43	2	0.000636457	0.560806	0.58487	0.561213	0.584694	0.585136	0.560674	0.568963	0.576835	-1.01383	0.525778	NO
Q9UJV8	PURG_HUMAN	PURG	Purine-rich element-binding protein gamma	163	S	PPVSVGSEEHPHS	QKHSAPSPPVSVGSEEHPHSVLK	14	23	1	2433.24	2	0.00500193	0.190098	0.166081	0.165872	0.189635	0.190285	0.16582	0.174017	0.181913	-1.04538	0.525834	NO
P17024	ZNF20_HUMAN	ZNF20	Zinc finger protein 20	490	S	CGKAFISNYIRYH	AFISNYIRYHER	4	12	1	1567.79	2	0.00750726	0.747112	0.770808	0.747251	0.747044	0.770556	0.77075	0.755057	0.762783	-1.01023	0.525872	NO
Q96AC1	FERM2_HUMAN	FERMT2	Fermitin family homolog 2	666	S	AKDQNESLDEEMF	AKDQNESLDEEMFYK	7	15	1	1845.81	2	0.00643375	0.770711	0.770403	0.747165	0.746768	0.771167	0.746924	0.76276	0.754953	1.01034	0.525883	NO
P17752-2	TPH1_HUMAN	TPH1	Isoform 2 of Tryptophan 5-hydroxylase 1	58	S	KSKRRNSEFEIFV	NSEFEIFVDCDINREQLNDIFHLLK	2	25	1	3050.48	2	0.016205	0.884054	0.907899	0.884134	0.90744	0.883965	0.90803	0.892029	0.899812	-1.00872	0.525892	NO
Q96HH9-3	GRAM3_HUMAN	GRAMD3	Isoform 3 of GRAM domain-containing protein 3	296	S	QTVLNVSKGEAKP	RQDMEGYSSSGSQTPESENSR	20	21	1	2330.97	2	0.0250512	0.561295	0.561367	0.58475	0.584768	0.584541	0.561134	0.569138	0.576814	-1.01349	0.525961	NO
Q5VSY0-2	GKAP1_HUMAN	GKAP1	Isoform 2 of G kinase-anchoring protein 1	23	S	ALLQVDSGSGSDS	FALLQVDSGSGSDSEPGKGK	8	20	1	1977.96	2	0.0041453	0.672417	0.671969	0.695536	0.696141	0.671644	0.695448	0.679974	0.687744	-1.01143	0.525973	NO
Q96TA1	NIBL1_HUMAN	FAM129B	Niban-like protein 1	696	S	ASSPPASPLQHLL	AAPEASSPPASPLQHLLPGK	11	20	0	1967.05	3	0.000169825	1.67039	3.48816	0.53863	1.10275	2.2127	0.232192	1.89906	1.18255	1.6059	0.525986	NO
Q5T5C0-2	STXB5_HUMAN	STXBP5	Isoform 2 of Syntaxin-binding protein 5	678	Y	YGSNDPYRREPRS	AVLLNLGTIELYGSNDPYRR	18	20	1	2263.2	3	0.0133452	0.695942	0.696216	0.671867	0.672328	0.69591	0.672344	0.688008	0.680194	1.01149	0.526029	NO
Q8IUH5-3	ZDH17_HUMAN	ZDHHC17	Isoform 3 of Palmitoyltransferase ZDHHC17	70	Y	ATQYGIYERCREL	THIDDYSTWDIVKATQYGIYER	20	22	1	2673.27	2	0.0118069	0.220419	0.219611	0.243978	0.244196	0.219864	0.243469	0.228003	0.235843	-1.03439	0.526043	NO
Q04727	TLE4_HUMAN	TLE4	Transducin-like enhancer protein 4	264	S	VSNEDPSSPRGSP	YDSDGEKSDDNLVVDVSNEDPSSPR	22	25	1	2738.18	2	0.0225731	0.74738	0.770846	0.747061	0.746757	0.771037	0.770978	0.755095	0.762924	-1.01037	0.52607	NO
Q9HBH0-2	RHOF_HUMAN	RHOF	Isoform 2 of Rho-related GTP-binding protein RhoF	10	T	PGALAQTAAPGPG	MDAPGALAQTAAPGPGR	10	17	0	1579.78	3	0.0219959	0.695997	0.695839	0.671805	0.672361	0.672075	0.695806	0.68788	0.680081	1.01147	0.526087	NO
Q14966	ZN638_HUMAN	ZNF638	Zinc finger protein 638	1100	S	PELEKESPGLKNS	IDLPEVQIEHDPELEKESPGLK	18	22	1	2514.29	2	0.0228865	0.244062	0.219633	0.220309	0.219724	0.243797	0.244203	0.228002	0.235908	-1.03468	0.526226	NO
P29460	IL12B_HUMAN	IL12B	Interleukin-12 subunit beta	163	S	KSSRGSSDPQGVT	GSSDPQGVTCGAATLSAERVR	3	21	1	2060.99	2	0.0105675	0.584624	0.584978	0.561196	0.585048	0.561279	0.561233	0.576933	0.569186	1.01361	0.526228	NO
Q9UFC0	LRWD1_HUMAN	LRWD1	Leucine-rich repeat and WD repeat-containing protein 1	212	S	QVQKANSPEKPPE	TQVQKANSPEKPPEAGAAHKPR	8	22	1	2340.23	2	0.0295751	0.45619	0.480265	0.455637	0.479944	0.479465	0.456166	0.46403	0.471858	-1.01687	0.526308	NO
Q9BXS4	TMM59_HUMAN	TMEM59	Transmembrane protein 59	133	S	RQEQLMSLMPKMH	QEQLMSLMPK	6	10	0	1203.6	3	0.0185068	0.5614	0.561433	0.58515	0.585209	0.561413	0.584477	0.569328	0.577033	-1.01353	0.526427	NO
Q5XG87	PAPD7_HUMAN	PAPD7	DNA polymerase sigma	339	Y	REPESPYGQRLTL	EPESPYGQR	6	9	0	1061.48	2	0.005177	0.584886	0.560858	0.561177	0.584667	0.560906	0.584695	0.568974	0.576756	-1.01368	0.526467	NO
Q86XA9-2	HTR5A_HUMAN	HEATR5A	Isoform 2 of HEAT repeat-containing protein 5A	1115	T	DSREELTPDANIR	EELTPDANIR	4	10	0	1156.57	2	0.0273236	0.368969	0.368517	0.345292	0.369174	0.345381	0.34497	0.360926	0.353175	1.02195	0.526473	NO
P01282-2	VIP_HUMAN	VIP	Isoform 2 of VIP peptides	29	Y	TSAWPLYRAPSAL	AQLLVLLTLLSVLFSQTSAWPLYRAPSALR	23	30	1	3326.91	2	0.00735165	0.884358	0.884068	0.907838	0.907704	0.883954	0.907853	0.892088	0.899837	-1.00869	0.526548	NO
Q5T4S7-5	UBR4_HUMAN	UBR4	Isoform 5 of E3 ubiquitin-protein ligase UBR4	1763	S	RHASTSSPADKAK	ISESLVRHASTSSPADK	13	17	1	1783.91	2	0.000840008	0.671837	0.695761	0.695974	0.672435	0.695867	0.671885	0.687857	0.680062	1.01146	0.526622	NO
Q86UA6-3	RIP_HUMAN	RPAIN	Isoform 3 of RPA-interacting protein	18	S	LYKLVGSPPWKEA	LVGSPPWKEAFR	4	12	1	1385.75	3	0.0101986	0.345021	0.345269	0.368661	0.344669	0.368777	0.368849	0.352984	0.360765	-1.02204	0.526658	NO
Q9UMS6	SYNP2_HUMAN	SYNPO2	Synaptopodin-2	506	T	ERMDQITAQKEED	MDQITAQKEEDK	5	12	1	1434.67	2	0.0196186	0.455789	0.479886	0.455652	0.479896	0.479404	0.455623	0.463775	0.471641	-1.01696	0.526791	NO
P07357	CO8A_HUMAN	C8A	Complement component C8 alpha chain	341	Y	NDYGTHYITSGSM	FINDYGTHYITSGSMGGIYEYILVIDKAK	9	29	1	3267.62	2	0.00963309	0.219691	0.220069	0.244292	0.243462	0.243835	0.220194	0.228017	0.23583	-1.03426	0.526838	NO
Q9Y4F3-5	MARF1_HUMAN	KIAA0430	Isoform 4 of Meiosis arrest female protein 1	760	S	WSSRSMSPNLLNR	QVSPLLASQSWSSSRSMSPNLLNR	18	24	1	2644.34	3	0.00872485	0.219918	0.243435	0.243793	0.220305	0.219679	0.243869	0.235715	0.227951	1.03406	0.526841	NO
Q6N021-2	TET2_HUMAN	TET2	Isoform 2 of Methylcytosine dioxygenase TET2	1114	T	PSKLLDTPIKNLL	LLDTPIKNLLDTPVK	4	15	1	1678.99	2	0.0131449	0.456403	0.456274	0.480151	0.456165	0.480107	0.479878	0.464276	0.47205	-1.01674	0.526853	NO
Q96GE4	CEP95_HUMAN	CEP95	Centrosomal protein of 95 kDa	453	S	SHSLSPSPVNKHK	SHSLSPSPVNKHK	7	13	1	1416.75	2	0.014699	0.584572	0.560615	0.585121	0.560906	0.561159	0.584764	0.576769	0.568943	1.01376	0.526898	NO
P42704	LPPRC_HUMAN	LRPPRC	Leucine-rich PPR motif-containing protein, mitochondrial	1171	S	LNGLEDSIGLSKM	MLNGLEDSIGLSKMVFINNIALAQIK	8	26	1	2831.53	3	0.0110428	0.220087	0.244113	0.220121	0.220085	0.244165	0.243434	0.228107	0.235895	-1.03414	0.526899	NO
P82987-2	ATL3_HUMAN	ADAMTSL3	Isoform 2 of ADAMTS-like protein 3	382	Y	PDHYCHYYPENVK	RVVPDHYCHYYPENVKPKPK	10	20	1	2468.24	2	0.00600141	0.189701	0.1659	0.189725	0.166399	0.189576	0.166333	0.181775	0.174103	1.04407	0.526911	NO
P57076	CU059_HUMAN	C21orf59	Uncharacterized protein C21orf59	264	Y	ENDDDAYLNSPWA	LEENDDDAYLNSPWADNTALK	9	21	0	2393.07	3	0.0131126	0.189401	0.189594	0.166227	0.165726	0.166017	0.190189	0.181741	0.173978	1.04462	0.527055	NO
Q86X45-2	TILB_HUMAN	LRRC6	Isoform 2 of Protein TILB homolog	70	Y	KLKKLEYLNLALN	LEYLNLALNNIEKIENLEGCEELAK	3	25	1	2874.47	2	0.0240648	0.345369	0.368941	0.345027	0.344836	0.369195	0.368726	0.353112	0.360919	-1.02211	0.527107	NO
Q8IUH5-3	ZDH17_HUMAN	ZDHHC17	Isoform 3 of Palmitoyltransferase ZDHHC17	70	Y	ATQYGIYERCREL	ATQYGIYER	7	9	0	1099.53	3	0.0184169	0.907781	0.883636	0.884408	0.907593	0.883687	0.907951	0.891942	0.899744	-1.00875	0.5272	NO
Q92529	SHC3_HUMAN	SHC3	SHC-transforming protein 3	406	Y	QGSSDIYSTPEGK	QGSSDIYSTPEGK	7	13	0	1367.62	3	0.00841089	0.69548	0.696076	0.671824	0.672298	0.69583	0.671944	0.687794	0.680024	1.01143	0.527292	NO
Q8IZV2	CKLF8_HUMAN	CMTM8	CKLF-like MARVEL transmembrane domain-containing protein 8	18	S	VTTTASSFAENFS	SHTVTTTASSFAENFSTSSSSFAYDREFLR	10	30	1	3332.52	2	0.0067254	0.455799	0.480055	0.455669	0.455738	0.479769	0.479618	0.463841	0.471708	-1.01696	0.527361	NO
Q8N7B6-3	PACRL_HUMAN	PACRGL	Isoform 3 of PACRG-like protein	47	S	SSLSTSSPESARK	SSLSTSSPESAR	7	12	0	1207.57	2	0.0209448	0.584969	0.561272	0.584567	0.561456	0.561442	0.584942	0.576936	0.56928	1.01345	0.527451	NO
Q6ZN17	LN28B_HUMAN	LIN28B	Protein lin-28 homolog B	105	S	VTGPGGSPCLGSE	GLESIRVTGPGGSPCLGSER	13	20	1	1970.98	2	0.0255857	0.77077	0.771092	0.746638	0.77068	0.747161	0.74733	0.762833	0.755057	1.0103	0.52749	NO
Q96M27-2	PRRC1_HUMAN	PRRC1	Isoform 2 of Protein PRRC1	408	S	KSLLNVSRTDWHM	SLLNVSRTDWHMAFTGMSR	6	19	1	2208.06	2	0.02373	0.560977	0.561475	0.585277	0.584865	0.584659	0.561386	0.569243	0.57697	-1.01357	0.527508	NO
P67870	CSK2B_HUMAN	CSNK2B	Casein kinase II subunit beta	209	S	AASNFKSPVKTIR	SPVKTIR	1	7	1	799.492	3	0.00822684	0.244253	0.219633	0.220015	0.243727	0.244286	0.219705	0.227967	0.235906	-1.03482	0.527526	NO
E7EVA0	E7EVA0_HUMAN	MAP4	Microtubule-associated protein	538	T	ALGKDVTPPPETE	DVTPPPETEVVLIK	3	14	0	1535.84	2	2.17943e-25	2.8165	1.24377	3.4007	3.85195	1.36226	4.72486	2.48699	3.31302	-1.33214	0.527667	NO
O14545	TRAD1_HUMAN	TRAFD1	TRAF-type zinc finger domain-containing protein 1	327	S	LNTGSSSPRGVEE	ALPSLNTGSSSPR	11	13	0	1285.66	2	2.15832e-06	0.288553	0	0.239679	0.171857	0	0.141497	0.176078	0.104451	1.68574	0.52775	NO
O95628-6	CNOT4_HUMAN	CNOT4	Isoform 6 of CCR4-NOT transcription complex subunit 4	490	S	AVYNSFSFPGQAA	FPQFQQHRAVYNSFSFPGQAAR	15	22	1	2582.26	2	0.0287146	0.243563	0.220111	0.243434	0.243537	0.220486	0.220382	0.235703	0.228135	1.03317	0.527807	NO
Q6VAB6	KSR2_HUMAN	KSR2	Kinase suppressor of Ras 2	269	T	RTPNIVTTVTPPG	TPNIVTTVTPPGTPPMRK	6	18	1	1906.03	2	0.0126131	0.907979	0.907475	0.884224	0.88394	0.884342	0.908182	0.899893	0.892154	1.00867	0.527926	NO
Q9P218-3	COKA1_HUMAN	COL20A1	Isoform 3 of Collagen alpha-1(XX) chain	856	Y	SLVEKAYASIRGV	AYASIR	2	6	0	679.365	2	0.00191269	0.770604	0.770969	0.746778	0.770843	0.746708	0.747484	0.762784	0.755011	1.01029	0.527955	NO
P56182	RRP1_HUMAN	RRP1	Ribosomal RNA processing protein 1 homolog A	412	T	AGEQPGTAERALL	AEAGEQPGTAERALLR	9	16	1	1667.86	3	0.0277484	0.883971	0.88434	0.907722	0.907883	0.883822	0.907481	0.892011	0.899728	-1.00865	0.527983	NO
Q8IWF6	DEN6A_HUMAN	DENND6A	Protein DENND6A	127	S	SSGRRVSLHCLLD	RVSLHCLLDQFDK	3	13	1	1572.81	2	0.0133731	0.369148	0.345033	0.345466	0.344982	0.369076	0.368995	0.353216	0.361018	-1.02209	0.528005	NO
Q9P0L0	VAPA_HUMAN	VAPA	Vesicle-associated membrane protein-associated protein A	172	T	SLNDTETRKLMEE	AVPLNASKQDGPMPKPHSVSLNDTETR	26	27	1	2888.45	2,3	0.0171699	0.746639	0.770978	0.770431	0.770486	0.747179	0.74729	0.762682	0.754985	1.0102	0.528132	NO
P08047	SP1_HUMAN	SP1	Transcription factor Sp1	651	T	AHLRWHTGERPFM	AHLRWHTGERPFMCTWSYCGK	7	21	1	2565.16	2	0.0181048	0.884334	0.907974	0.884069	0.883912	0.907793	0.907958	0.892126	0.899888	-1.0087	0.528238	NO
P35372-2	OPRM_HUMAN	OPRM1	Isoform 2 of Mu-type opioid receptor	365	S	NIEQQNSTRIRQN	EFCIPTSSNIEQQNSTR	15	17	0	1952.89	2	0.0285375	0.189516	0.190112	0.166244	0.166135	0.190216	0.16632	0.181958	0.174224	1.04439	0.528245	NO
P53621	COPA_HUMAN	COPA	Coatomer subunit alpha	173	S	LRKKNLSPGAVES	KNLSPGAVESDVR	4	13	1	1370.72	3	0.0212983	0.771082	0.747308	0.770487	0.747306	0.747347	0.771151	0.762959	0.755268	1.01018	0.528277	NO
Q9NR48	ASH1L_HUMAN	ASH1L	Histone-lysine N-methyltransferase ASH1L	1681	S	SESTNCSPTRKRS	AVQTLAGSQPTSDKPSQRPSESTNCSPTR	26	29	0	3029.45	2	0.00503788	0.344833	0.368929	0.36847	0.368706	0.345328	0.345102	0.360744	0.353045	1.02181	0.528355	NO
Q9H1B7	I2BPL_HUMAN	IRF2BPL	Interferon regulatory factor 2-binding protein-like	547	S	LRKRKASPEPPDS	KASPEPPDSAEGALK	3	15	1	1495.75	2	0.0220622	0	0.13697	0	0	0.0388063	0	0.0456566	0.0129354	3.52958	0.528401	NO
Q15435	PP1R7_HUMAN	PPP1R7	Protein phosphatase 1 regulatory subunit 7	47	S	ADLSEQSLKDGEE	HSSGIVADLSEQSLKDGEER	13	20	1	2156.03	2	0.00463894	0.585201	0.560861	0.584969	0.560817	0.561371	0.585254	0.577011	0.569147	1.01382	0.528459	NO
Q9H8Y1	VRTN_HUMAN	VRTN	Vertnin	437	Y	ISRSTYYNWRRKA	STYYNWR	4	7	0	988.44	3	0.00645123	0.672426	0.695801	0.672425	0.671798	0.695818	0.696249	0.680217	0.687955	-1.01137	0.528521	NO
Q2KHM9	K0753_HUMAN	KIAA0753	Uncharacterized protein KIAA0753	701	T	AQRVNSTTEANIH	VNSTTEANIHLK	4	12	0	1325.69	2	0.0204791	0.584794	0.560974	0.561404	0.560775	0.585002	0.584617	0.569057	0.576798	-1.0136	0.528549	NO
Q9HBB8	CDHR5_HUMAN	CDHR5	Cadherin-related family member 5	362	T	QRLYRGTVARGAG	GTVAR	2	5	0	502.286	2	0.00790501	0.189678	0.166084	0.189636	0.166325	0.165925	0.190019	0.181799	0.17409	1.04429	0.528676	NO
Q7Z3T8	ZFY16_HUMAN	ZFYVE16	Zinc finger FYVE domain-containing protein 16	1201	Y	LRLGAEYKAYPAP	LGAEYK	5	6	0	679.354	3	0.0162759	0.369194	0.345449	0.345151	0.345137	0.369127	0.368775	0.353264	0.361013	-1.02193	0.528691	NO
Q9H0C8	ILKAP_HUMAN	ILKAP	Integrin-linked kinase-associated serine/threonine phosphatase 2C	81	T	KGAKRKTSEEEKN	TSEEEK	1	6	0	721.313	2	0.0103699	0.69578	0.69606	0.671836	0.671994	0.695926	0.672489	0.687892	0.680136	1.0114	0.528865	NO
Q9BTC0	DIDO1_HUMAN	DIDO1	Death-inducer obliterator 1	811	S	SPPVSDSEEQQES	QEAIPDLEDSPPVSDSEEQQESAR	16	24	0	2655.18	2,3	0.00967393	0.770785	0.746895	0.770648	0.746785	0.746731	0.771271	0.762776	0.754929	1.01039	0.528879	NO
Q96ER3	SAAL1_HUMAN	SAAL1	Protein SAAL1	387	T	TKRTDLTQDDFHL	TDLTQDDFHLKILK	4	14	1	1685.9	2	0.0140573	0.345254	0.36905	0.344738	0.368927	0.344719	0.368893	0.353014	0.360846	-1.02219	0.528881	NO
Q9NP71-5	MLXPL_HUMAN	MLXIPL	Isoform 5 of Carbohydrate-responsive element-binding protein	140	S	YVKRRKSPVCGFV	KSPVCGFVTPLQGPEADAHR	2	20	1	2108.05	2	0.0022995	0.695515	0.671853	0.69568	0.672225	0.695837	0.671824	0.687682	0.679962	1.01135	0.528888	NO
Q9UGY1	NOL12_HUMAN	NOL12	Nucleolar protein 12	134	S	GGAGDRSEEEASS	LLGLTPPEGGAGDRSEEEASSTEKPTK	15	27	1	2755.35	2	0.00347795	0.747238	0.747135	0.771159	0.747473	0.770507	0.770428	0.755177	0.762802	-1.0101	0.528914	NO
Q9BR76	COR1B_HUMAN	CORO1B	Coronin-1B	209	T	IDPRRGTLVAERE	RGTLVAER	3	8	1	900.514	2	0.0295851	0.672174	0.695423	0.672423	0.695614	0.671635	0.695742	0.680007	0.687664	-1.01126	0.528948	NO
Q9UPS8-3	ANR26_HUMAN	ANKRD26	Isoform 3 of Ankyrin repeat domain-containing protein 26	305	T	VRTGNRTLFEDRD	TLFEDR	1	6	0	779.381	3	0.00619957	0.67183	0.696002	0.695959	0.695966	0.672366	0.67216	0.68793	0.680164	1.01142	0.528978	NO
Q96GE4	CEP95_HUMAN	CEP95	Centrosomal protein of 95 kDa	422	S	ETLSQHSDGIVEY	TDHKEENTGNEEVEDGTEETLSQHSDGIVEYGPK	25	34	1	3772.65	3	0.0151212	0.345193	0.368678	0.368485	0.345479	0.345328	0.368782	0.360785	0.353196	1.02149	0.529022	NO
O43439	MTG8R_HUMAN	CBFA2T2	Protein CBFA2T2	412	S	RQHSPGSADSLSN	TGTELVSRQHSPGSADSLSNDSQR	14	24	1	2528.19	2	0.00817159	0.165638	0.19011	0.189941	0.165727	0.190098	0.166257	0.181896	0.174027	1.04522	0.529061	NO
P16220	CREB1_HUMAN	CREB1	Cyclic AMP-responsive element-binding protein 1	100	T	KRLFSGTQISTIA	LFSGTQISTIAESEDSQESVDSVTDSQK	5	28	0	2987.37	2	0.01313	0.69617	0.672348	0.671903	0.671661	0.696117	0.696296	0.68014	0.688025	-1.01159	0.529084	NO
Q5T0N5-3	FBP1L_HUMAN	FNBP1L	Isoform 3 of Formin-binding protein 1-like	291	Y	DYSQHIYRTISDG	DSQMVVDSFKSGFEPPGDFPFEDYSQHIYR	29	30	1	3523.57	3	0.0173568	0.455609	0.456056	0.480049	0.455666	0.479869	0.479697	0.463905	0.471744	-1.0169	0.529248	NO
Q8NF91-6	SYNE1_HUMAN	SYNE1	Isoform 6 of Nesprin-1	1327	S	LDGLERSRERQER	LESTLDGLERSR	11	12	1	1374.71	3	0.0122981	0.77064	0.770744	0.746855	0.771285	0.746656	0.746736	0.762746	0.754892	1.0104	0.52925	NO
O00483	NDUA4_HUMAN	NDUFA4	NADH dehydrogenase [ubiquinone] 1 alpha subcomplex subunit 4	65	Y	NDQYKFYSVNVDY	FYSVNVDYSKLK	2	12	1	1461.75	3	0.0028966	0.5612	0.561078	0.584835	0.584766	0.560827	0.584659	0.569038	0.576751	-1.01355	0.529428	NO
Q9NYG2	ZDHC3_HUMAN	ZDHHC3	Palmitoyltransferase ZDHHC3	127	Y	KPGQVVYKCPKCC	GNATKEFIESLQLKPGQVVYK	20	21	1	2348.27	2	0.00861832	0.561176	0.585289	0.561077	0.584527	0.585096	0.561166	0.56918	0.57693	-1.01362	0.529499	NO
Q6X4W1-6	NELF_HUMAN	NELF	Isoform 6 of Nasal embryonic luteinizing hormone-releasing hormone factor	288	S	RRERSFSRSWSDP	DSSDLQSSHCTLDEAFEDLDWDTEK	7	25	0	2885.18	3	0.0218268	0.243699	0.220468	0.219838	0.243551	0.219826	0.243632	0.228002	0.23567	-1.03363	0.529517	NO
Q96QD9	UIF_HUMAN	FYTTD1	UAP56-interacting factor	14	T	LVGATATSSPPPK	FGTRLVGATATSSPPPK	11	17	1	1685.91	2	0.0148921	0.884226	0.908165	0.883892	0.907842	0.907871	0.883925	0.892094	0.899879	-1.00873	0.529544	NO
Q6ZUJ8	BCAP_HUMAN	PIK3AP1	Phosphoinositide 3-kinase adapter protein 1	656	S	LKRLRDSITRRQR	DSITRR	2	6	1	746.404	2	0.0210698	0.455737	0.479928	0.480123	0.456163	0.48029	0.455688	0.471929	0.464047	1.01699	0.529667	NO
Q9P281	BAHC1_HUMAN	BAHCC1	BAH and coiled-coil domain-containing protein 1	1200	S	PSSGASSQVLEQR	EEGEQGPSSGASSQVLEQR	13	19	0	1973.89	2	0.0100067	0.907911	0.883781	0.907536	0.884376	0.88392	0.907801	0.899743	0.892032	1.00864	0.529701	NO
Q6P6C2	ALKB5_HUMAN	ALKBH5	Probable alpha-ketoglutarate-dependent dioxygenase ABH5	361	S	THRRRGSFSSENY	RGSFSSENYWR	3	11	1	1387.63	2	0.0113306	0.908201	0.883854	0.884341	0.907489	0.884261	0.907703	0.892132	0.899818	-1.00862	0.52971	NO
Q15238	PSG5_HUMAN	PSG5	Pregnancy-specific beta-1-glycoprotein 5	215	Y	RNETGPYECEIRD	NETGPYECEIRDR	6	13	1	1580.69	3	0.0239726	0.48023	0.456478	0.456453	0.456165	0.47991	0.480257	0.464387	0.472111	-1.01663	0.529713	NO
Q8NEY1-5	NAV1_HUMAN	NAV1	Isoform 5 of Neuron navigator 1	322	S	WRYGQSSPRLQAG	QGGLTPSRLK	7	10	1	1055.61	2	0.015312	0.479888	0.47959	0.455697	0.456297	0.479652	0.456158	0.471725	0.464036	1.01657	0.529728	NO
Q9Y624	JAM1_HUMAN	F11R	Junctional adhesion molecule A	280	Y	SSKKVIYSQPSAR	KVIYSQPSAR	4	10	1	1147.63	3	0.0177448	0.243822	0.220053	0.243868	0.219834	0.220303	0.244278	0.235914	0.228138	1.03408	0.529729	NO
Q96QE3-2	ATAD5_HUMAN	ATAD5	Isoform 2 of ATPase family AAA domain-containing protein 5	217	S	RDVVDLSESLPLA	DVVDLSESLPLAEELNLLK	6	19	0	2096.13	2,3	0.003788	0.747435	0.77114	0.747322	0.770421	0.77082	0.747456	0.755299	0.762899	-1.01006	0.529827	NO
O94927	HAUS5_HUMAN	HAUS5	HAUS augmin-like complex subunit 5	319	T	KERQVLTQRLQGL	QVLTQR	4	6	0	743.429	3	0.0128852	0.884107	0.907942	0.884372	0.907977	0.883755	0.90796	0.89214	0.899897	-1.00869	0.529976	NO
Q9UDY6	TRI10_HUMAN	TRIM10	Tripartite motif-containing protein 10	142	Y	EDAAAPYREQIHK	FLEDAAAPYREQIHK	9	15	1	1786.9	2	0.0119183	0.770545	0.746667	0.77104	0.770981	0.747159	0.746721	0.762751	0.754954	1.01033	0.530022	NO
Q86XZ4	SPAS2_HUMAN	SPATS2	Spermatogenesis-associated serine-rich protein 2	520	S	GVSMEPSPPTPSF	GQTHSAGTNGTGVSMEPSPPTPSFK	18	25	0	2471.14	2	0.0291982	0.368827	0.344628	0.368872	0.34544	0.34548	0.368467	0.360776	0.353129	1.02165	0.53003	NO
Q8IUH5-3	ZDH17_HUMAN	ZDHHC17	Isoform 3 of Palmitoyltransferase ZDHHC17	70	Y	ATQYGIYERCREL	ATQYGIYER	7	9	0	1099.53	2	0.0125487	0.369103	0.34477	0.368453	0.345336	0.34475	0.368963	0.360775	0.353016	1.02198	0.530036	NO
Q7Z7B0	FLIP1_HUMAN	FILIP1	Filamin-A-interacting protein 1	819	T	EAAEEETPAVFIR	MVDVPVTSTGVQTDAVSGEAAEEETPAVFIRK	25	32	1	3332.64	2	0.00566188	0.345143	0.368514	0.368529	0.3448	0.344864	0.369292	0.360729	0.352985	1.02194	0.53007	NO
Q49MI3-7	CERKL_HUMAN	CERKL	Isoform 7 of Ceramide kinase-like protein	207	S	TDVTMLSVLVEMD	TDVTMLSVLVEMDLLAK	7	17	0	1876.99	2	0.0377911	0	2.60733	0	0	9.11881	0	0.869108	3.0396	-3.49738	0.530092	NO
Q49MI3-7	CERKL_HUMAN	CERKL	Isoform 7 of Ceramide kinase-like protein	204	T	GIKTDVTMLSVLV	TDVTMLSVLVEMDLLAK	4	17	0	1876.99	2	0.0377911	0	2.60733	0	0	9.11881	0	0.869108	3.0396	-3.49738	0.530092	NO
Q9Y2Y8	PRG3_HUMAN	PRG3	Proteoglycan 3	104	S	IVEVQGSPRCKIC	DFQCPREEDIVEVQGSPR	16	18	1	2102.97	2	0.0255069	0.479795	0.456011	0.479588	0.455978	0.480183	0.455991	0.471798	0.464051	1.01669	0.530146	NO
Q14593	ZN273_HUMAN	ZNF273	Zinc finger protein 273	10	S	APRGPPSVAPLPA	GPPSVAPLPAGIGR	4	14	0	1287.73	3	0.0244576	0.560815	0.584967	0.584498	0.561146	0.584954	0.560975	0.57676	0.569025	1.01359	0.530211	NO
Q96J84	KIRR1_HUMAN	KIRREL	Kin of IRRE-like protein 1	625	Y	AVLYADYRAPGPA	AVLYADYRAPGPAR	7	14	1	1518.79	2	0.014819	0.345293	0.368993	0.345109	0.369059	0.344936	0.368512	0.353132	0.360836	-1.02182	0.53041	NO
Q96AX9-6	MIB2_HUMAN	MIB2	Isoform 6 of E3 ubiquitin-protein ligase MIB2	202	S	SRPVTLSPRQGLP	YETAHSRPVTLSPR	12	14	0	1612.83	3	0.015958	0.907955	0.907823	0.883647	0.907827	0.884221	0.884151	0.899808	0.892066	1.00868	0.530429	NO
Q8WWL7	CCNB3_HUMAN	CCNB3	G2/mitotic-specific cyclin-B3	1331	S	EHYSGYSISELHP	LGYWVPFLEHYSGYSISELHPLVR	15	24	0	2861.45	2	0.0155222	0.344996	0.369273	0.345196	0.369012	0.344851	0.369058	0.353155	0.360974	-1.02214	0.530466	NO
O15440	MRP5_HUMAN	ABCC5	Multidrug resistance-associated protein 5	558	S	DSDERPSPEEEEG	TEHQAVLAEQKGHLLLDSDERPSPEEEEGK	23	30	1	3370.63	2	0.00314925	0.77067	0.770491	0.746697	0.747486	0.770445	0.747116	0.762619	0.755016	1.01007	0.530495	NO
Q96IZ7-2	RSRC1_HUMAN	RSRC1	Isoform 2 of Serine/Arginine-related protein 53	52	S	SKSRSWSRDLQPR	SRSWSR	5	6	1	777.388	3	0.0217496	0.746734	0.770773	0.77114	0.74684	0.771011	0.747494	0.762883	0.755115	1.01029	0.53071	NO
Q9H3P2	NELFA_HUMAN	WHSC2	Negative elongation factor A	233	S	TAPSVFSPTGNRT	SPTAPSVFSPTGNR	9	14	0	1416.7	2	0.00901951	0.67177	0.672378	0.696179	0.695937	0.695958	0.671813	0.680109	0.687903	-1.01146	0.530755	NO
O95157	NXPH3_HUMAN	NXPH3	Neurexophilin-3	106	Y	FGWGDFYSNIKTV	KIFGWGDFYSNIK	9	13	1	1573.79	2	0.0143568	0.771226	0.74674	0.747095	0.770681	0.746794	0.771019	0.75502	0.762831	-1.01035	0.530889	NO
Q9UQ26	RIMS2_HUMAN	RIMS2	Regulating synaptic membrane exocytosis protein 2	691	S	GGKMTESGRLCAF	VVGGKMTESGR	9	11	1	1119.57	2	0.0245275	0.166385	0.189988	0.165809	0.18958	0.165999	0.18961	0.174061	0.18173	-1.04406	0.530918	NO
Q9Y383-2	LC7L2_HUMAN	LUC7L2	Isoform 2 of Putative RNA-binding protein Luc7-like 2	353	S	SCDRDRSSRDRSP	DRSSR	4	5	1	619.304	2	0.00842914	0.695928	0.672207	0.672495	0.695491	0.696081	0.672004	0.68021	0.687859	-1.01124	0.530918	NO
Q9P2D1	CHD7_HUMAN	CHD7	Chromodomain-helicase-DNA-binding protein 7	2471	S	FILPNVSTPVSDA	FILPNVSTPVSDAFK	7	15	0	1633.87	3	0.0233431	0.584636	0.584992	0.560882	0.561345	0.585107	0.560836	0.576837	0.569096	1.0136	0.531066	NO
Q5T5C0-2	STXB5_HUMAN	STXBP5	Isoform 2 of Syntaxin-binding protein 5	776	S	VKDNSFSRSRSSS	TDSSPSPCLWVGTTLGTVLVIALNLPPGGEQR	6	32	0	3277.7	2	0.00415729	0.884355	0.908194	0.883771	0.907859	0.883757	0.908124	0.892107	0.899914	-1.00875	0.531116	NO
O95229	ZWINT_HUMAN	ZWINT	ZW10 interactor	81	S	GLDPLASEDTSRQ	GLDPLASEDTSRQK	7	14	1	1515.75	2	0.00347283	0.883941	0.884315	0.908117	0.908023	0.907978	0.883736	0.892124	0.899912	-1.00873	0.531141	NO
Q8N137-2	CNTRB_HUMAN	CNTROB	Isoform 2 of Centrobin	781	S	EPPSSHSQGSGPS	VPEPPSSHSQGSGPSSGSPER	9	21	0	2061.94	2	0.0261943	0.220338	0.243934	0.219978	0.219721	0.244082	0.243652	0.228083	0.235818	-1.03391	0.531167	NO
P12081	SYHC_HUMAN	HARS	Histidine--tRNA ligase, cytoplasmic	94	T	GAEVIDTPVFELK	RHGAEVIDTPVFELK	9	15	1	1709.91	3	0.00779601	0.190221	0.166212	0.166002	0.189407	0.190151	0.166045	0.174145	0.181868	-1.04435	0.531184	NO
P02751-12	FINC_HUMAN	FN1	Isoform 12 of Fibronectin	909	S	RSDTVPSPRDLQF	SDTVPSPRDLQFVEVTDVK	6	19	1	2131.08	2	0.0104609	0.747135	0.746691	0.771139	0.771019	0.74671	0.770622	0.754989	0.762784	-1.01033	0.531459	NO
Q9NP74	PALMD_HUMAN	PALMD	Palmdelphin	81	S	IQVLEQSILRLEK	KQNQQDQHQIQVLEQSILR	16	19	1	2332.22	2	0.00113634	0.220373	0.220451	0.244272	0.22039	0.244001	0.243565	0.228366	0.235985	-1.03337	0.531499	NO
A4D1E1	Z804B_HUMAN	ZNF804B	Zinc finger protein 804B	874	S	SKRNQESLGSPHI	RNQESLGSPHICDLGK	5	16	1	1752.86	2	0.0218956	0.219904	0.243925	0.220307	0.21963	0.244256	0.24351	0.228045	0.235799	-1.034	0.531515	NO
P23246-2	SFPQ_HUMAN	SFPQ	Isoform Short of Splicing factor, proline- and glutamine-rich	283	S	GFKANLSLLRRPG	ANLSLLRRPGEK	4	12	1	1352.79	2	0.0218579	0.345447	0.36927	0.344606	0.344814	0.368801	0.369094	0.353107	0.360903	-1.02208	0.531824	NO
Q9H0E7	UBP44_HUMAN	USP44	Ubiquitin carboxyl-terminal hydrolase 44	351	S	VCSRQSSLSSGLS	DTGFVCSRQSSLSSGLSGGASK	11	22	1	2130	2	0.00320965	0.479959	0.455856	0.479704	0.48022	0.455935	0.45608	0.47184	0.464078	1.01672	0.531932	NO
Q9UEG4	ZN629_HUMAN	ZNF629	Zinc finger protein 629	52	S	MGDPAQSPESKDS	QESSGEEIIMGDPAQSPESK	16	20	0	2117.94	2	0.0200468	0.696163	0.672106	0.672408	0.696254	0.671823	0.695864	0.680226	0.68798	-1.0114	0.531943	NO
O95157	NXPH3_HUMAN	NXPH3	Neurexophilin-3	107	S	GWGDFYSNIKTVA	IFGWGDFYSNIK	9	12	0	1445.7	2	0.00282118	0.244156	0.219913	0.220194	0.243933	0.2197	0.244001	0.228088	0.235878	-1.03415	0.53196	NO
Q5VZ89-3	DEN4C_HUMAN	DENND4C	Isoform 3 of DENN domain-containing protein 4C	764	S	VNSRKSSTGSISN	QSIQHNNVLKPINLLSQQMKPGMKR	2	25	1	2901.58	2	0.00625997	0.45581	0.480142	0.480245	0.456348	0.456302	0.480224	0.472066	0.464291	1.01675	0.53203	NO
P13473-3	LAMP2_HUMAN	LAMP2	Isoform LAMP-2C of Lysosome-associated membrane glycoprotein 2	281	Y	NSSTIKYLDFVFA	YLDFVFAVKNENR	1	13	1	1613.82	2	0.000988124	0.884181	0.883896	0.908093	0.883845	0.907886	0.907601	0.892057	0.899777	-1.00865	0.532095	NO
Q8TF01-2	PNISR_HUMAN	PNISR	Isoform 2 of Arginine/serine-rich protein PNISR	304	S	ENVEAASSGKVTR	FDSDEEEEDTENVEAASSGKVTR	17	23	1	2543.08	2	0.003058	0.90744	0.883935	0.907475	0.908244	0.883709	0.883677	0.899617	0.891877	1.00868	0.53216	NO
Q9Y6R1	S4A4_HUMAN	SLC4A4	Electrogenic sodium bicarbonate cotransporter 1	249	T	NGSPAMTHRNLTS	MFTNPDNGSPAMTHR	13	15	0	1674.72	3	0.023163	0.696049	0.672065	0.671929	0.695595	0.671628	0.696137	0.680014	0.687787	-1.01143	0.532214	NO
Q8NEA6	GLIS3_HUMAN	GLIS3	Zinc finger protein GLIS3	545	S	EGTVGRSPGPGPD	DAAAEGTVGRSPGPGPDLYSAPIFSSNYSSR	11	31	1	3125.47	2	0.0293065	0.368511	0.345471	0.345488	0.368726	0.368857	0.344661	0.353157	0.360748	-1.0215	0.53227	NO
O60828-8	PQBP1_HUMAN	PQBP1	Isoform 8 of Polyglutamine-binding protein 1	33	Y	EIIAEDYDDDPVD	HLEPEPEEEIIAEDYDDDPVDYEATR	15	26	0	3088.33	2	0.00801948	0.672128	0.695546	0.695564	0.672305	0.696252	0.67165	0.687746	0.680069	1.01129	0.532334	NO
Q8TF01-2	PNISR_HUMAN	PNISR	Isoform 2 of Arginine/serine-rich protein PNISR	304	S	ENVEAASSGKVTR	SKFDSDEEEEDTENVEAASSGK	19	22	1	2401.99	2	0.00573432	0.368621	0.368592	0.344887	0.344763	0.369092	0.345179	0.3607	0.353011	1.02178	0.532801	NO
Q8IWB6-3	TEX14_HUMAN	TEX14	Isoform 3 of Inactive serine/threonine-protein kinase TEX14	437	S	KAATVKSDIYSFS	SDIYSFSMIMQEILTDDIPWKGLDGSVVK	7	29	1	3286.61	2	0.0274526	0.672063	0.695639	0.672257	0.695554	0.695554	0.671679	0.679986	0.687595	-1.01119	0.532858	NO
P43354	NR4A2_HUMAN	NR4A2	Nuclear receptor subfamily 4 group A member 2	181	S	LFSFKQSPPGTPV	LSLFSFKQSPPGTPVSSCQMR	9	21	1	2296.13	3	0.0246711	0.672183	0.695615	0.696077	0.69625	0.672217	0.67248	0.687958	0.680316	1.01123	0.532894	NO
Q5QNW6-2	H2B2F_HUMAN	HIST2H2BF	Isoform 2 of Histone H2B type 2-F	43	Y	SYSVYVYKVLKQV	ESYSVYVYK	8	9	0	1136.54	2	0.0233483	0.908007	0.88381	0.908281	0.9083	0.88398	0.884496	0.900033	0.892259	1.00871	0.533002	NO
Q8N137-2	CNTRB_HUMAN	CNTROB	Isoform 2 of Centrobin	230	T	ADRKKDTMIEQLD	KDTMIEQLDK	3	10	1	1219.61	2	0.0211458	0.219856	0.220491	0.243844	0.219841	0.243626	0.243583	0.228064	0.235684	-1.03341	0.533013	NO
Q96RT1	LAP2_HUMAN	ERBB2IP	Protein LAP2	920	Y	KSATLLYDQPLQV	SATLLYDQPLQVFTGSSSSSDLISGTKAIFK	6	31	1	3260.68	3	0.0185693	0.480122	0.455857	0.456241	0.479752	0.479774	0.455827	0.464073	0.471784	-1.01662	0.533031	NO
O95983	MBD3_HUMAN	MBD3	Methyl-CpG-binding domain protein 3	85	S	QRVRYDSSNQVKG	YDSSNQVKGKPDLNTALPVR	3	20	1	2201.14	2	0.00182032	0.883695	0.908215	0.884191	0.907716	0.883706	0.90801	0.892034	0.899811	-1.00872	0.533103	NO
Q8TE68-2	ES8L1_HUMAN	EPS8L1	Isoform 2 of Epidermal growth factor receptor kinase substrate 8-like protein 1	201	S	SVRAVISTVERGA	IKYAFSLLAR	6	10	1	1180.7	2	0.0182077	0.770425	0.770625	0.746749	0.746709	0.770955	0.747095	0.762599	0.754919	1.01017	0.533143	NO
Q01344-3	IL5RA_HUMAN	IL5RA	Isoform 3 of Interleukin-5 receptor subunit alpha	65	Y	RNVNLEYQVKINA	NVNLEYQVK	6	9	0	1105.58	2	0.00050241	0.3451	0.345216	0.369259	0.34484	0.369143	0.368823	0.353191	0.360935	-1.02192	0.533281	NO
Q9NUL3	STAU2_HUMAN	STAU2	Double-stranded RNA-binding protein Staufen homolog 2	408	T	PEPTNNTPKGILH	TGENKGWSGPKPGFPEPTNNTPK	21	23	1	2439.18	3	0.0146447	0.479764	0.480041	0.455654	0.455778	0.456003	0.48027	0.47182	0.464017	1.01682	0.533389	NO
Q8WW12	PCNP_HUMAN	PCNP	PEST proteolytic signal-containing nuclear protein	142	S	GRDTPTSAGPNSF	DTPTSAGPNSFNK	5	13	0	1334.61	3	0.00420027	0.165962	0.190173	0.189491	0.166488	0.190231	0.165842	0.181875	0.174187	1.04414	0.533664	NO
Q96FC9-4	DDX11_HUMAN	DDX11	Isoform 4 of Probable ATP-dependent RNA helicase DDX11	204	S	VLAEYESDEEKKV	EMLETGPEAERLEQLESGEEELVLAEYESDEEK	29	33	1	3809.72	2	0.00907083	0.884216	0.907566	0.884033	0.907429	0.907432	0.883662	0.891939	0.899508	-1.00849	0.533708	NO
Q12926-2	ELAV2_HUMAN	ELAVL2	Isoform 2 of ELAV-like protein 2	221	S	LSQLYQSPNRRYP	TNQAILSQLYQSPNR	12	15	0	1731.89	2	0.0135635	0.560611	0.584464	0.584695	0.584751	0.561427	0.560656	0.57659	0.568945	1.01344	0.533714	NO
Q6VAB6	KSR2_HUMAN	KSR2	Kinase suppressor of Ras 2	276	T	TVTPPGTPPMRKK	TPNIVTTVTPPGTPPMR	13	17	0	1777.94	3	0.0153563	0.456344	0.456016	0.480299	0.479725	0.479411	0.456313	0.464219	0.471816	-1.01636	0.533735	NO
Q9H0E7	UBP44_HUMAN	USP44	Ubiquitin carboxyl-terminal hydrolase 44	351	S	VCSRQSSLSSGLS	QSSLSSGLSGGASKGR	3	16	1	1477.75	2	0.0133342	0.36868	0.368938	0.344711	0.344895	0.344929	0.369225	0.360776	0.353016	1.02198	0.533783	NO
Q6ZN17	LN28B_HUMAN	LIN28B	Protein lin-28 homolog B	218	S	AEISERSGRSPQE	SGRSPQEASSTK	1	12	1	1233.59	2	0.00537812	0.671991	0.695474	0.695428	0.696263	0.671708	0.67187	0.687631	0.679947	1.0113	0.533859	NO
P61978	HNRPK_HUMAN	HNRNPK	Heterogeneous nuclear ribonucleoprotein K	236	Y	YDETYDYGGFTMM	AQPYDPNFYDETYDYGGFTMMFDDR	15	25	0	3057.21	2	0.0100545	0.584626	0.56147	0.560716	0.584443	0.584403	0.560693	0.568937	0.576513	-1.01332	0.533867	NO
Q92540	SMG7_HUMAN	SMG7	Protein SMG7	781	S	VPALGKSPPHHSG	SPPHHSGFQQYQQADASKQLWNPPQVQGPLGK	1	32	1	3554.74	2	0.007573	0.189956	0.190158	0.165689	0.166252	0.19004	0.166398	0.181935	0.17423	1.04422	0.533981	NO
P50502	F10A1_HUMAN	ST13	Hsc70-interacting protein	181	S	IEINPDSAQPYKW	AIEINPDSAQPYK	8	13	0	1444.72	2	0.0218888	0.771024	0.746911	0.747237	0.770782	0.746693	0.770783	0.755057	0.762753	-1.01019	0.534065	NO
Q02078	MEF2A_HUMAN	MEF2A	Myocyte-specific enhancer factor 2A	59	S	KLFQYASTDMDKV	AYELSVLCDCEIALIIFNSSNKLFQYASTDMDK	28	33	1	3743.78	2	0.00518374	0.560604	0.584519	0.584542	0.560926	0.561272	0.584651	0.576555	0.56895	1.01337	0.534078	NO
Q96KN7	RPGR1_HUMAN	RPGRIP1	X-linked retinitis pigmentosa GTPase regulator-interacting protein 1	502	S	QEEKKLSQVLNEL	LSQVLNELQVSHAETTLELEKTR	2	23	1	2637.4	2	0.00847451	0.45583	0.48007	0.480026	0.456269	0.456182	0.480281	0.471976	0.464244	1.01665	0.534123	NO
O14791	APOL1_HUMAN	APOL1	Apolipoprotein L1	330	S	PSILEMSRGVKLT	VTEPISAESGEQVERVNEPSILEMSR	25	26	1	2885.41	2	0.0152889	0.243584	0.219685	0.243469	0.22036	0.243438	0.220409	0.235579	0.228069	1.03293	0.534163	NO
P08F94	PKHD1_HUMAN	PKHD1	Fibrocystin	3326	Y	KDKNKFYFPSLQP	NKFYFPSLQPR	4	11	1	1395.73	2	0.0182057	0.884155	0.908086	0.884189	0.883755	0.907733	0.907989	0.892143	0.899826	-1.00861	0.534535	NO
Q9BX66	SRBS1_HUMAN	SORBS1	Sorbin and SH3 domain-containing protein 1	556	S	KMSRDISPEEIDL	DISPEEIDLK	3	10	0	1157.58	2	0.00150539	0	0.676174	0	0	0.198187	0	0.225391	0.0660624	3.4118	0.534759	NO
Q9NWZ3-2	IRAK4_HUMAN	IRAK4	Isoform 2 of Interleukin-1 receptor-associated kinase 4	151	S	YMPPDSSSPENKS	LSCLDGTPPLSWHMRCK	2	17	1	1942.92	2	0.00758899	0.771235	0.746704	0.770514	0.771188	0.747087	0.747001	0.762818	0.755092	1.01023	0.534806	NO
Q5H8A4-4	PIGG_HUMAN	PIGG	Isoform 4 of GPI ethanolamine phosphate transferase 2	95	Y	FMPYTTYLVEKGA	FMPYTTYLVEK	7	11	0	1390.68	2	0.011338	0.480289	0.456062	0.456381	0.479602	0.480222	0.455947	0.464244	0.471923	-1.01654	0.534832	NO
Q9BRP0	OVOL2_HUMAN	OVOL2	Transcription factor Ovo-like 2	269	S	QENTSLSEEEERK	LAALLQGKLTSAHQENTSLSEEEER	20	25	1	2753.38	2	0.0115106	0.220124	0.243732	0.219842	0.243435	0.219642	0.243414	0.227899	0.235497	-1.03334	0.534862	NO
Q3KQU3	MA7D1_HUMAN	MAP7D1	MAP7 domain-containing protein 1	399	S	KPNAGGSPAPVRR	RKPNAGGSPAPVR	8	13	1	1305.73	2,3	0.0180822	0.771164	0.74703	0.770452	0.747193	0.771151	0.747491	0.762882	0.755278	1.01007	0.535111	NO
P09086-5	PO2F2_HUMAN	POU2F2	Isoform 5 of POU domain, class 2, transcription factor 2	250	S	FEALNLSFKNMCK	FEALNLSFKNMCK	7	13	1	1543.75	2	0.00412641	0.77128	0.746654	0.770635	0.771294	0.747336	0.74667	0.762856	0.7551	1.01027	0.535548	NO
Q86UU0-3	BCL9L_HUMAN	BCL9L	Isoform 3 of B-cell CLL/lymphoma 9-like protein	987	S	SSLSVRSPTGSPS	SPTGSPSRLK	1	10	1	1028.56	2	0.027276	0.369011	0.368985	0.344729	0.345333	0.369214	0.345073	0.360908	0.353207	1.0218	0.535676	NO
Q8TAC1	RFESD_HUMAN	RFESD	Rieske domain-containing protein	16	S	PEKREYSSVCVGR	REYSSVCVGR	4	10	1	1154.55	2	0.022586	0.695623	0.671709	0.695595	0.672497	0.672402	0.695547	0.687642	0.680148	1.01102	0.535893	NO
Q15435	PP1R7_HUMAN	PPP1R7	Protein phosphatase 1 regulatory subunit 7	36	S	EEGKKHSSGIVAD	KHSSGIVADLSEQSLK	3	16	1	1697.89	2	0.0231622	0.368401	0.34513	0.36885	0.345349	0.345295	0.369136	0.360794	0.35326	1.02133	0.536346	NO
Q96MY1-2	CT112_HUMAN	C20orf112	Isoform 2 of Uncharacterized protein C20orf112	130	S	VKTTPESPPYSSG	YGVKTTPESPPYSSGSYDSIK	9	21	1	2262.07	3	0.00698797	0.561476	0.561339	0.585124	0.560977	0.584725	0.584965	0.569313	0.576889	-1.01331	0.53644	NO
Q8TCT0	CERK1_HUMAN	CERK	Ceramide kinase	427	S	ILIRKCSRFNFLR	CSRFNFLR	2	8	1	1041.52	3	0.0173974	0.368573	0.368768	0.344719	0.345018	0.369215	0.344775	0.360687	0.353003	1.02177	0.536483	NO
Q15746	MYLK_HUMAN	MYLK	Myosin light chain kinase, smooth muscle	1774	T	SGRKSSTGSPTSP	SSTGSPTSPLNAEK	3	14	0	1374.66	2	0.000142812	0.100004	0	0	0.337893	0	0	0.0333345	0.112631	-3.37881	0.53663	NO
Q9BT78	CSN4_HUMAN	COPS4	COP9 signalosome complex subunit 4	112	S	IRQHLASIYEKEE	QHLASIYEK	5	9	0	1087.57	2	0.0179037	0.8841	0.884368	0.908206	0.88369	0.908062	0.90798	0.892225	0.899911	-1.00861	0.536663	NO
P14174	MIF_HUMAN	MIF	Macrophage migration inhibitory factor	91	S	AERLRISPDRVYI	LRISPDR	4	7	1	855.493	3	0.00381856	0.58479	0.585115	0.56074	0.561121	0.585228	0.561267	0.576882	0.569205	1.01349	0.536682	NO
O60637	TSN3_HUMAN	TSPAN3	Tetraspanin-3	243	Y	RSRDPAYELLITG	DPAYELLITGGTYA	4	14	0	1482.72	2	0.00659682	0.883756	0.884411	0.908164	0.907949	0.90742	0.883822	0.89211	0.89973	-1.00854	0.537172	NO
Q9H6K1	CF106_HUMAN	C6orf106	Uncharacterized protein C6orf106	272	S	QNSVNLSPSSHAN	LSQNSVNLSPSSHANNLSVVTYSK	9	24	0	2545.28	2	0.0140041	0.770525	0.770863	0.746727	0.77122	0.747238	0.746684	0.762705	0.755047	1.01014	0.537479	NO
Q68CP9	ARID2_HUMAN	ARID2	AT-rich interactive domain-containing protein 2	1496	S	GSKVSHSPALSSD	VSHSPALSSDVR	4	12	0	1253.64	2	0.0102169	0.746684	0.77129	0.770712	0.771295	0.747313	0.746993	0.762895	0.755201	1.01019	0.537493	NO
Q9BXP5-4	SRRT_HUMAN	SRRT	Isoform 4 of Serrate RNA effector molecule homolog	136	S	IQARLGSIAEIDL	LGSIAEIDLGVPPPVMKTFK	3	20	1	2111.17	2	0.0100889	0.190023	0.189893	0.165604	0.165689	0.166437	0.190269	0.18184	0.174132	1.04427	0.53762	NO
Q9UEY8	ADDG_HUMAN	ADD3	Gamma-adducin	187	S	FSEATASNLVKVN	GLSFSEATASNLVK	10	14	0	1422.74	2	0.0270949	0.345275	0.368915	0.345391	0.368786	0.368774	0.3447	0.353194	0.360753	-1.0214	0.537903	NO
O15504	NUPL2_HUMAN	NUPL2	Nucleoporin-like protein 2	305	S	ASFSFKSPAASSF	SPAASSFGSPGFSGLPASLATGPVR	1	25	0	2317.17	3	0.0128335	0.884157	0.908298	0.884228	0.88407	0.907593	0.907705	0.892228	0.89979	-1.00848	0.537971	NO
Q9NUZ1-2	ACOXL_HUMAN	ACOXL	Isoform 2 of Acyl-coenzyme A oxidase-like protein	44	S	VIGEVLSMADMAT	SLVIGEVLSMADMATGVK	9	18	0	1819.94	3	0.00734576	0.345346	0.369299	0.344842	0.369004	0.368641	0.344777	0.353163	0.360807	-1.02165	0.538347	NO
Q96J84	KIRR1_HUMAN	KIRREL	Kin of IRRE-like protein 1	605	Y	KDPTNGYYNVRAH	DPTNGYYNVR	6	10	0	1197.54	2	0.0125412	0.24423	0.220448	0.219715	0.243745	0.219833	0.243626	0.228131	0.235735	-1.03333	0.538434	NO
A6NC98-4	CC88B_HUMAN	CCDC88B	Isoform 4 of Coiled-coil domain-containing protein 88B	436	S	LEPPPGSPGEAPL	SLEPPPGSPGEAPLAGAAPSLQDEVREAEAGR	8	32	1	3154.55	2	0.0127925	0.189617	0.189905	0.165649	0.166152	0.190256	0.165762	0.181724	0.174057	1.04405	0.538472	NO
Q9H3R0	KDM4C_HUMAN	KDM4C	Lysine-specific demethylase 4C	392	S	DEEEEVSDEVDGA	RPKADEEEEVSDEVDGAEVPNPDSVTDDLK	11	30	1	3283.49	2	0.00842466	0.585256	0.561486	0.561061	0.584513	0.584519	0.561229	0.569268	0.576754	-1.01315	0.538515	NO
Q9UN30-1	SCML1_HUMAN	SCML1	Isoform 1 of Sex comb on midleg-like protein 1	138	S	SYPESYSPTLPVS	SPVENDGYIEEGSITKHPSTWSVEAVVLFLK	22	31	1	3430.73	2	0.00982216	0.696222	0.672227	0.672366	0.672035	0.69591	0.695466	0.680272	0.687804	-1.01107	0.538638	NO
Q6VN20	RBP10_HUMAN	RANBP10	Ran-binding protein 10	355	S	RSLSSRSPKSQDS	SPKSQDSYPGSPSLSPR	1	17	1	1788.86	2	0.00298177	0.344849	0.368962	0.3686	0.369298	0.344962	0.345311	0.360804	0.35319	1.02156	0.53865	NO
Q13115	DUS4_HUMAN	DUSP4	Dual specificity protein phosphatase 4	60	Y	LAHSAGYILGSVN	CLLLDCRPFLAHSAGYILGSVNVR	16	24	0	2616.37	2	0.00540298	0.560928	0.56076	0.585175	0.584486	0.584632	0.560631	0.568954	0.576583	-1.01341	0.539183	NO
P06401-2	PRGR_HUMAN	PGR	Isoform A of Progesterone receptor	130	S	PGQSQPSPPACEV	SPLATTVMDFIHVPILPLNHALLAAR	1	26	0	2809.57	2	0.00752203	0.16649	0.19024	0.16632	0.165855	0.189914	0.190018	0.17435	0.181929	-1.04347	0.539202	NO
Q9Y383-2	LC7L2_HUMAN	LUC7L2	Isoform 2 of Putative RNA-binding protein Luc7-like 2	307	S	HRHRSRSSSRSRS	SSSRSR	2	6	1	678.341	2	0.00979939	0.695996	0.672466	0.671767	0.695823	0.695469	0.671628	0.680076	0.68764	-1.01112	0.539627	NO
P35916	VGFR3_HUMAN	FLT4	Vascular endothelial growth factor receptor 3	550	Y	ERLIYFYVTTIPD	LIYFYVTTIPDGFTIESK	5	18	0	2106.09	3	0.0228785	0	0.689102	0	0	2.29241	0	0.229701	0.764135	-3.32666	0.539671	NO
Q9Y4F3-5	MARF1_HUMAN	KIAA0430	Isoform 4 of Meiosis arrest female protein 1	1515	Y	HEFSMAYTKYVGE	SLLHTYHYQQIFLHEFSMAYTKYVGETLQPK	20	31	1	3771.88	2	0.0117382	0.479986	0.455681	0.480169	0.48026	0.456308	0.456388	0.471946	0.464319	1.01643	0.539686	NO
Q14203	DCTN1_HUMAN	DCTN1	Dynactin subunit 1	105	S	DGADTTSPETPDS	QSQIQVFEDGADTTSPETPDSSASKVLK	15	28	1	2964.42	2	0.0276804	0.18959	0.189753	0.165955	0.166264	0.166124	0.190274	0.181766	0.174221	1.04331	0.539722	NO
Q8IUH5-3	ZDH17_HUMAN	ZDHHC17	Isoform 3 of Palmitoyltransferase ZDHHC17	70	Y	ATQYGIYERCREL	ATQYGIYERCR	7	11	1	1358.64	2	0.00135977	0.585252	0.561169	0.560684	0.584447	0.560773	0.584667	0.569035	0.576629	-1.01335	0.539781	NO
O75582-2	KS6A5_HUMAN	RPS6KA5	Isoform 2 of Ribosomal protein S6 kinase alpha-5	376	S	KLFQGYSFVAPSI	LFQGYSFVAPSILFKR	6	16	1	1872.03	2	0.0112636	0.36851	0.344755	0.368412	0.344863	0.345038	0.369116	0.360559	0.353006	1.0214	0.539891	NO
P25929	NPY1R_HUMAN	NPY1R	Neuropeptide Y receptor type 1	368	S	TSLKQASPVAFKK	QASPVAFKK	3	9	1	974.555	2	0.0153359	0.585204	0.560798	0.56139	0.584862	0.560723	0.584581	0.569131	0.576722	-1.01334	0.539893	NO
O15226	NKRF_HUMAN	NKRF	NF-kappa-B-repressing factor	486	S	CKVILESEVIAEA	VILESEVIAEAVGVK	5	15	0	1554.89	2	0.0299792	0.166333	0.166049	0.189983	0.189539	0.189581	0.165766	0.174122	0.181629	-1.04311	0.539954	NO
Q8IYB8	SUV3_HUMAN	SUPV3L1	ATP-dependent RNA helicase SUPV3L1, mitochondrial	725	S	KATEPPSPDAGEL	ATEPPSPDAGELSLASR	6	17	0	1696.83	2	0.0257866	0.220493	0.244254	0.220218	0.243587	0.219827	0.244246	0.228322	0.235887	-1.03313	0.540296	NO
Q9UPZ9-2	ICK_HUMAN	ICK	Isoform 2 of Serine/threonine-protein kinase ICK	156	Y	IRSKPPYTDYVST	EIRSKPPYTDYVSTR	8	15	1	1810.92	2	0.0145083	0.344954	0.369299	0.345367	0.368405	0.34482	0.369132	0.353207	0.360786	-1.02146	0.540391	NO
P08670	VIME_HUMAN	VIM	Vimentin	325	S	YRRQVQSLTCEVD	QVQSLTCEVDALK	4	13	0	1432.72	2	1.12263e-14	0.130649	0	0.13075	0.0713557	0	0.0875406	0.0871329	0.0529655	1.64509	0.541068	NO
P12081	SYHC_HUMAN	HARS	Histidine--tRNA ligase, cytoplasmic	270	Y	ADRIGDYVQQHGG	IGDYVQQHGGVSLVEQLLQDPKLSQNK	4	27	1	2992.56	3	0.0142837	0.770609	0.770441	0.746748	0.747068	0.747283	0.771004	0.762599	0.755118	1.00991	0.541462	NO
Q9H902	REEP1_HUMAN	REEP1	Receptor expression-enhancing protein 1	85	S	PYTKGSSLLYRKF	GSSLLYR	3	7	0	794.429	2	0.0116805	0.584428	0.560987	0.584564	0.561086	0.585295	0.561169	0.576659	0.569183	1.01314	0.542294	NO
Q9Y5W8	SNX13_HUMAN	SNX13	Sorting nexin-13	681	Y	ALAHYVYDFLENK	ASPALAHYVYDFLENKAYSK	10	20	1	2286.13	2	0.0161809	0.560967	0.561361	0.585063	0.584826	0.584423	0.560626	0.56913	0.576625	-1.01317	0.543116	NO
O43147-5	SGSM2_HUMAN	SGSM2	Isoform 5 of Small G protein signaling modulator 2	231	S	IRKRHSSGSASED	RHSSGSASEDR	4	11	1	1187.53	3	0.0193192	0.672414	0.696119	0.671797	0.695659	0.695548	0.671628	0.68011	0.687612	-1.01103	0.543484	NO
Q06210	GFPT1_HUMAN	GFPT1	Glutamine--fructose-6-phosphate aminotransferase [isomerizing] 1	262	T	LSRVDSTTCLFPV	VDSTTCLFPVEEK	4	13	0	1466.7	2	4.564e-05	0.129694	0	0.213064	0.079636	0	0.121092	0.114253	0.0669095	1.70757	0.543812	NO
Q9H6L4	ARMC7_HUMAN	ARMC7	Armadillo repeat-containing protein 7	169	S	FLEDFCSPRQVAE	LRNLAQIFLEDFCSPR	14	16	1	1920.99	2	0.00811467	0.69566	0.69552	0.671714	0.672323	0.672181	0.696145	0.687631	0.680216	1.0109	0.546132	NO
Q9BVG8-4	KIFC3_HUMAN	KIFC3	Isoform 3 of Kinesin-like protein KIFC3	334	S	MLEEMQSLEEDKN	AHGQMLEEMQSLEEDKNR	11	18	1	2143.96	3	0.0141479	0.908137	0.884469	0.884422	0.907839	0.883817	0.907515	0.892343	0.899724	-1.00827	0.546166	NO
F2Z2Z7	F2Z2Z7_HUMAN	MCCC1	Methylcrotonoyl-CoA carboxylase subunit alpha, mitochondrial	43	T	RTMKYTTATGYPS	YTTATGYPSRMR	3	12	1	1402.67	2	0.0288032	0	0	0.207159	0	0	0.0646256	0.0690529	0.0215419	3.20552	0.547166	NO
F2Z2Z7	F2Z2Z7_HUMAN	MCCC1	Methylcrotonoyl-CoA carboxylase subunit alpha, mitochondrial	45	T	MKYTTATGYPSRM	YTTATGYPSRMR	5	12	1	1402.67	2	0.0288032	0	0	0.207159	0	0	0.0646256	0.0690529	0.0215419	3.20552	0.547166	NO
Q7Z3F1	GP155_HUMAN	GPR155	Integral membrane protein GPR155	451	Y	LVFVLLYSSLYST	NFVGQILVFVLLYSSLYSTYLWTGLLAISLFLLK	13	34	0	3894.2	2	0.0129388	0.219669	0.243526	0.243774	0.219961	0.220481	0.24424	0.235656	0.228227	1.03255	0.547322	NO
Q13126-3	MTAP_HUMAN	MTAP	Isoform 3 of S-methyl-5'-thioadenosine phosphorylase	183	S	FSSRAESFMFRTW	AESFMFR	3	7	0	886.401	2	2.02139e-05	0.908188	0.884333	0.884407	0.88379	0.907695	0.907545	0.892309	0.899677	-1.00826	0.547652	NO
P17661	DESM_HUMAN	DES	Desmin	31	S	PLGSPLSSPVFPR	TFGGAPGFPLGSPLSSPVFPR	15	21	0	2087.08	2	0.000118878	0.172964	0.12556	0	0.0770422	0.103509	0	0.0995081	0.0601838	1.6534	0.54939	NO
Q09666	AHNK_HUMAN	AHNAK	Neuroblast differentiation-associated protein AHNAK	5110	S	AEAPLPSPKLEGE	AEAPLPSPK	7	9	0	908.497	2	0.0167546	0	0	0.253056	0	0	0.080222	0.084352	0.0267407	3.15445	0.550519	NO
P50548	ERF_HUMAN	ERF	ETS domain-containing transcription factor ERF	444	S	VEVTDISDEDEED	VEPISEGESEEVEVTDISDEDEEDGEVFK	18	29	0	3239.39	2	0.0198526	0.24424	0.220385	0.220441	0.243544	0.219762	0.243555	0.228355	0.23562	-1.03181	0.552697	NO
P84996	ALEX_HUMAN	GNAS	Protein ALEX	154	T	LAPEEATALPLRR	LAPEEATALPLR	7	12	0	1279.71	3	0.0416641	12.4862	12.2423	0	7.72213	7.63226	0	8.24284	5.11813	1.61052	0.55463	NO
O95602	RPA1_HUMAN	POLR1A	DNA-directed RNA polymerase I subunit RPA1	443	S	VDYAARSVICPDM	SVICPDMYINTNEIGIPMVFATK	1	23	0	2555.25	3	0.0331244	0	5.72841	6.99948	0	3.66585	4.18916	4.24263	2.61833	1.62035	0.554936	NO
Q96FC7	PHIPL_HUMAN	PHYHIPL	Phytanoyl-CoA hydroxylase-interacting protein-like	14	T	HALNSPTSPCEEV	LDHALNSPTSPCEEVIK	9	17	0	1851.9	3	0.0230113	0	0	0.308112	0	0	0.0998913	0.102704	0.0332971	3.08447	0.555315	NO
O95359	TACC2_HUMAN	TACC2	Transforming acidic coiled-coil-containing protein 2	2226	S	GGRVQNSPPVGRK	VQNSPPVGR	4	9	0	952.509	2	0.00361386	0.173355	0.127346	0	0.0867616	0.0975794	0	0.100234	0.061447	1.63122	0.55539	NO
Q9ULZ2	STAP1_HUMAN	STAP1	Signal-transducing adaptor protein 1	196	S	MLQKNPSLGNMIL	NPSLGNMILRPGSDSR	3	16	0	1712.86	2	0.023967	0.883945	0.884407	0.884332	0.884388	0.883978	0.883924	0.884228	0.884097	1.00015	0.55562	NO
Q15477	SKIV2_HUMAN	SKIV2L	Helicase SKI2W	256	S	PLARASSLEDLVL	ASSLEDLVLK	3	10	0	1073.6	2	8.50656e-15	0	0.344931	0.47087	0	0.228425	0.274281	0.271934	0.167569	1.62282	0.559876	NO
P35658-5	NU214_HUMAN	NUP214	Isoform 5 of Nuclear pore complex protein Nup214	430	S	GERQPKSPGSTPT	SPGSTPTTPTSSQAPQK	1	17	0	1670.81	3	0.0357559	0.0903741	0	0	0.0305901	0	0	0.0301247	0.0101967	2.95435	0.564909	NO
Q9UQN3	CHM2B_HUMAN	CHMP2B	Charged multivesicular body protein 2b	199	S	TSKATISDEEIER	ATISDEEIER	4	10	0	1161.55	2	0.00194386	0.123274	0	0	0.0417529	0	0	0.0410915	0.0139176	2.95248	0.565054	NO
C9JDD6	C9JDD6_HUMAN	MAPT	Microtubule-associated protein tau	738	T	PVVSGDTSPRHLS	SPVVSGDTSPR	8	11	0	1100.55	2	1.89539e-09	0.189404	0.20651	0	0.309534	0.317621	0	0.131971	0.209052	-1.58407	0.567067	NO
P46821	MAP1B_HUMAN	MAP1B	Microtubule-associated protein 1B	1265	S	LSPSPPSPLEKTP	SPSLSPSPPSPLEK	10	14	0	1421.74	2	1.77271e-34	0.519191	0.354453	0	0.638751	0.755492	0	0.291215	0.464748	-1.59589	0.569437	NO
P46821	MAP1B_HUMAN	MAP1B	Microtubule-associated protein 1B	1501	S	RKLGDVSPTQIDV	KLGDVSPTQIDVSQFGSFK	6	19	1	2052.05	3	0.0365214	0	0	0.174372	0	0	0.0607868	0.0581241	0.0202623	2.86859	0.571763	NO
O00264	PGRC1_HUMAN	PGRMC1	Membrane-associated progesterone receptor component 1	54	S	GDQPAASGDSDDD	GDQPAASGDSDDDEPPPLPR	7	20	0	2034.88	3	0.0268692	0.136217	0.299092	0	0.0750753	0.176001	0	0.145103	0.0836921	1.73377	0.573711	NO
P07900-2	HS90A_HUMAN	HSP90AA1	Isoform 2 of Heat shock protein HSP 90-alpha	385	S	EIEDVGSDEEEEK	ESEDKPEIEDVGSDEEEEKK	13	20	2	2320.01	3	3.7164e-15	1.22757	1.82965	0.267442	0.873277	1.21995	0.254343	1.10822	0.782522	1.41622	0.575847	NO
Q9UQ35	SRRM2_HUMAN	SRRM2	Serine/arginine repetitive matrix protein 2	954	S	RRSRSVSPCSNVE	SVSPCSNVESR	3	11	0	1163.52	2	0.00159373	0	0	0.285845	0	0	0.1022	0.0952817	0.0340668	2.79691	0.577849	NO
Q8IZF6	GP112_HUMAN	GPR112	Probable G-protein coupled receptor 112	725	T	ATTARYTTAVSKL	YTTAVSK	2	7	0	768.402	2	0.0426001	0	0.0685351	0	0	0.024615	0	0.022845	0.008205	2.78428	0.578956	NO
Q8IZF6	GP112_HUMAN	GPR112	Probable G-protein coupled receptor 112	726	T	TTARYTTAVSKLT	YTTAVSK	3	7	0	768.402	2	0.0426001	0	0.0685351	0	0	0.024615	0	0.022845	0.008205	2.78428	0.578956	NO
Q8IZF6	GP112_HUMAN	GPR112	Probable G-protein coupled receptor 112	724	Y	DATTARYTTAVSK	YTTAVSK	1	7	0	768.402	2	0.0426001	0	0.0685351	0	0	0.024615	0	0.022845	0.008205	2.78428	0.578956	NO
Q96GX5	GWL_HUMAN	MASTL	Serine/threonine-protein kinase greatwall	181	T	FGLSKVTLNRDIN	VTLNRDINMMDILTTPSMAKPR	2	22	2	2516.29	4	0.0240105	4.67569	4.49257	0	2.96019	2.92394	0	3.05609	1.96137	1.55813	0.579235	NO
Q09666	AHNK_HUMAN	AHNAK	Neuroblast differentiation-associated protein AHNAK	5752	S	SKASLGSLEGEAE	ASLGSLEGEAEAEASSPK	5	18	0	1731.82	2	1.42925e-31	0.149644	0.148044	0	0.0848874	0.106502	0	0.0992293	0.0637965	1.5554	0.582434	NO
P19634	SL9A1_HUMAN	SLC9A1	Sodium/hydrogen exchanger 1	703	S	SRARIGSDPLAYE	IGSDPLAYEPK	3	11	0	1188.6	2	0.0209696	0	0.221949	0	0	0.0812972	0	0.0739831	0.0270991	2.7301	0.583839	NO
Q5Y8C7	Q5Y8C7_HUMAN	PDAF	Placenta derived apoptotic factor	41	T	LSGDQITLPTTVD	KLSGDQITLPTTVDYSSVPK	8	20	1	2148.13	3	0.0308034	0	0.582799	0	0	0.215756	0	0.194266	0.0719187	2.7012	0.586531	NO
B4DE86	B4DE86_HUMAN	NDRG2	Protein NDRG2	47	T	TPYGSVTFTVYGT	THSVETPYGSVTFTVYGTPK	12	20	0	2170.06	3	0.0394266	0	0.178075	0	0	0.0660775	0	0.0593584	0.0220258	2.69494	0.587122	NO
B4DE86	B4DE86_HUMAN	NDRG2	Protein NDRG2	49	T	YGSVTFTVYGTPK	THSVETPYGSVTFTVYGTPK	14	20	0	2170.06	3	0.0394266	0	0.178075	0	0	0.0660775	0	0.0593584	0.0220258	2.69494	0.587122	NO
B4DE86	B4DE86_HUMAN	NDRG2	Protein NDRG2	51	Y	SVTFTVYGTPKPK	THSVETPYGSVTFTVYGTPK	16	20	0	2170.06	3	0.0394266	0	0.178075	0	0	0.0660775	0	0.0593584	0.0220258	2.69494	0.587122	NO
Q9C0C2	TB182_HUMAN	TNKS1BP1	182 kDa tankyrase-1-binding protein	1621	S	ASRVPSSDEEVVE	VPSSDEEVVEEPQSR	4	15	0	1685.77	2	0.0265787	0	0.109677	0	0	0.0407558	0	0.0365591	0.0135853	2.69108	0.587488	NO
O14745	NHRF1_HUMAN	SLC9A3R1	Na(+)/H(+) exchange regulatory cofactor NHE-RF1	290	S	ALVRSASSDTSEE	SASSDTSEELNSQDSPPK	3	18	0	1877.81	2	1.05876e-05	0.106243	0.0772273	0	0.0705722	0.0460587	0	0.0611567	0.0388769	1.57308	0.587804	NO
Q9Y6G9	DC1L1_HUMAN	DYNC1LI1	Cytoplasmic dynein 1 light intermediate chain 1	516	S	SPTTPTSPTEGEA	KPVTVSPTTPTSPTEGEAS	12	19	1	1884.93	2	0.0270829	0	0.0957973	0	0	0.0357682	0	0.0319324	0.0119227	2.67828	0.588711	NO
Q13425	SNTB2_HUMAN	SNTB2	Beta-2-syntrophin	95	S	RGLGPPSPPAPPR	GLGPPSPPAPPR	6	12	0	1141.62	2	8.95952e-08	0	0.301146	0.542727	0	0.177655	0.342326	0.281291	0.173327	1.62289	0.591805	NO
P53007	TXTP_HUMAN	SLC25A1	Tricarboxylate transport protein, mitochondrial	88	S	GLYRGLSSLLYGS	GLSSLLYGSIPK	3	12	0	1233.7	3	0.00857378	0	0	0.45629	0	0	0.172603	0.152097	0.0575344	2.64358	0.592091	NO
P53007	TXTP_HUMAN	SLC25A1	Tricarboxylate transport protein, mitochondrial	94	S	SSLLYGSIPKAAV	GLSSLLYGSIPK	9	12	0	1233.7	3	0.00857378	0	0	0.45629	0	0	0.172603	0.152097	0.0575344	2.64358	0.592091	NO
P53007	TXTP_HUMAN	SLC25A1	Tricarboxylate transport protein, mitochondrial	92	Y	GLSSLLYGSIPKA	GLSSLLYGSIPK	7	12	0	1233.7	3	0.00857378	0	0	0.45629	0	0	0.172603	0.152097	0.0575344	2.64358	0.592091	NO
Q8TBE7	S35G2_HUMAN	SLC35G2	Solute carrier family 35 member G2	6	S	_MDTSPSRKYPVK	MDTSPSRKYPVK	6	12	2	1407.72	3	0.0292365	0.452716	0.323027	0.0405767	0.328234	0.204354	0.0209245	0.272107	0.184504	1.4748	0.592697	NO
Q8TCX1-2	DC2L1_HUMAN	DYNC2LI1	Isoform 2 of Cytoplasmic dynein 2 light intermediate chain 1	61	T	DEPPKPTLALEYT	PTLALEYTYGR	2	11	0	1282.66	2	0.0380893	0	0.0410742	0	0	0.108244	0	0.0136914	0.0360812	-2.63532	0.59291	NO
Q8TCX1-2	DC2L1_HUMAN	DYNC2LI1	Isoform 2 of Cytoplasmic dynein 2 light intermediate chain 1	67	T	TLALEYTYGRRAK	PTLALEYTYGR	8	11	0	1282.66	2	0.0380893	0	0.0410742	0	0	0.108244	0	0.0136914	0.0360812	-2.63532	0.59291	NO
Q8TCX1-2	DC2L1_HUMAN	DYNC2LI1	Isoform 2 of Cytoplasmic dynein 2 light intermediate chain 1	66	Y	PTLALEYTYGRRA	PTLALEYTYGR	7	11	0	1282.66	2	0.0380893	0	0.0410742	0	0	0.108244	0	0.0136914	0.0360812	-2.63532	0.59291	NO
Q9BZQ6	EDEM3_HUMAN	EDEM3	ER degradation-enhancing alpha-mannosidase-like 3	310	S	VLLGDDSFLERFN	AYVLLGDDSFLERFNTHYDAIMR	9	23	1	2745.32	2	0.0113671	0.189861	0.190004	0.190227	0.1901	0.19013	0.189423	0.190031	0.189884	1.00077	0.594916	NO
P80723	BASP1_HUMAN	BASP1	Brain acid soluble protein 1	194	S	AATEAPSSTPKAQ	ETPAATEAPSSTPK	10	14	0	1385.67	2	0.00887083	0	0	0.0663101	0	0	0.0254544	0.0221034	0.00848479	2.60506	0.595959	NO
O15530	PDPK1_HUMAN	PDPK1	3-phosphoinositide-dependent protein kinase 1	248	Y	FVGTAQYVSPELL	QARANSFVGTAQYVSPELLTEK	13	22	1	2408.23	3	0.0186226	0.189902	0.190134	0.190135	0.190272	0.189873	0.190295	0.190057	0.190147	-1.00047	0.597824	NO
P13796	PLSL_HUMAN	LCP1	Plastin-2	257	S	LLREGESLEDLMK	EGESLEDLMK	4	10	0	1149.52	2	0.00174819	0	0.0617352	0.0828912	0	0.0346992	0.0583762	0.0482088	0.0310251	1.55386	0.598555	NO
O14545	TRAD1_HUMAN	TRAFD1	TRAF-type zinc finger domain-containing protein 1	415	S	SQPQETSPELPRR	LDSQPQETSPELPR	9	14	0	1595.78	2	0.000165023	0.197999	0	0	0.0768087	0	0	0.0659995	0.0256029	2.57781	0.59877	NO
Q13247	SRSF6_HUMAN	SRSF6	Serine/arginine-rich splicing factor 6	316	S	SKARSVSPPPKRA	SVSPPPK	3	7	0	710.396	2	0.0373108	0.0511345	0	0	0.0200993	0	0	0.0170448	0.00669976	2.54409	0.602341	NO
Q96ST2	IWS1_HUMAN	IWS1	Protein IWS1 homolog	422	S	DADDSDSDAVSDK	VVSDADDSDSDAVSDK	10	16	0	1623.67	2	2.27842e-06	0	0.0728834	0	0	0.0290045	0	0.0242945	0.00966815	2.51284	0.605744	NO
Q9Y520-7	PRC2C_HUMAN	PRRC2C	Isoform 7 of Protein PRRC2C	2107	S	QKLPDLSPVENKE	LPDLSPVENK	5	10	0	1110.59	2	0.00505216	0	0.148178	0	0	0.0591046	0	0.0493928	0.0197015	2.50705	0.606383	NO
Q8WWY3	PRP31_HUMAN	PRPF31	U4/U6 small nuclear ribonucleoprotein Prp31	275	Y	PHTGYIYHSDIVQ	TLSGFSSTSVLPHTGYIYHSDIVQSLPPDLRR	18	32	1	3542.82	3	0.0179077	0.456012	0.455906	0.456185	0.456291	0.455626	0.455829	0.456034	0.455915	1.00026	0.606493	NO
Q01082	SPTB2_HUMAN	SPTBN1	Spectrin beta chain, non-erythrocytic 1	2169	S	ESSPIPSPTSDRK	ESSPIPSPTSDR	7	12	0	1271.6	2	7.15431e-05	0	0.141346	0	0	0.0566903	0	0.0471153	0.0188968	2.4933	0.607917	NO
Q8TBE7	S35G2_HUMAN	SLC35G2	Solute carrier family 35 member G2	4	S	___MDTSPSRKYP	MDTSPSRKYPVK	4	12	2	1407.72	3	0.0102382	0.477129	0.430011	0.0405767	0.342275	0.300533	0.0209245	0.315905	0.221244	1.42786	0.609783	NO
Q8TBE7	S35G2_HUMAN	SLC35G2	Solute carrier family 35 member G2	3	T	____MDTSPSRKY	MDTSPSRKYPVK	3	12	2	1407.72	3	0.0102382	0.477129	0.430011	0.0405767	0.342275	0.300533	0.0209245	0.315905	0.221244	1.42786	0.609783	NO
Q8TBE7	S35G2_HUMAN	SLC35G2	Solute carrier family 35 member G2	9	Y	TSPSRKYPVKKRV	MDTSPSRKYPVK	9	12	2	1407.72	2	0.0102382	0.477129	0.430011	0.0405767	0.342275	0.300533	0.0209245	0.315905	0.221244	1.42786	0.609783	NO
O95490-4	LPHN2_HUMAN	LPHN2	Isoform 4 of Latrophilin-2	1112	S	GGLPTESPHSSVK	TSARYSSGTQSR	2	12	1	1299.62	3	0.0114558	0.244295	0.243898	0.243452	0.244124	0.243574	0.24341	0.243882	0.243703	1.00073	0.611793	NO
Q96JM3	CHAP1_HUMAN	CHAMP1	Chromosome alignment-maintaining phosphoprotein 1	542	S	KTAPPASPEARKR	TAPPASPEAR	6	10	0	995.504	2	0.0178118	0	0.0500455	0	0	0.0203604	0	0.0166818	0.00678679	2.45798	0.611941	NO
Q13459	MYO9B_HUMAN	MYO9B	Unconventional myosin-IXb	1271	T	PGSAPETPEDKSK	VSPPAPGSAPETPEDK	12	16	0	1577.76	2	0.0180947	0.0680478	0	0	0.0276912	0	0	0.0226826	0.00923041	2.45737	0.612012	NO
O94826	TOM70_HUMAN	TOMM70A	Mitochondrial import receptor subunit TOM70	96	S	ASPAPGSGHPEGP	ASPAPGSGHPEGPGAHLDMNSLDR	7	24	0	2369.08	3	0.020503	0.185631	0	0	0.0760188	0	0	0.0618769	0.0253396	2.44191	0.613815	NO
Q96A00	PP14A_HUMAN	PPP1R14A	Protein phosphatase 1 regulatory subunit 14A	128	S	PGLRQPSPSHDGS	QPSPSHDGSLSPLQDR	3	16	0	1719.82	3	0.0013899	0.465624	0.255798	0.395679	0.285423	0.263621	0.434235	0.372367	0.32776	1.1361	0.614193	NO
E7EVA0	E7EVA0_HUMAN	MAP4	Microtubule-associated protein	524	S	GLLKDMSPLSETE	DMSPLSETEMALGK	3	14	0	1507.69	2	3.3976e-30	0.207881	0	0	0.0854727	0	0	0.0692937	0.0284909	2.43213	0.614967	NO
P41146	OPRX_HUMAN	OPRL1	Nociceptin receptor	363	S	ALACKTSETVPRP	TSETVPR	2	7	0	788.403	2	0.013454	0.15642	0	0.0763695	0.0983488	0	0.0490847	0.0775965	0.0491445	1.57895	0.622024	NO
O75351	VPS4B_HUMAN	VPS4B	Vacuolar protein sorting-associated protein 4B	102	S	DEKGNDSDGEGES	GNDSDGEGESDDPEKK	4	16	1	1677.66	3	0.00956064	0.0630397	0.0568398	0	0.0423702	0.0392027	0	0.0399598	0.0271909	1.4696	0.626355	NO
Q9H4G0	E41L1_HUMAN	EPB41L1	Band 4.1-like protein 1	784	S	TEIRSLSPIIGKD	SLSPIIGK	3	8	0	813.496	2	1.63264e-08	0.144777	0	0	0.0621256	0	0	0.048259	0.0207085	2.33039	0.627574	NO
Q9NRG9	AAAS_HUMAN	AAAS	Aladin	495	S	AQFPRFSPVLGRA	FSPVLGR	2	7	0	774.439	2	0.0272613	0	0.23855	0	0	0.104985	0	0.0795166	0.0349948	2.27224	0.635321	NO
A6NEL0	A6NEL0_HUMAN	HMGN1	Non-histone chromosomal protein HMG-14	105	S	TEESPASDEAGEK	TEESPASDEAGEK	7	13	0	1348.56	2	4.37957e-06	0	0.125471	0	0	0.0554459	0	0.0418236	0.018482	2.26294	0.636598	NO
Q9UN86-2	G3BP2_HUMAN	G3BP2	Isoform B of Ras GTPase-activating protein-binding protein 2	226	T	ELEEKSTTPPPAE	STTPPPAEPVSLPQEPPKPR	2	20	1	2124.12	3	0.00205075	0	0	0.422636	0	0	0.186796	0.140879	0.0622654	2.26255	0.636653	NO
D6REX3	D6REX3_HUMAN	SEC31A	Protein transport protein Sec31A	1192	T	DKLREQTLSPTIT	EQTLSPTITSGLHNIAR	3	17	0	1836.97	3	0.000589727	0	0	0.357335	0	0	0.161781	0.119112	0.0539271	2.20875	0.644271	NO
Q01638	ILRL1_HUMAN	IL1RL1	Interleukin-1 receptor-like 1	380	Y	GKLYDAYVVYPRN	LYDAYVVYPRNYK	5	13	1	1662.84	3	0.0084455	0.369064	0.368925	0.368642	0.368756	0.369113	0.368406	0.368877	0.368758	1.00032	0.645446	NO
O60504	VINEX_HUMAN	SORBS3	Vinexin	529	T	DGPQLPTSPRLTA	LCDDGPQLPTSPR	10	13	0	1397.66	2	0.000535903	0.0603752	0	0.0919559	0.037931	0	0.0653875	0.050777	0.0344395	1.47438	0.646218	NO
Q96ST2	IWS1_HUMAN	IWS1	Protein IWS1 homolog	248	S	LPKPRISDSESED	ISDSESEDPPR	2	11	0	1230.54	2	0.00964006	0.0928108	0	0	0.0422774	0	0	0.0309369	0.0140925	2.19528	0.64624	NO
Q9C0C2	TB182_HUMAN	TNKS1BP1	182 kDa tankyrase-1-binding protein	1620	S	RASRVPSSDEEVV	VPSSDEEVVEEPQSR	3	15	0	1685.77	2	0.000366494	0.169846	0	0	0.0783215	0	0	0.0566154	0.0261072	2.16858	0.650218	NO
O15400	STX7_HUMAN	STX7	Syntaxin-7	78	T	EFGSLPTTPSEQR	EFGSLPTTPSEQR	7	13	0	1447.69	2	0.00445828	0.0810091	0	0	0.0374641	0	0	0.027003	0.012488	2.16231	0.651166	NO
Q5SRE5	NU188_HUMAN	NUP188	Nucleoporin NUP188 homolog	1708	S	FRRGAPSSPATGV	GAPSSPATGVLPSPQGK	4	17	0	1549.81	2	0.00940487	0	0.124823	0	0	0.0588381	0	0.0416078	0.0196127	2.12147	0.65749	NO
Q15746	MYLK_HUMAN	MYLK	Myosin light chain kinase, smooth muscle	1776	S	RKSSTGSPTSPLN	SSTGSPTSPLNAEK	5	14	0	1374.66	2	0.00505399	0	0	0.142971	0	0	0.301227	0.0476569	0.100409	-2.10691	0.659806	NO
Q9UKV3	ACINU_HUMAN	ACIN1	Apoptotic chromatin condensation inducer in the nucleus	408	T	VALPEQTASEEET	ASLVALPEQTASEEETPPPLLTK	10	23	0	2420.27	3	0.0283603	0	0.155145	0	0	0.0737069	0	0.0517148	0.024569	2.10489	0.660131	NO
Q8N743	KI3L3_HUMAN	KIR3DL3	Killer cell immunoglobulin-like receptor 3DL3	72	Y	MPVPELYNRIFRN	EDGMPVPELYNR	10	12	0	1418.65	2	0.00668415	0.0418489	0	0	0.0199634	0	0	0.0139496	0.00665445	2.09629	0.661517	NO
Q15149	PLEC_HUMAN	PLEC	Plectin	720	S	SDEGQLSPATRGA	SDEGQLSPATR	7	11	0	1159.55	2	0.00220819	0.0710666	0	0	0.0340004	0	0	0.0236889	0.0113335	2.09017	0.662509	NO
P08069	IGF1R_HUMAN	IGF1R	Insulin-like growth factor 1 receptor	346	S	TIDSVTSAQMLQG	KTKTIDSVTSAQMLQGCTIFK	10	21	2	2299.19	4	0.0362859	9.36932	0	0	4.50631	0	0	3.12311	1.5021	2.07916	0.664313	NO
P08069	IGF1R_HUMAN	IGF1R	Insulin-like growth factor 1 receptor	345	T	KTIDSVTSAQMLQ	KTKTIDSVTSAQMLQGCTIFK	9	21	2	2299.19	4	0.0362859	9.36932	0	0	4.50631	0	0	3.12311	1.5021	2.07916	0.664313	NO
P08069	IGF1R_HUMAN	IGF1R	Insulin-like growth factor 1 receptor	354	T	QMLQGCTIFKGNL	KTKTIDSVTSAQMLQGCTIFK	18	21	2	2299.19	4	0.0362859	9.36932	0	0	4.50631	0	0	3.12311	1.5021	2.07916	0.664313	NO
Q8NDW8-7	TT21A_HUMAN	TTC21A	Isoform 7 of Tetratricopeptide repeat protein 21A	333	Y	FMATPSYVHVATE	TFMATPSYVHVATELGYLFILK	8	22	0	2500.31	3	0.0308824	0	10.9008	0	0	5.2775	0	3.63358	1.75917	2.06552	0.666573	NO
P42566	EPS15_HUMAN	EPS15	Epidermal growth factor receptor substrate 15	814	S	PFPGNDSPKEKDP	LNDPFQPFPGNDSPK	13	15	0	1671.79	2	1.32427e-08	0.154004	0	0	0.0746115	0	0	0.0513347	0.0248705	2.06408	0.666813	NO
P35606	COPB2_HUMAN	COPB2	Coatomer subunit beta'	859	S	LDGKPASPTPVIV	STAQQELDGKPASPTPVIVASHTANK	13	26	1	2646.36	4	0.000222095	0.976152	0.552601	0	0.462016	0.602191	0	0.509584	0.354736	1.43652	0.668936	NO
E9PHX7	E9PHX7_HUMAN	AGFG1	Arf-GAP domain and FG repeat-containing protein 1	181	S	KGTPSQSPVVGRS	GTPSQSPVVGR	6	11	0	1083.57	2	0.0392715	0	0.314799	0	0	0.154409	0	0.104933	0.0514698	2.03873	0.671102	NO
P42166	LAP2A_HUMAN	TMPO	Lamina-associated polypeptide 2, isoform alpha	67	S	GPPDFSSDEEREP	GPPDFSSDEEREPTPVLGSGAAAAGR	7	26	1	2569.2	3	9.64839e-05	0	0.321263	0	0	0.157714	0	0.107088	0.0525713	2.037	0.671399	NO
P07864	LDHC_HUMAN	LDHC	L-lactate dehydrogenase C chain	24	T	NSQCKITIVGTGA	ITIVGTGAVGMACAISILLK	2	20	0	1930.1	3	0.00442105	0	0	0.410966	0	0	0.201915	0.136989	0.0673049	2.03534	0.671683	NO
P07864	LDHC_HUMAN	LDHC	L-lactate dehydrogenase C chain	28	T	KITIVGTGAVGMA	ITIVGTGAVGMACAISILLK	6	20	0	1930.1	3	0.00442105	0	0	0.410966	0	0	0.201915	0.136989	0.0673049	2.03534	0.671683	NO
E9PHK9	E9PHK9_HUMAN	TCOF1	Treacle protein	1265	S	TPKLDSSPSVSST	LDSSPSVSSTLAAK	4	14	0	1361.7	2	0.00396009	0.209906	0	0	0.103306	0	0	0.0699687	0.0344354	2.03189	0.672279	NO
Q9UBW5	BIN2_HUMAN	BIN2	Bridging integrator 2	454	T	PRASLGTGTASPR	ASLGTGTASPR	5	11	0	1016.53	2	0.0160741	0	0	0.062097	0	0	0.0305636	0.020699	0.0101879	2.03173	0.672305	NO
Q9UKV3	ACINU_HUMAN	ACIN1	Apoptotic chromatin condensation inducer in the nucleus	657	S	NSRKSLSPGVSRD	SLSPGVSR	3	8	0	801.434	2	0.0365276	0	0.0756398	0	0	0.0372336	0	0.0252133	0.0124112	2.03149	0.672347	NO
Q53FV1	ORML2_HUMAN	ORMDL2	ORM1-like protein 2	117	T	LLASFYTKYDAAH	FLSISPIVLYLLASFYTK	17	18	0	2074.18	3	0.0408904	0	0.21275	0	0	0.105498	0	0.0709167	0.035166	2.01663	0.674931	NO
Q05209	PTN12_HUMAN	PTPN12	Tyrosine-protein phosphatase non-receptor type 12	673	S	VDVSEDSPPPLPE	DVDVSEDSPPPLPER	8	15	0	1650.77	2	1.75516e-08	0.159526	0	0	0.0792746	0	0	0.0531754	0.0264249	2.01233	0.675687	NO
Q96KN4-2	FA84A_HUMAN	FAM84A	Isoform 2 of Protein FAM84A	38	S	GVAYFFSDDEEDL	VGVAYFFSDDEEDLDER	8	17	0	2004.86	2	0.00346415	0.561092	0.561105	0.560859	0.560702	0.560851	0.561257	0.561019	0.560937	1.00015	0.678826	NO
Q96IZ7-2	RSRC1_HUMAN	RSRC1	Isoform 2 of Serine/Arginine-related protein 53	52	S	SKSRSWSRDLQPR	SWSRDLQPR	3	9	1	1143.58	3	0.0251648	0.746781	0.746772	0.747305	0.746915	0.747123	0.747069	0.746953	0.747036	-1.00011	0.679665	NO
Q13315	ATM_HUMAN	ATM	Serine-protein kinase ATM	2674	T	EIKVDHTGEYGNL	VDHTGEYGNLVTIQSFK	4	17	0	1906.94	2	0.0281358	0.260171	0	0	0.13161	0	0	0.0867236	0.0438701	1.97682	0.682046	NO
Q13315	ATM_HUMAN	ATM	Serine-protein kinase ATM	2682	T	EYGNLVTIQSFKA	VDHTGEYGNLVTIQSFK	12	17	0	1906.94	2	0.0281358	0.260171	0	0	0.13161	0	0	0.0867236	0.0438701	1.97682	0.682046	NO
Q13315	ATM_HUMAN	ATM	Serine-protein kinase ATM	2677	Y	VDHTGEYGNLVTI	VDHTGEYGNLVTIQSFK	7	17	0	1906.94	2	0.0281358	0.260171	0	0	0.13161	0	0	0.0867236	0.0438701	1.97682	0.682046	NO
Q15059	BRD3_HUMAN	BRD3	Bromodomain-containing protein 3	263	S	TASRSESPPPLSD	SESPPPLSDPK	3	11	0	1152.57	2	0.0378267	0.116303	0	0	0.0588347	0	0	0.0387675	0.0196116	1.97677	0.682056	NO
P49840	GSK3A_HUMAN	GSK3A	Glycogen synthase kinase-3 alpha	279	Y	GEPNVSYICSRYY	GEPNVSYICSR	7	11	0	1223.56	2	1.08113e-07	0	0.0365561	0	0	0.0715688	0	0.0121854	0.0238563	-1.95778	0.685553	NO
D6REX3	D6REX3_HUMAN	SEC31A	Protein transport protein Sec31A	799	S	PVAGHESPKIPYE	AQGEPVAGHESPK	11	13	0	1305.63	2	0.0148349	0.0307387	0	0	0.0157481	0	0	0.0102462	0.00524936	1.9519	0.68665	NO
Q96ST2	IWS1_HUMAN	IWS1	Protein IWS1 homolog	400	S	AAVLSDSEDEEKA	AAVLSDSEDEEK	7	12	0	1291.58	2	0.00201932	0.151323	0	0.110569	0.367573	0	0.0545069	0.0872973	0.140693	-1.61166	0.686891	NO
P05771-2	KPCB_HUMAN	PRKCB	Isoform Beta-II of Protein kinase C beta type	641	T	RHPPVLTPPDQEV	HPPVLTPPDQEVIR	6	14	0	1596.86	3	0.0384365	0	0	0.470333	0	0	0.241501	0.156778	0.0805004	1.94754	0.687467	NO
P41970	ELK3_HUMAN	ELK3	ETS domain-containing protein Elk-3	286	S	SKTKSPSLPPKAK	TKSPSLPPK	5	9	1	953.555	2	0.036286	0	0.058156	0	0	0.030041	0	0.0193853	0.0100137	1.93589	0.689669	NO
P41970	ELK3_HUMAN	ELK3	ETS domain-containing protein Elk-3	282	T	LSSGSKTKSPSLP	TKSPSLPPK	1	9	1	953.555	2	0.036286	0	0.058156	0	0	0.030041	0	0.0193853	0.0100137	1.93589	0.689669	NO
P51787	KCNQ1_HUMAN	KCNQ1	Potassium voltage-gated channel subfamily KQT member 1	404	T	KAPRSHTLLSPSP	SHTLLSPSPK	3	10	0	1065.58	2	0.0298072	0	0.058156	0	0	0.030041	0	0.0193853	0.0100137	1.93589	0.689669	NO
Q96CX2	KCD12_HUMAN	KCTD12	BTB/POZ domain-containing protein KCTD12	187	S	LASRSPSGGAAGP	SPSGGAAGPLLTPSQSLDGSR	3	21	0	1953.98	2	3.97373e-06	0.0837024	0.111093	0	0.0702076	0.0718678	0	0.0649318	0.0473584	1.37107	0.689974	NO
P16949-2	STMN1_HUMAN	STMN1	Isoform 2 of Stathmin	38	S	VPEFPLSPPKKKD	ESVPEFPLSPPK	9	12	0	1325.69	2	1.36551e-31	0	0	0.310344	0	0	0.161411	0.103448	0.0538037	1.92269	0.692196	NO
O95817	BAG3_HUMAN	BAG3	BAG family molecular chaperone regulator 3	386	S	PSAVPSSPKSVAT	VPPAPVPCPPPSPGPSAVPSSPK	21	23	0	2161.12	3	0.000430753	0	0.147821	0	0	0.282448	0	0.0492737	0.0941492	-1.91074	0.694514	NO
P10451	OSTP_HUMAN	SPP1	Osteopontin	303	S	HLKFRISHELDSA	FRISHELDSASSEVN	4	15	1	1689.8	2	4.97427e-06	0.16284	0.191762	0	0.187663	0.299711	0	0.118201	0.162458	-1.37443	0.697369	NO
P16157-14	ANK1_HUMAN	ANK1	Isoform Er13 of Ankyrin-1	1684	T	RGQARITHSPTVS	ITHSPTVSQVTER	2	13	0	1453.75	3	0.00187649	0	0.0815421	0	0	0.154539	0	0.0271807	0.0515131	-1.89521	0.69757	NO
P21333	FLNA_HUMAN	FLNA	Filamin-A	966	S	PFSVAVSPSLDLS	SPFSVAVSPSLDLSK	8	15	0	1532.81	2	2.04042e-14	0.140681	0	0	0.0743365	0	0	0.0468938	0.0247788	1.89249	0.698109	NO
P16157-14	ANK1_HUMAN	ANK1	Isoform Er13 of Ankyrin-1	960	S	VKPQKLSTPPPLA	LSTPPPLAEEEGLASR	2	16	0	1665.86	2	0.00354246	0.111993	0	0	0.0594967	0	0	0.0373309	0.0198322	1.88234	0.70014	NO
P80723	BASP1_HUMAN	BASP1	Brain acid soluble protein 1	196	T	TEAPSSTPKAQGP	ETPAATEAPSSTPK	12	14	0	1385.67	2	5.36837e-05	0.0730616	0	0	0.0391176	0	0	0.0243539	0.0130392	1.86774	0.703096	NO
Q09666	AHNK_HUMAN	AHNAK	Neuroblast differentiation-associated protein AHNAK	177	S	KDIDISSPEFKIK	DIDISSPEFK	6	10	0	1149.56	2	4.56726e-15	0.0947908	0	0	0.0507623	0	0	0.0315969	0.0169208	1.86735	0.703177	NO
B4DGP8	B4DGP8_HUMAN	CANX	Calnexin	589	S	LEEKQKSDAEEDG	QKSDAEEDGGTVSQEEEDR	3	19	1	2107.88	2	9.60477e-54	0	0.342452	0.172988	0	0.249607	0.116184	0.171813	0.121931	1.40911	0.704403	NO
O75369-8	FLNB_HUMAN	FLNB	Isoform 8 of Filamin-B	2509	S	TGQRLVSPGSANE	LVSPGSANETSSILVESVTR	3	20	0	2045.06	2	0.0143996	0	0.322681	0	0	0.173538	0	0.10756	0.057846	1.85942	0.704801	NO
Q12926-2	ELAV2_HUMAN	ELAVL2	Isoform 2 of ELAV-like protein 2	221	S	LSQLYQSPNRRYP	FANNPSQKTNQAILSQLYQSPNR	20	23	1	2618.32	2	0.0131096	0.344706	0.344704	0.345124	0.345179	0.344963	0.344645	0.344844	0.344929	-1.00025	0.705528	NO
P21333	FLNA_HUMAN	FLNA	Filamin-A	968	S	SVAVSPSLDLSKI	SPFSVAVSPSLDLSK	10	15	0	1532.81	2	0.000287524	0	0	0.169018	0	0	0.0935429	0.0563392	0.031181	1.80685	0.715933	NO
Q5T5J6	SWT1_HUMAN	SWT1	Transcriptional protein SWT1	3	S	____MSSKESCGK	MSSKESCGK	3	9	1	955.41	2	0.00297221	0.216372	0	0	0.119803	0	0	0.0721239	0.0399342	1.80607	0.716102	NO
Q9Y490	TLN1_HUMAN	TLN1	Talin-1	979	S	SQAQPDSPSAQLA	GSQAQPDSPSAQLALIAASQSFLQPGGK	8	28	0	2753.4	3	3.99898e-08	0	0.295329	0	0	0.533338	0	0.0984431	0.177779	-1.80591	0.716137	NO
Q9NPC4	A4GAT_HUMAN	A4GALT	Lactosylceramide 4-alpha-galactosyltransferase	311	T	PRLLSATYAVHVW	LLSATYAVHVWNKK	5	14	1	1628.9	3	0.0427252	0	0	0.251016	0	0	0.141127	0.083672	0.0470424	1.77865	0.722163	NO
Q9NPC4	A4GAT_HUMAN	A4GALT	Lactosylceramide 4-alpha-galactosyltransferase	312	Y	RLLSATYAVHVWN	LLSATYAVHVWNKK	6	14	1	1628.9	3	0.0427252	0	0	0.251016	0	0	0.141127	0.083672	0.0470424	1.77865	0.722163	NO
P52333	JAK3_HUMAN	JAK3	Tyrosine-protein kinase JAK3	189	S	ELLKTVSYKACLP	TVSYKACLPPSLR	3	13	1	1433.77	2	0.0297946	0	0	0.0608707	0	0	0.107173	0.0202902	0.0357243	-1.76067	0.726237	NO
P52333	JAK3_HUMAN	JAK3	Tyrosine-protein kinase JAK3	197	S	KACLPPSLRDLIQ	TVSYKACLPPSLR	11	13	1	1433.77	2	0.0297946	0	0	0.0608707	0	0	0.107173	0.0202902	0.0357243	-1.76067	0.726237	NO
P52333	JAK3_HUMAN	JAK3	Tyrosine-protein kinase JAK3	190	Y	LLKTVSYKACLPP	TVSYKACLPPSLR	4	13	1	1433.77	2	0.0297946	0	0	0.0608707	0	0	0.107173	0.0202902	0.0357243	-1.76067	0.726237	NO
Q9Y2D5-4	AKAP2_HUMAN	AKAP2	Isoform 2 of A-kinase anchor protein 2	383	S	SLQVPVSPSSTTS	DALGDSLQVPVSPSSTTSSR	12	20	0	2002.98	2	0.000381016	0.145548	0	0.20079	0.15743	0	0.104502	0.115446	0.0873104	1.32225	0.728877	NO
Q9H1E3	NUCKS_HUMAN	NUCKS1	Nuclear ubiquitous casein and cyclin-dependent kinase substrate 1	223	S	EKKTSTSPPPEKS	TSTSPPPEK	4	9	0	942.466	2	6.66113e-10	0.974427	0.758765	0.151015	0.7441	0.652132	0.143324	0.628069	0.513185	1.22386	0.729166	NO
P69905	HBA_HUMAN	HBA1	Hemoglobin subunit alpha	134	S	KFLASVSTVLTSK	FLASVSTVLTSK	6	12	0	1251.71	2	1.45944e-52	0.104527	0	0	0.0603538	0	0	0.0348424	0.0201179	1.73191	0.732916	NO
Q9Y2V2	CHSP1_HUMAN	CARHSP1	Calcium-regulated heat stable protein 1	41	S	RGNVVPSPLPTRR	GNVVPSPLPTR	6	11	0	1135.63	2	0.000580378	0	0.460387	0.610713	0	0.653919	0.736363	0.357033	0.463428	-1.29799	0.737995	NO
P08238	HS90B_HUMAN	HSP90AB1	Heat shock protein HSP 90-beta	226	S	EREKEISDDEAEE	EKEISDDEAEEEK	5	13	1	1549.66	2	8.49232e-09	0	0.0938135	0	0	0.0548707	0	0.0312712	0.0182902	1.70972	0.738215	NO
O60239-2	3BP5_HUMAN	SH3BP5	Isoform 2 of SH3 domain-binding protein 5	264	S	HERRRSSAMGPRG	GLSSSSGSGGSSKSQSSTSPEGQALENR	19	28	1	2668.22	2,3	0.00319515	0.74702	0.746937	0.747282	0.74712	0.746714	0.747207	0.74708	0.747014	1.00009	0.738589	NO
Q96ST2	IWS1_HUMAN	IWS1	Protein IWS1 homolog	250	S	KPRISDSESEDPP	ISDSESEDPPR	4	11	0	1230.54	2	0.0143272	0	0.146213	0	0	0.0864246	0	0.0487378	0.0288082	1.6918	0.742587	NO
Q5T1M5	FKB15_HUMAN	FKBP15	FK506-binding protein 15	962	S	SQEQSASASSGQP	RPSQEQSASASSGQPQAPLNR	9	21	1	2195.07	3	0.0292799	0	0	0.130464	0	0	0.0771468	0.0434881	0.0257156	1.69112	0.742757	NO
Q8IXQ4	K1704_HUMAN	KIAA1704	Uncharacterized protein KIAA1704	105	S	FKKQDDSPPRPII	QDDSPPRPIIGPALPPGFIK	4	20	1	2114.15	3	0.012515	0	0.409569	0	0	0.242426	0	0.136523	0.0808087	1.68946	0.743166	NO
Q15788	NCOA1_HUMAN	NCOA1	Nuclear receptor coactivator 1	411	S	TLPPSNSNMVSTR	SSTLPPSNSNMVSTRINR	9	18	1	1959.98	2	0.0239254	0.36001	0	0	0.213111	0	0	0.120003	0.071037	1.68931	0.743203	NO
Q15788	NCOA1_HUMAN	NCOA1	Nuclear receptor coactivator 1	416	T	NSNMVSTRINRQQ	SSTLPPSNSNMVSTRINR	14	18	1	1959.98	2	0.0239254	0.36001	0	0	0.213111	0	0	0.120003	0.071037	1.68931	0.743203	NO
Q8IVL1	NAV2_HUMAN	NAV2	Neuron navigator 2	1167	S	SGVTVTSRSATLG	QSGSAAGLAMITASGVTVTSR	20	21	0	1964	2	0.00645338	0.36001	0	0	0.213111	0	0	0.120003	0.071037	1.68931	0.743203	NO
Q8IVL1	NAV2_HUMAN	NAV2	Neuron navigator 2	1164	T	ITASGVTVTSRSA	QSGSAAGLAMITASGVTVTSR	17	21	0	1964	2	0.00645338	0.36001	0	0	0.213111	0	0	0.120003	0.071037	1.68931	0.743203	NO
Q8IVL1	NAV2_HUMAN	NAV2	Neuron navigator 2	1166	T	ASGVTVTSRSATL	QSGSAAGLAMITASGVTVTSR	19	21	0	1964	2	0.00645338	0.36001	0	0	0.213111	0	0	0.120003	0.071037	1.68931	0.743203	NO
Q13283	G3BP1_HUMAN	G3BP1	Ras GTPase-activating protein-binding protein 1	231	S	EDAQKSSSPAPAD	SSSPAPADIAQTVQEDLR	2	18	0	1883.92	2	1.28183e-80	1.57547	0	1.15528	1.09936	0	1.01195	0.91025	0.703769	1.29339	0.743385	NO
P35658-5	NU214_HUMAN	NUP214	Isoform 5 of Nuclear pore complex protein Nup214	437	T	PGSTPTTPTSSQA	SPGSTPTTPTSSQAPQK	8	17	0	1670.81	3	0.0251925	0	0	0.0718145	0	0	0.0425755	0.0239382	0.0141918	1.68676	0.743834	NO
Q07960	RHG01_HUMAN	ARHGAP1	Rho GTPase-activating protein 1	51	S	DDSKSSSPELVTH	SSSPELVTHLK	3	11	0	1196.64	2	1.14564e-29	1.08957	0.777152	0.713454	1.21638	0.88124	0.684482	0.860058	0.927368	-1.07826	0.746038	NO
G3V599	G3V599_HUMAN	CTAGE5	Cutaneous T-cell lymphoma-associated antigen 5	1071	S	ETRAFLSPPTLLE	AFLSPPTLLEGPLR	4	14	0	1509.86	2	4.33621e-05	0.0285021	0	0	0.047401	0	0	0.00950071	0.0158003	-1.66307	0.749782	NO
O75151	PHF2_HUMAN	PHF2	Lysine-specific demethylase PHF2	539	S	KSRESASPTIPNL	ESASPTIPNLDLLEAHTK	4	18	0	1934.99	3	0.0169331	0	0	0.204539	0	0	0.123297	0.0681798	0.041099	1.65891	0.750841	NO
C9JBV8	C9JBV8_HUMAN	KCNAB1	Voltage-gated potassium channel subunit beta-1 (Fragment)	4	S	___MWLSSKAMLR	MWLSSKAMLRNLGK	4	14	2	1633.88	2	0.032375	0.113846	0	0	0.18868	0	0	0.0379488	0.0628932	-1.65732	0.751249	NO
C9JBV8	C9JBV8_HUMAN	KCNAB1	Voltage-gated potassium channel subunit beta-1 (Fragment)	5	S	__MWLSSKAMLRN	MWLSSKAMLRNLGK	5	14	2	1633.88	2	0.032375	0.113846	0	0	0.18868	0	0	0.0379488	0.0628932	-1.65732	0.751249	NO
Q9BX66	SRBS1_HUMAN	SORBS1	Sorbin and SH3 domain-containing protein 1	86	S	RETPSSSPASPQE	ETPSSSPASPQETR	6	14	0	1472.67	2	8.19185e-06	0.049778	0	0	0.0300432	0	0	0.0165927	0.0100144	1.65688	0.751361	NO
H3BSL9	H3BSL9_HUMAN	E4F1	Transcription factor E4F1 (Fragment)	363	S	GRSPARSVARPSP	SPARSVARPSPR	5	12	2	1279.71	3	0.00183947	12.4862	0	0.177387	7.72213	0	0.00324793	4.2212	2.57513	1.63922	0.752287	NO
Q5JTD0	TJAP1_HUMAN	TJAP1	Tight junction-associated protein 1	300	S	LGTARGSPEEELP	GSPEEELPLPAFEK	2	14	0	1541.76	2	0.000119303	0.247343	0	0	0.151059	0	0	0.0824476	0.0503529	1.63739	0.756405	NO
Q4KWH8-2	PLCH1_HUMAN	PLCH1	Isoform 2 of 1-phosphatidylinositol 4,5-bisphosphate phosphodiesterase eta-1	932	S	AKGRKKSKMGFQE	SLQARPVSMPVDRNLLGALSLPVSETAK	8	28	1	2948.61	2	0.00841997	0.189938	0.189562	0.189412	0.189807	0.1895	0.189787	0.189637	0.189698	-1.00032	0.758056	NO
Q9NPI8	FANCF_HUMAN	FANCF	Fanconi anemia group F protein	191	S	PARFLSSLWERLP	FLSSLWERLPQNNFLK	4	16	1	1991.06	2	0.0254358	0.771076	0.771263	0.770776	0.771051	0.770937	0.7713	0.771038	0.771096	-1.00007	0.762408	NO
P60174	TPIS_HUMAN	TPI1	Triosephosphate isomerase	58	S	MNGRKQSLGELIG	KQSLGELIGTLNAAK	3	15	1	1541.88	3	2.94573e-13	6.18685	3.75028	6.06418	5.29947	4.74429	5.1764	5.33377	5.07339	1.05132	0.764017	NO
Q14978-2	NOLC1_HUMAN	NOLC1	Isoform Beta of Nucleolar and coiled-body phosphoprotein 1	691	S	TKKKRGSYRGGSI	GSYRGGSISVQVNSIKFDSE	2	20	2	2129.04	3	0.0172274	0	0.425177	0	0	0.683228	0	0.141726	0.227743	-1.60693	0.764513	NO
Q14978-2	NOLC1_HUMAN	NOLC1	Isoform Beta of Nucleolar and coiled-body phosphoprotein 1	696	S	GSYRGGSISVQVN	GSYRGGSISVQVNSIKFDSE	7	20	2	2129.04	3	0.0172274	0	0.425177	0	0	0.683228	0	0.141726	0.227743	-1.60693	0.764513	NO
Q14978-2	NOLC1_HUMAN	NOLC1	Isoform Beta of Nucleolar and coiled-body phosphoprotein 1	692	Y	KKKRGSYRGGSIS	GSYRGGSISVQVNSIKFDSE	3	20	2	2129.04	3	0.0172274	0	0.425177	0	0	0.683228	0	0.141726	0.227743	-1.60693	0.764513	NO
Q9H2P0	ADNP_HUMAN	ADNP	Activity-dependent neuroprotector homeobox protein	372	S	VKQLLPSGNGRSY	QLLPSGNGR	5	9	0	940.509	2	0.0230332	0.160228	0	0	0.100233	0	0	0.0534094	0.0334109	1.59856	0.766787	NO
F5GWF1	F5GWF1_HUMAN	DMXL2	DmX-like protein 2	1915	S	PKVTKTSALSAKK	TSALSAK	2	7	0	676.376	2	0.0125659	0	0.154497	0	0	0.0967768	0	0.051499	0.0322589	1.59643	0.767372	NO
F5GWF1	F5GWF1_HUMAN	DMXL2	DmX-like protein 2	1918	S	TKTSALSAKKDQP	TSALSAK	5	7	0	676.376	2	0.0125659	0	0.154497	0	0	0.0967768	0	0.051499	0.0322589	1.59643	0.767372	NO
P18206	VINC_HUMAN	VCL	Vinculin	579	S	ASQLQDSLKDLKA	ALASQLQDSLK	9	11	0	1172.64	2	0.00242176	0	0	0.105426	0	0	0.0660529	0.035142	0.0220176	1.59608	0.767466	NO
J3KPS3	J3KPS3_HUMAN	ALDOA	Fructose-bisphosphate aldolase	39	S	ADESTGSIAKRLQ	GILAADESTGSIAK	11	14	0	1331.69	2	7.6885e-26	0	0.156886	0	0	0.24974	0	0.0522954	0.0832468	-1.59186	0.768626	NO
F5H1Z9	F5H1Z9_HUMAN	CALD1	Caldesmon	207	S	EKPKRGSIGENQI	RGSIGENQIKDEK	3	13	2	1472.76	3	0.00165076	0	0.153046	0	0	0.243511	0	0.0510152	0.0811705	-1.5911	0.768834	NO
Q13363	CTBP1_HUMAN	CTBP1	C-terminal-binding protein 1	78	T	GALMYHTITLTRE	VLNEAVGALMYHTITLTR	13	18	0	2001.07	3	0.04313	0	0.125996	0	0	0.0806734	0	0.0419985	0.0268911	1.5618	0.777039	NO
Q13363	CTBP1_HUMAN	CTBP1	C-terminal-binding protein 1	80	T	LMYHTITLTREDL	VLNEAVGALMYHTITLTR	15	18	0	2001.07	3	0.04313	0	0.125996	0	0	0.0806734	0	0.0419985	0.0268911	1.5618	0.777039	NO
Q13363	CTBP1_HUMAN	CTBP1	C-terminal-binding protein 1	76	Y	AVGALMYHTITLT	VLNEAVGALMYHTITLTR	11	18	0	2001.07	3	0.04313	0	0.125996	0	0	0.0806734	0	0.0419985	0.0268911	1.5618	0.777039	NO
Q96ST2	IWS1_HUMAN	IWS1	Protein IWS1 homolog	398	S	RKAAVLSDSEDEE	AAVLSDSEDEEK	5	12	0	1291.58	2	0.02332	0	0.0614293	0	0	0.0395374	0	0.0204764	0.0131791	1.5537	0.779355	NO
Q9H330	TM245_HUMAN	TMEM245	Transmembrane protein 245	332	S	PSPTSPSPTLGRR	GESAPTLSTSPSPSSPSPTSPSPTLGR	22	27	0	2581.25	3	3.85512e-09	0	0	0.340776	0	0	0.220831	0.113592	0.0736103	1.54316	0.782402	NO
Q8NEG4	FA83F_HUMAN	FAM83F	Protein FAM83F	26	Y	EAQAAFYYCERRR	VTEAQAAFYYCER	9	13	0	1549.69	2	0.0360603	0.242338	0	0	0.157657	0	0	0.0807794	0.0525523	1.53713	0.784161	NO
Q8NEG4	FA83F_HUMAN	FAM83F	Protein FAM83F	27	Y	AQAAFYYCERRRA	VTEAQAAFYYCER	10	13	0	1549.69	2	0.0360603	0.242338	0	0	0.157657	0	0	0.0807794	0.0525523	1.53713	0.784161	NO
Q96MM6	HS12B_HUMAN	HSPA12B	Heat shock 70 kDa protein 12B	25	S	ERSPVPSPPGSPR	SPVPSPPGSPR	5	11	0	1076.56	2	0.000915252	0.428487	0.268916	0.296413	0.341923	0.334157	0.270064	0.331272	0.315381	1.05038	0.784194	NO
Q5R372-7	RBG1L_HUMAN	RABGAP1L	Isoform 7 of Rab GTPase-activating protein 1-like	12	T	WFLTLFTAKFPLC	MYASQWFLTLFTAK	12	14	0	1705.85	2	0.0213771	0	0.145097	0.279301	0	0.16214	0.178984	0.141466	0.113708	1.24412	0.792665	NO
Q5R372-7	RBG1L_HUMAN	RABGAP1L	Isoform 7 of Rab GTPase-activating protein 1-like	2	Y	_____MYASQWFL	MYASQWFLTLFTAK	2	14	0	1705.85	2	0.0213771	0	0.145097	0.279301	0	0.16214	0.178984	0.141466	0.113708	1.24412	0.792665	NO
Q9H7T0	CTSRB_HUMAN	CATSPERB	Cation channel sperm-associated protein subunit beta	3	S	____MESPLIYVS	ESPLIYVSVLLLNIFEFSSGIVYNK	2	25	0	2843.54	4	0.0377416	0.635355	0	0	0.423286	0	0	0.211785	0.141095	1.50101	0.794948	NO
Q9H7T0	CTSRB_HUMAN	CATSPERB	Cation channel sperm-associated protein subunit beta	9	S	SPLIYVSVLLLNI	ESPLIYVSVLLLNIFEFSSGIVYNK	8	25	0	2843.54	4	0.0377416	0.635355	0	0	0.423286	0	0	0.211785	0.141095	1.50101	0.794948	NO
Q9BRP0	OVOL2_HUMAN	OVOL2	Transcription factor Ovo-like 2	269	S	QENTSLSEEEERK	LTSAHQENTSLSEEEERK	12	18	1	2086.98	2	0.0104473	0.16613	0.16608	0.16569	0.165914	0.165997	0.165872	0.165967	0.165928	1.00023	0.799992	NO
Q5T8D3-2	ACBD5_HUMAN	ACBD5	Isoform 2 of Acyl-CoA-binding domain-containing protein 5	156	S	DKKSGRSSDITSV	TVNGKAESSDSGAESEEEEAQEEVK	15	25	1	2638.14	2	0.000549279	0.243501	0.244104	0.243891	0.24389	0.243873	0.243567	0.243832	0.243777	1.00023	0.80084	NO
E9PCT1	E9PCT1_HUMAN	SRRM1	Serine/arginine repetitive matrix protein 1	708	S	APQTSSSPPPVRR	APQTSSSPPPVR	7	12	0	1222.63	2	1.76697e-05	0	0.157511	0	0	0.106629	0	0.0525038	0.0355429	1.47719	0.802304	NO
J3KP28	J3KP28_HUMAN	SYTL2	Synaptotagmin-like protein 2	1660	S	RGSHLNSFVKCTI	GSHLNSFVK	6	9	0	987.514	2	0.00818294	0	0.255586	0.127387	0	0.220422	0.0853521	0.127658	0.101925	1.25247	0.805421	NO
P48664	EAA4_HUMAN	SLC1A6	Excitatory amino acid transporter 4	171	T	REGRIETIPTADA	IETIPTADAFMDLIR	3	15	0	1704.88	3	0.00844527	0	4.92182	0	0	3.36691	0	1.64061	1.1223	1.46182	0.80716	NO
P48664	EAA4_HUMAN	SLC1A6	Excitatory amino acid transporter 4	174	T	RIETIPTADAFMD	IETIPTADAFMDLIR	6	15	0	1704.88	3	0.00844527	0	4.92182	0	0	3.36691	0	1.64061	1.1223	1.46182	0.80716	NO
O60673	DPOLZ_HUMAN	REV3L	DNA polymerase zeta catalytic subunit	1249	S	LKHQNVSEFASSS	HQNVSEFASSSGGSQLLFK	5	19	0	2021.98	3	0.0178496	0	0	0.230697	0	0	0.335068	0.0768988	0.111689	-1.45242	0.810171	NO
O60673	DPOLZ_HUMAN	REV3L	DNA polymerase zeta catalytic subunit	1254	S	VSEFASSSGGSQL	HQNVSEFASSSGGSQLLFK	10	19	0	2021.98	3	0.0178496	0	0	0.230697	0	0	0.335068	0.0768988	0.111689	-1.45242	0.810171	NO
O60673	DPOLZ_HUMAN	REV3L	DNA polymerase zeta catalytic subunit	1255	S	SEFASSSGGSQLL	HQNVSEFASSSGGSQLLFK	11	19	0	2021.98	3	0.0178496	0	0	0.230697	0	0	0.335068	0.0768988	0.111689	-1.45242	0.810171	NO
O60673	DPOLZ_HUMAN	REV3L	DNA polymerase zeta catalytic subunit	1258	S	ASSSGGSQLLFKQ	HQNVSEFASSSGGSQLLFK	14	19	0	2021.98	3	0.0178496	0	0	0.230697	0	0	0.335068	0.0768988	0.111689	-1.45242	0.810171	NO
Q9Y6R1-4	S4A4_HUMAN	SLC4A4	Isoform 4 of Electrogenic sodium bicarbonate cotransporter 1	255	S	THRNLTSSSLNDI	NLTSSSLNDISDKPEK	4	16	0	1746.86	2	0.0216506	0.695614	0.696013	0.695542	0.695562	0.695711	0.695773	0.695723	0.695682	1.00006	0.810334	NO
P29590	PML_HUMAN	PML	Protein PML	527	S	HLDGPPSPRSPVI	AVSPPHLDGPPSPR	12	14	0	1425.74	2	1.18843e-08	1.56765	1.12387	0.652335	1.45571	1.4033	0.749518	1.11462	1.20284	-1.07915	0.81262	NO
Q08043	ACTN3_HUMAN	ACTN3	Alpha-actinin-3	606	Y	PCSTNPYITLSPQ	PCSTNPYITLSPQDINTK	7	18	0	1990.97	3	0.042249	0	0	0.164118	0	0	0.114455	0.054706	0.0381515	1.43391	0.816194	NO
Q96L34	MARK4_HUMAN	MARK4	MAP/microtubule affinity-regulating kinase 4	495	T	ERRKDSTSTPNNL	KDSTSTPNNLPPSMMTRR	4	18	2	2031.98	3	0.0420079	0	0	0.164118	0	0	0.114455	0.054706	0.0381515	1.43391	0.816194	NO
Q96TA1	NIBL1_HUMAN	FAM129B	Niban-like protein 1	646	S	ESPPPASPDGVTE	QVVSVVQDEEVGLPFEASPESPPPASPDGVTEIR	26	34	0	3560.75	4	2.32694e-09	0	0.740255	2.31943	0	0.782039	3.113	1.01989	1.29835	-1.27302	0.821866	NO
Q8TD31	CCHCR_HUMAN	CCHCR1	Coiled-coil alpha-helical rod protein 1	88	S	EGSQALSQQAEVI	GRSWGLEGSQALSQQAEVIVR	13	21	1	2270.18	2	0.0298814	0.456267	0.455994	0.455925	0.455979	0.456134	0.456157	0.456062	0.45609	-1.00006	0.825825	NO
Q96TA1	NIBL1_HUMAN	FAM129B	Niban-like protein 1	692	S	AAPEASSPPASPL	AAPEASSPPASPLQHLLPGK	7	20	0	1967.05	3	2.17053e-05	1.27796	10.2359	0	0.83896	7.82721	0	3.83797	2.88872	1.3286	0.826831	NO
P21333	FLNA_HUMAN	FLNA	Filamin-A	2182	S	AQVTSPSGKTHEA	IPEISIQDMTAQVTSPSGK	17	19	0	2001.01	2	1.56325e-09	0	0	0.212166	0	0	0.295683	0.0707219	0.098561	-1.39364	0.829746	NO
Q13263	TIF1B_HUMAN	TRIM28	Transcription intermediary factor 1-beta	594	S	EGPRLASPSGSTS	LASPSGSTSSGLEVVAPEGTSAPGGGPGTLDDSATICR	3	38	0	3500.66	3	1.81806e-15	0	0.112833	0.233251	0	0.184196	0.227968	0.115361	0.137388	-1.19093	0.831542	NO
Q96II8-2	LRCH3_HUMAN	LRCH3	Isoform 2 of Leucine-rich repeat and calponin homology domain-containing protein 3	415	S	IEQRRISHEGSPV	RISHEGSPVKPVAIR	3	15	1	1644.94	2	0.00246267	0.908177	0.907664	0.908217	0.908209	0.907754	0.907949	0.90802	0.907971	1.00005	0.836123	NO
C9JB32	C9JB32_HUMAN	ZNF788	Zinc finger protein 788	51	S	VLWKRDSLKVKVI	DSLKVKVISMEK	2	12	2	1375.77	2	0.0327989	0	2.77389	0	0	3.7851	0	0.92463	1.2617	-1.36454	0.839931	NO
C9JB32	C9JB32_HUMAN	ZNF788	Zinc finger protein 788	58	S	LKVKVISMEKF__	DSLKVKVISMEK	9	12	2	1375.77	2	0.0327989	0	2.77389	0	0	3.7851	0	0.92463	1.2617	-1.36454	0.839931	NO
Q9Y6R4	M3K4_HUMAN	MAP3K4	Mitogen-activated protein kinase kinase kinase 4	1571	S	PIPERLSPEGKDF	LSPEGK	2	6	0	629.338	2	0.0165856	0.0354787	0.0232343	0	0.0265687	0.0236305	0	0.019571	0.016733	1.1696	0.842372	NO
Q7Z5L9	I2BP2_HUMAN	IRF2BP2	Interferon regulatory factor 2-binding protein 2	212	S	GGRAAASLAAVSG	AAASLAAVSGTAAASLGSAQPTDLGAHK	4	28	0	2493.28	3	0.01561	0	3.50646	0	0	4.74234	0	1.16882	1.58078	-1.35246	0.844262	NO
Q7Z5L9	I2BP2_HUMAN	IRF2BP2	Interferon regulatory factor 2-binding protein 2	217	S	ASLAAVSGTAAAS	AAASLAAVSGTAAASLGSAQPTDLGAHK	9	28	0	2493.28	3	0.01561	0	3.50646	0	0	4.74234	0	1.16882	1.58078	-1.35246	0.844262	NO
Q7Z5L9	I2BP2_HUMAN	IRF2BP2	Interferon regulatory factor 2-binding protein 2	226	S	AAASLGSAQPTDL	AAASLAAVSGTAAASLGSAQPTDLGAHK	18	28	0	2493.28	3	0.01561	0	3.50646	0	0	4.74234	0	1.16882	1.58078	-1.35246	0.844262	NO
Q86TV6-2	TTC7B_HUMAN	TTC7B	Isoform 2 of Tetratricopeptide repeat protein 7B	160	S	KLPISSSTSNLHV	LPISSSTSNLHVDR	6	14	0	1524.79	3	0.0298615	0	0	0.136347	0	0	0.183272	0.0454491	0.0610907	-1.34416	0.847271	NO
P16157-14	ANK1_HUMAN	ANK1	Isoform Er13 of Ankyrin-1	1686	S	QARITHSPTVSQV	ITHSPTVSQVTER	4	13	0	1453.75	2	0.00165623	0.121031	0.0674053	0.207286	0.159099	0.0494867	0.154419	0.131907	0.121002	1.09013	0.850423	NO
Q9UBW5	BIN2_HUMAN	BIN2	Bridging integrator 2	458	S	LGTGTASPRTSLE	ASLGTGTASPR	9	11	0	1016.53	2	9.93002e-09	0	0.1086	0	0	0.0814272	0	0.0362	0.0271424	1.33371	0.851099	NO
P36871-2	PGM1_HUMAN	PGM1	Isoform 2 of Phosphoglucomutase-1	135	S	GIILTASHNPGGP	AIGGIILTASHNPGGPNGDFGIK	10	23	0	2205.15	3	0.00142998	0.28792	0	0	0.382381	0	0	0.0959735	0.12746	-1.32808	0.853181	NO
Q7Z6Z7	HUWE1_HUMAN	HUWE1	E3 ubiquitin-protein ligase HUWE1	1907	S	RGSGTASDDEFEN	GSGTASDDEFENLR	6	14	0	1496.64	2	8.05047e-52	0.220824	0	0	0.16665	0	0	0.073608	0.0555501	1.32508	0.854296	NO
O00499	BIN1_HUMAN	BIN1	Myc box-dependent-interacting protein 1	298	S	KGNKSPSPPDGSP	SPSPPDGSPAATPEIR	3	16	0	1577.77	2	6.2023e-40	0.310735	0.185946	0	0.235057	0.19381	0	0.16556	0.142956	1.15812	0.854705	NO
Q9P203	BTBD7_HUMAN	BTBD7	BTB/POZ domain-containing protein 7	488	S	REPNLLSGTAHSV	EPNLLSGTAHSVNK	6	14	0	1465.75	2	0.0292665	0.0639589	0	0	0.0846348	0	0	0.0213196	0.0282116	-1.32327	0.85497	NO
O60610-2	DIAP1_HUMAN	DIAPH1	Isoform 2 of Protein diaphanous homolog 1	22	S	DKKKGRSPDELPS	GRSPDELPSAGGDGGK	3	16	1	1498.7	2,3	0.023542	0.884162	0.884389	0.88385	0.883766	0.884368	0.884133	0.884134	0.884089	1.00005	0.857652	NO
O95817	BAG3_HUMAN	BAG3	BAG family molecular chaperone regulator 3	377	S	VPCPPPSPGPSAV	VPPAPVPCPPPSPGPSAVPSSPK	12	23	0	2161.12	3	0.00728503	0	0.122725	0	0	0.0943171	0	0.0409082	0.031439	1.30119	0.863307	NO
Q13557-11	KCC2D_HUMAN	CAMK2D	Isoform Delta 11 of Calcium/calmodulin-dependent protein kinase type II subunit delta	315	S	LATRNFSAAKSLL	GAILTTMLATRNFSAAK	14	17	1	1764.96	2	0.0199578	0.770717	0.770746	0.770942	0.771055	0.770413	0.771061	0.770802	0.770843	-1.00005	0.863578	NO
P13611	CSPG2_HUMAN	VCAN	Versican core protein	2116	S	IESETTSEEQIQE	QEIESETTSEEQIQEEK	9	17	0	2035.91	3	3.27492e-116	0.24625	0.12498	0.36762	0.240437	0.211308	0.328672	0.246283	0.260139	-1.05626	0.868358	NO
Q9NZU7	CABP1_HUMAN	CABP1	Calcium-binding protein 1	323	S	NGDGEISTSELRE	DAFREFDTNGDGEISTSELR	15	20	1	2258.01	2	0.00960081	0.67175	0.672293	0.672111	0.671962	0.672055	0.67223	0.672051	0.672082	-1.00005	0.871182	NO
F8VSI6	F8VSI6_HUMAN	FLOT1	Flotillin-1	4	S	___MGISVVSYTL	GISVVSYTLK	3	10	0	1065.61	2	0.0129987	0.268707	0	0	0.210837	0	0	0.0895691	0.070279	1.27448	0.873678	NO
F8VSI6	F8VSI6_HUMAN	FLOT1	Flotillin-1	7	S	MGISVVSYTLKDI	GISVVSYTLK	6	10	0	1065.61	2	0.0129987	0.268707	0	0	0.210837	0	0	0.0895691	0.070279	1.27448	0.873678	NO
Q8IUH5	ZDH17_HUMAN	ZDHHC17	Palmitoyltransferase ZDHHC17	341	T	YGGVWATVQFLSK	GLMYGGVWATVQFLSK	10	16	0	1755.9	3	0.0167187	0.349264	0	1.6082	0.0953744	0.0757117	1.4618	0.65249	0.544295	1.19878	0.879554	NO
Q8IUH5	ZDH17_HUMAN	ZDHHC17	Palmitoyltransferase ZDHHC17	335	Y	LIKGLMYGGVWAT	GLMYGGVWATVQFLSK	4	16	0	1755.9	3	0.0167187	0.349264	0	1.6082	0.0953744	0.0757117	1.4618	0.65249	0.544295	1.19878	0.879554	NO
B3KVR1	B3KVR1_HUMAN	SNRPN	Small nuclear ribonucleoprotein-associated protein	170	T	SIAGAPTQYPPGR	GTVAAAAVAATASIAGAPTQYPPGR	19	25	0	2268.19	3	0.0387882	0	1.10322	1.59749	0	1.42988	1.60534	0.900237	1.01174	-1.12386	0.880117	NO
B3KVR1	B3KVR1_HUMAN	SNRPN	Small nuclear ribonucleoprotein-associated protein	172	Y	AGAPTQYPPGRGT	GTVAAAAVAATASIAGAPTQYPPGR	21	25	0	2268.19	3	0.0387882	0	1.10322	1.59749	0	1.42988	1.60534	0.900237	1.01174	-1.12386	0.880117	NO
Q09666	AHNK_HUMAN	AHNAK	Neuroblast differentiation-associated protein AHNAK	5763	S	AEAEASSPKGKFS	ASLGSLEGEAEAEASSPK	16	18	0	1731.82	2	1.13009e-08	0.0708837	0	0	0.056468	0	0	0.0236279	0.0188227	1.25529	0.881324	NO
Q9BX66	SRBS1_HUMAN	SORBS1	Sorbin and SH3 domain-containing protein 1	89	S	PSSSPASPQETRQ	ETPSSSPASPQETR	9	14	0	1472.67	2	0.000535309	0	0.0402927	0	0	0.0323554	0	0.0134309	0.0107851	1.24531	0.885365	NO
G3V1Q7	G3V1Q7_HUMAN	PMFBP1	Polyamine modulated factor 1 binding protein 1, isoform CRA_b	558	S	KRVEELSLELSEA	VEELSLELSEALR	5	13	0	1486.79	2	0.0180753	0.0911219	0	0	0.0732427	0	0	0.030374	0.0244142	1.24411	0.885856	NO
P18206	VINC_HUMAN	VCL	Vinculin	721	S	EAIDTKSLLDASE	SLLDASEEAIK	1	11	0	1174.61	2	0.000972027	0.0867489	0.172929	0.055403	0.0759228	0.165548	0.0937763	0.105027	0.111749	-1.064	0.887365	NO
Q9Y238	DLEC1_HUMAN	DLEC1	Deleted in lung and esophageal cancer protein 1	85	S	LLRLRPSSLRTQD	LRPSSLR	4	7	0	827.498	2,3	0.0135803	0.88431	0.883649	0.884207	0.884191	0.883811	0.884059	0.884055	0.88402	1.00004	0.887941	NO
Q9Y2D5-4	AKAP2_HUMAN	AKAP2	Isoform 2 of A-kinase anchor protein 2	386	S	VPVSPSSTTSSRC	DALGDSLQVPVSPSSTTSSR	15	20	0	2002.98	2	0.00164358	0	0.142842	0	0	0.175855	0	0.047614	0.0586183	-1.23111	0.891195	NO
Q5VSL9	FA40A_HUMAN	FAM40A	Protein FAM40A	341	S	SPPASASDLIEQQ	AASPPASASDLIEQQQK	9	17	0	1739.87	3	1.7388e-13	0.334481	0	0	0.272617	0	0	0.111494	0.0908724	1.22692	0.892933	NO
P40818	UBP8_HUMAN	USP8	Ubiquitin carboxyl-terminal hydrolase 8	958	S	LSLPLASTSKCTL	TFEAFMYLSLPLASTSK	14	17	0	1904.96	3	0.0216997	0.0863106	0.132247	0	0.107416	0.134807	0	0.0728526	0.0807408	-1.10827	0.895758	NO
P40818	UBP8_HUMAN	USP8	Ubiquitin carboxyl-terminal hydrolase 8	959	T	SLPLASTSKCTLQ	TFEAFMYLSLPLASTSK	15	17	0	1904.96	3	0.0216997	0.0863106	0.132247	0	0.107416	0.134807	0	0.0728526	0.0807408	-1.10827	0.895758	NO
P40818	UBP8_HUMAN	USP8	Ubiquitin carboxyl-terminal hydrolase 8	951	Y	TFEAFMYLSLPLA	TFEAFMYLSLPLASTSK	7	17	0	1904.96	3	0.0216997	0.0863106	0.132247	0	0.107416	0.134807	0	0.0728526	0.0807408	-1.10827	0.895758	NO
P07900-2	HS90A_HUMAN	HSP90AA1	Isoform 2 of Heat shock protein HSP 90-alpha	353	S	ERDKEVSDDEAEE	DKEVSDDEAEEK	5	12	1	1392.59	3	1.33646e-06	0.100031	0.122948	0	0.0844685	0.118323	0	0.0743264	0.0675971	1.09955	0.902539	NO
P46821	MAP1B_HUMAN	MAP1B	Microtubule-associated protein 1B	1262	S	SPSLSPSPPSPLE	SPSLSPSPPSPLEK	7	14	0	1421.74	2	2.89122e-39	0.130131	0	1.03222	0.0550735	0	0.934383	0.38745	0.329819	1.17474	0.90295	NO
P46821	MAP1B_HUMAN	MAP1B	Microtubule-associated protein 1B	832	S	ERSLMSSPEDLTK	SLMSSPEDLTK	5	11	0	1206.58	2	5.90217e-32	0	0.184037	0	0	0.153981	0	0.0613456	0.0513269	1.19519	0.906364	NO
O60716	CTND1_HUMAN	CTNND1	Catenin delta-1	349	S	ERGSLASLDSLRK	GSLASLDSLR	5	10	0	1017.55	2	1.77678e-15	0	0.0481029	0	0	0.0403074	0	0.0160343	0.0134358	1.1934	0.907137	NO
E7EVA0	E7EVA0_HUMAN	MAP4	Microtubule-associated protein	297	S	LAKDMESPTKLDV	DMESPTKLDVTLAK	4	14	1	1546.79	2	0.0284599	0	0.516799	0.262666	0	0.418898	0.291837	0.259822	0.236912	1.0967	0.911687	NO
F5H669	F5H669_HUMAN	CPSF7	Cleavage and polyadenylation-specificity factor subunit 7 (Fragment)	233	T	VGPPPDTYMKASA	PPSALPLMVGPPPDTYMK	15	18	0	1909.97	3	0.0437655	0	0	0.214279	0	0	0.181333	0.0714265	0.0604443	1.18169	0.912225	NO
F5H669	F5H669_HUMAN	CPSF7	Cleavage and polyadenylation-specificity factor subunit 7 (Fragment)	234	Y	GPPPDTYMKASAP	PPSALPLMVGPPPDTYMK	16	18	0	1909.97	3	0.0437655	0	0	0.214279	0	0	0.181333	0.0714265	0.0604443	1.18169	0.912225	NO
P11831	SRF_HUMAN	SRF	Serum response factor	224	S	CLNSPDSPPRSDP	ALIQTCLNSPDSPPR	12	15	0	1610.81	2	3.46462e-80	0	0	0.207275	0	0	0.175467	0.0690915	0.0584892	1.18127	0.912409	NO
P17535	JUND_HUMAN	JUND	Transcription factor jun-D	312	S	QNTELASTASLLR	TLKSQNTELASTASLLR	11	17	1	1832	2	0.0165037	0.344927	0.345426	0.344781	0.345304	0.344632	0.345301	0.345044	0.345079	-1.0001	0.91375	NO
O60610	DIAP1_HUMAN	DIAPH1	Protein diaphanous homolog 1	1201	S	ETGVMDSLLEALQ	EQLIDMNAEGDETGVMDSLLEALQSGAAFR	18	30	0	3209.49	2	0.0274377	0.243962	0.244256	0.243547	0.244154	0.243937	0.243587	0.243922	0.243893	1.00012	0.917159	NO
Q06210	GFPT1_HUMAN	GFPT1	Glutamine--fructose-6-phosphate aminotransferase [isomerizing] 1	261	S	NLSRVDSTTCLFP	VDSTTCLFPVEEK	3	13	0	1466.7	2	1.74631e-29	0	0	0.164367	0	0	0.140475	0.0547889	0.0468251	1.17007	0.917337	NO
Q14141-4	SEPT6_HUMAN	SEPT6	Isoform V of Septin-6	388	S	LEDKKKSLDDEVN	KSLDDEVNAFK	2	11	1	1264.63	2	0.0228459	0.560662	0.561478	0.561286	0.561062	0.561201	0.561081	0.561142	0.561115	1.00005	0.919324	NO
Q09666	AHNK_HUMAN	AHNAK	Neuroblast differentiation-associated protein AHNAK	216	S	SGSGAASPTGSAV	LPSGSGAASPTGSAVDIR	9	18	0	1641.83	2	1.24443e-22	1.17856	2.25377	1.18557	1.30696	2.20965	0.936556	1.5393	1.48439	1.03699	0.921008	NO
Q9ULU4-6	PKCB1_HUMAN	ZMYND8	Isoform 6 of Protein kinase C-binding protein 1	444	S	SSVHTGSDVEQDA	AQLGINEISEDVYTAVEHSDSEDSEK	21	26	0	2864.28	2,3	0.00475232	0.220153	0.220231	0.219626	0.220183	0.220084	0.219665	0.220003	0.219977	1.00012	0.922235	NO
P78412	IRX6_HUMAN	IRX6	Iroquois-class homeodomain protein IRX-6	393	S	ASARRLSVPRDSA	LSVPR	2	5	0	570.349	2	0.0121425	0.88438	0.883616	0.883985	0.883822	0.883824	0.884422	0.883994	0.884023	-1.00003	0.926412	NO
Q13459	MYO9B_HUMAN	MYO9B	Unconventional myosin-IXb	2062	T	VKTPRRTPIMPTA	TPIMPTANIK	1	10	0	1084.6	3	0.00576935	0.268178	0	0	0.307897	0	0	0.0893927	0.102632	-1.14811	0.927187	NO
Q13459	MYO9B_HUMAN	MYO9B	Unconventional myosin-IXb	2067	T	RTPIMPTANIKLP	TPIMPTANIK	6	10	0	1084.6	3	0.00576935	0.268178	0	0	0.307897	0	0	0.0893927	0.102632	-1.14811	0.927187	NO
P36507	MP2K2_HUMAN	MAP2K2	Dual specificity mitogen-activated protein kinase kinase 2	394	T	RLNQPGTPTRTAV	LNQPGTPTR	6	9	0	982.52	2	0.000120521	0.13861	0.140922	0	0.141653	0.157425	0	0.0931774	0.0996926	-1.06992	0.92868	NO
Q01082	SPTB2_HUMAN	SPTBN1	Spectrin beta chain, non-erythrocytic 1	2102	S	RKRRPPSPEPSTK	RPPSPEPSTK	4	10	1	1094.57	2	0.0259527	0.193454	0.167704	0	0.183303	0.154169	0	0.120386	0.112491	1.07019	0.928914	NO
Q14149	MORC3_HUMAN	MORC3	MORC family CW-type zinc finger protein 3	391	T	MKVKKNTEYPLNL	NTEYPLNLPVEDIQK	2	15	0	1771.9	3	0.0335498	0	0	1.55127	0	0	1.36734	0.517089	0.45578	1.13451	0.9334	NO
Q14149	MORC3_HUMAN	MORC3	MORC family CW-type zinc finger protein 3	393	Y	VKKNTEYPLNLPV	NTEYPLNLPVEDIQK	4	15	0	1771.9	3	0.0335498	0	0	1.55127	0	0	1.36734	0.517089	0.45578	1.13451	0.9334	NO
P00533	EGFR_HUMAN	EGFR	Epidermal growth factor receptor	693	T	ELVEPLTPSGEAP	ELVEPLTPSGEAPNQALLR	7	19	0	2033.08	2	8.10722e-53	0	0	0.479065	0	0	0.422279	0.159688	0.14076	1.13447	0.933419	NO
B5MBZ0	B5MBZ0_HUMAN	EML4	Echinoderm microtubule-associated protein-like 4	910	T	IQSNTPTPPPSQP	APVSSTESVIQSNTPTPPPSQPLNETAEEESR	16	32	0	3378.61	4	0.00066958	0	0.221034	0	0	0.24371	0	0.0736779	0.0812366	-1.10259	0.94836	NO
Q8NB78	KDM1B_HUMAN	KDM1B	Lysine-specific histone demethylase 1B	247	S	AATGNASPGKLEH	AAATGNASPGKLEHSK	8	16	1	1537.78	3	0.00527388	0.585165	0.584982	0.58441	0.584761	0.584873	0.584876	0.584853	0.584837	1.00003	0.948948	NO
Q9H0R4	HDHD2_HUMAN	HDHD2	Haloacid dehalogenase-like hydrolase domain-containing protein 2	77	T	EIFTSLTAARSLL	LEFDISEDEIFTSLTAAR	15	18	0	2056	2	0.043545	0	0.0965754	0	0	0.0883612	0	0.0321918	0.0294537	1.09296	0.952974	NO
Q14103	HNRPD_HUMAN	HNRNPD	Heterogeneous nuclear ribonucleoprotein D0	83	S	EGHSNSSPRHSEA	IDASKNEEDEGHSNSSPR	16	18	1	1970.86	3	0.0332619	0	0.0724346	0	0	0.0668541	0	0.0241449	0.0222847	1.08347	0.957568	NO
Q96MY1-2	CT112_HUMAN	C20orf112	Isoform 2 of Uncharacterized protein C20orf112	294	S	RLEIYQSSQDEPI	LEIYQSSQDEPIALDKQHSR	6	20	1	2356.17	2	0.0229423	0.369184	0.368983	0.345451	0.368428	0.368596	0.34478	0.361206	0.360601	1.00168	0.959392	NO
B3KVR1	B3KVR1_HUMAN	SNRPN	Small nuclear ribonucleoprotein-associated protein	164	S	AVAATASIAGAPT	GTVAAAAVAATASIAGAPTQYPPGR	13	25	0	2268.19	3	0.0442801	1.16797	0	0	1.26087	0	0	0.389324	0.42029	-1.07954	0.959486	NO
B3KVR1	B3KVR1_HUMAN	SNRPN	Small nuclear ribonucleoprotein-associated protein	162	T	AAAVAATASIAGA	GTVAAAAVAATASIAGAPTQYPPGR	11	25	0	2268.19	3	0.0442801	1.16797	0	0	1.26087	0	0	0.389324	0.42029	-1.07954	0.959486	NO
Q9UIG0	BAZ1B_HUMAN	BAZ1B	Tyrosine-protein kinase BAZ1B	46	S	ARLERYSERIWTC	LERYSERIWTCK	5	12	2	1582.79	3	0.0212198	0.0408273	0	0	0.044046	0	0	0.0136091	0.014682	-1.07884	0.959828	NO
Q9UIG0	BAZ1B_HUMAN	BAZ1B	Tyrosine-protein kinase BAZ1B	45	Y	EARLERYSERIWT	LERYSERIWTCK	4	12	2	1582.79	3	0.0212198	0.0408273	0	0	0.044046	0	0	0.0136091	0.014682	-1.07884	0.959828	NO
Q5T4S7-5	UBR4_HUMAN	UBR4	Isoform 5 of E3 ubiquitin-protein ligase UBR4	181	S	ELASPVSPELRQK	TLSDVEDQKELASPVSPELR	16	20	1	2212.12	2	0.00194656	0.220208	0.244278	0.220204	0.243404	0.219776	0.219824	0.22823	0.227668	1.00247	0.962485	NO
Q9H9B1-3	EHMT1_HUMAN	EHMT1	Isoform 3 of Histone-lysine N-methyltransferase EHMT1	497	S	VKGILSSQAEGLA	VKGILSSQAEGLANGPDVLETDGLQEVPLCSCR	7	33	1	3397.69	2	0.00676196	0.907518	0.883986	0.907408	0.884381	0.908219	0.907945	0.899638	0.900182	-1.0006	0.963336	NO
Q92466-2	DDB2_HUMAN	DDB2	Isoform D1 of DNA damage-binding protein 2	26	S	RNKRSRSPLELEP	SRSPLELEPEAK	3	12	1	1354.71	2	0.00787408	0.560607	0.584406	0.561314	0.561429	0.585088	0.561422	0.568776	0.569313	-1.00094	0.963758	NO
Q5BKX5	CS054_HUMAN	C19orf54	UPF0692 protein C19orf54	316	S	LQLTDFSPSRATD	ESNLQLTDFSPSRATDGR	10	18	1	1992.95	3	0.0085426	0.746934	0.770571	0.746749	0.771299	0.747097	0.747475	0.754751	0.755291	-1.00071	0.964066	NO
P29400	CO4A5_HUMAN	COL4A5	Collagen alpha-5(IV) chain	543	S	APGFPGSKGEPGD	GLPGIPGAPGAPGFPGSK	17	18	0	1575.84	2	0.0269856	0.883733	0.883642	0.908052	0.908267	0.884387	0.884344	0.891809	0.892333	-1.00059	0.965505	NO
Q5TKA1-2	LIN9_HUMAN	LIN9	Isoform 2 of Protein lin-9 homolog	65	S	KRSRLFSDEDDRQ	GRNTSSAVEMPFR	6	13	1	1450.7	2	0.0264906	0.24416	0.220327	0.220437	0.219741	0.219811	0.243849	0.228308	0.2278	1.00223	0.96623	NO
Q96RL1-3	UIMC1_HUMAN	UIMC1	Isoform 3 of BRCA1-A complex subunit RAP80	46	S	FIVISDSDGEEPK	KAIAESLNSCRPSDASATR	13	19	1	1975.97	3	0.0168666	0.166461	0.190222	0.19028	0.190124	0.165917	0.189421	0.182321	0.181821	1.00275	0.966626	NO
Q6ZUJ8	BCAP_HUMAN	PIK3AP1	Phosphoinositide 3-kinase adapter protein 1	642	S	QKKRSESFRFQQE	RSESFR	4	6	1	780.388	2	0.00231294	0.243906	0.219845	0.219666	0.220383	0.244269	0.220273	0.227806	0.228308	-1.00221	0.966762	NO
Q13105	ZBT17_HUMAN	ZBTB17	Zinc finger and BTB domain-containing protein 17	357	S	AHEKTHSPLKPYG	THSPLKPYGCEECGK	3	15	0	1647.74	3	0.012446	0.244085	0.244146	0.220243	0.219639	0.243517	0.243828	0.236158	0.235661	1.00211	0.967022	NO
O95983	MBD3_HUMAN	MBD3	Methyl-CpG-binding domain protein 3	37	S	RDVFYYSPSGKKF	DVFYYSPSGKK	6	11	1	1289.63	3	0.0167244	0.69543	0.671942	0.671611	0.695671	0.67226	0.672493	0.679661	0.680141	-1.00071	0.967491	NO
Q01968-2	OCRL_HUMAN	OCRL	Isoform B of Inositol polyphosphate 5-phosphatase OCRL-1	133	Y	KDSSSWYQKLDTK	AQSQLLVPEQKDSSSWYQK	17	19	1	2221.1	3	0.00967799	0.695799	0.695531	0.672079	0.696166	0.672394	0.696262	0.687803	0.688274	-1.00069	0.968372	NO
P33151	CADH5_HUMAN	CDH5	Cadherin-5	658	Y	EMDTTSYDVSVLN	SVPEIHEQLVTYDEEGGGEMDTTSYDVSVLNSVRR	25	35	1	3910.82	2	0.00489959	0.671906	0.672289	0.69619	0.671676	0.671721	0.695566	0.680128	0.679654	1.0007	0.968546	NO
Q16890-2	TPD53_HUMAN	TPD52L1	Isoform 2 of Tumor protein D53	137	S	SIRHSISMPAMRN	HSISMPAMRR	4	10	1	1184.59	2	0.024772	0.746766	0.770717	0.770856	0.771131	0.747437	0.77118	0.76278	0.763249	-1.00062	0.968714	NO
O15409-5	FOXP2_HUMAN	FOXP2	Isoform 5 of Forkhead box protein P2	75	S	QTSGLKSPKSSDK	QLLLQQQTSGLKSPK	13	15	1	1667.96	2	0.0107892	0.696239	0.695911	0.672128	0.695473	0.695411	0.672015	0.688093	0.687633	1.00067	0.969128	NO
O14525	ASTN1_HUMAN	ASTN1	Astrotactin-1	1277	S	LDWAELSRDLRKT	YSEIKPYGLDWAELSR	15	16	0	1925.95	2	0.0275091	0.368467	0.368437	0.345	0.369092	0.368966	0.345201	0.360635	0.361086	-1.00125	0.969629	NO
Q6GYQ0-5	RGPA1_HUMAN	RALGAPA1	Isoform 5 of Ral GTPase-activating protein subunit alpha-1	861	S	MTRRGSSPGSLEI	RGSSPGSLEIPK	4	12	1	1226.66	2	0.000645186	0.560837	0.584579	0.56061	0.585139	0.561386	0.560868	0.568675	0.569131	-1.0008	0.96969	NO
P14136	GFAP_HUMAN	GFAP	Glial fibrillary acidic protein	17	S	RRSYVSSGEMMVG	RSYVSSGEMMVGGLAPGR	6	18	1	1852.89	2	0.0153504	0.36841	0.345492	0.344795	0.345423	0.345378	0.369234	0.352899	0.353345	-1.00126	0.969919	NO
Q9NYA4	MTMR4_HUMAN	MTMR4	Myotubularin-related protein 4	610	S	RLPKTRSMDDLLS	SMDDLLSACDTSSPLTRTSSDPNLNNHCQEVR	1	32	1	3505.55	2	0.0222129	0.243707	0.219755	0.243486	0.243921	0.220138	0.244225	0.235649	0.236095	-1.00189	0.970321	NO
Q6PH81	CP087_HUMAN	C16orf87	UPF0547 protein C16orf87	50	S	AKHSEKSPPSTEN	HSEKSPPSTENK	5	12	1	1339.64	2	0.0275511	0.368521	0.345125	0.344902	0.34526	0.369199	0.345415	0.352849	0.353291	-1.00125	0.970321	NO
P08F94	PKHD1_HUMAN	PKHD1	Fibrocystin	3326	Y	KDKNKFYFPSLQP	FYFPSLQPRK	2	10	1	1281.69	2	0.0257859	0.165819	0.19	0.189536	0.190256	0.190227	0.166195	0.181785	0.182226	-1.00243	0.970775	NO
Q9GZR2	REXO4_HUMAN	REXO4	RNA exonuclease 4	111	S	QNKKETSPQVKGE	KETSPQVK	4	8	1	915.503	2	0.0214796	0.585096	0.58499	0.561372	0.56112	0.584533	0.58451	0.577153	0.576721	1.00075	0.970832	NO
Q5VW36	FOCAD_HUMAN	FOCAD	Focadhesin	1528	S	PAHHLWSLLSEAT	LPSPAHHLWSLLSEATGKIFDLLPNK	10	26	1	2883.56	3	0.0132606	0.344712	0.368478	0.3448	0.36902	0.34548	0.344795	0.352663	0.353098	-1.00123	0.970927	NO
Q9H0B8	CRLD2_HUMAN	CRISPLD2	Cysteine-rich secretory protein LCCL domain-containing 2	283	Y	KTSAVNYMTQVVR	TSAVNYMTQVVRCDTK	6	16	1	1814.87	2	0.0230887	0.190176	0.166168	0.166325	0.16608	0.165695	0.189618	0.174223	0.173798	1.00245	0.971614	NO
Q5VV17	OTUD1_HUMAN	OTUD1	OTU domain-containing protein 1	216	S	PAATPGSPDPGPG	GPAATPGSPDPGPGPWGEEHLAERGPR	8	27	1	2691.28	2	0.0283377	0.47945	0.479447	0.456007	0.480227	0.47987	0.456076	0.471635	0.472058	-1.0009	0.971629	NO
Q6XZF7-2	DNMBP_HUMAN	DNMBP	Isoform 2 of Dynamin-binding protein	515	Y	HHTSSVYSISERL	QSARKPLLGLPSYMLQSEELR	13	21	1	2415.29	3	0.0130485	0.884035	0.907956	0.907917	0.907506	0.883613	0.907519	0.899969	0.899546	1.00047	0.971845	NO
O60610-2	DIAP1_HUMAN	DIAPH1	Isoform 2 of Protein diaphanous homolog 1	22	S	DKKKGRSPDELPS	GRSPDELPSAGGDGGK	3	16	1	1498.7	3	0.0195759	0.368941	0.345086	0.345322	0.344664	0.344938	0.368491	0.353116	0.352698	1.00119	0.971916	NO
Q8WWY3	PRP31_HUMAN	PRPF31	U4/U6 small nuclear ribonucleoprotein Prp31	482	S	NQKYFSSMAEFLK	YFSSMAEFLK	4	10	0	1221.57	2	0.0250736	0.189432	0.165828	0.16639	0.190035	0.166384	0.16647	0.173883	0.174296	-1.00237	0.972018	NO
P14136	GFAP_HUMAN	GFAP	Glial fibrillary acidic protein	38	S	GPGTRLSLARMPP	LGPGTRLSLAR	8	11	1	1139.68	2	0.0296223	0.189444	0.189977	0.165651	0.19022	0.166096	0.190023	0.181691	0.182113	-1.00232	0.972067	NO
Q5SXH7-2	PKHS1_HUMAN	PLEKHS1	Isoform 2 of Pleckstrin homology domain-containing family S member 1	248	Y	GRIECHYEPMESY	IECHYEPMESYFFK	5	14	0	1821.77	2	0.00327946	0.883958	0.907888	0.884229	0.883672	0.883695	0.907458	0.892025	0.891608	1.00047	0.972122	NO
Q86VF7	NRAP_HUMAN	NRAP	Nebulin-related-anchoring protein	464	S	PATLTPSYQTAMK	ADYKHDIVDYNYPATLTPSYQTAMK	19	25	1	2904.36	2	0.0140925	0.166297	0.16589	0.190063	0.189677	0.165634	0.16569	0.174083	0.173667	1.0024	0.972407	NO
P61978	HNRPK_HUMAN	HNRNPK	Heterogeneous nuclear ribonucleoprotein K	236	Y	YDETYDYGGFTMM	AQPYDPNFYDETYDYGGFTMMFDDR	15	25	0	3057.21	2	0.0195953	0.771158	0.74716	0.747131	0.770582	0.746897	0.746728	0.75515	0.754736	1.00055	0.972438	NO
Q709C8	VP13C_HUMAN	VPS13C	Vacuolar protein sorting-associated protein 13C	1579	S	KPLVGESRSIAVK	ESELKPLVGESRSIAVK	11	17	2	1841.03	3	0.0333108	0	0.338065	0	0	0.320945	0	0.112688	0.106982	1.05334	0.972464	NO
Q709C8	VP13C_HUMAN	VPS13C	Vacuolar protein sorting-associated protein 13C	1581	S	LVGESRSIAVKAV	ESELKPLVGESRSIAVK	13	17	2	1841.03	3	0.0333108	0	0.338065	0	0	0.320945	0	0.112688	0.106982	1.05334	0.972464	NO
P36897	TGFR1_HUMAN	TGFBR1	TGF-beta receptor type-1	187	S	IYDMTTSGSGSGL	DLIYDMTTSGSGSGLPLLVQRTIAR	9	25	1	2663.4	2	0.0208692	0.884008	0.884179	0.908133	0.907557	0.883739	0.883785	0.892107	0.891694	1.00046	0.972517	NO
Q13263	TIF1B_HUMAN	TRIM28	Transcription intermediary factor 1-beta	50	S	ASAAASSPAGGGA	STAPSAAASASASAAASSPAGGGAEALELLEHCGVCR	18	37	0	3327.55	4	0.0196465	0.14824	0	0	0.140869	0	0	0.0494133	0.0469564	1.05232	0.972975	NO
Q9UK76-2	HN1_HUMAN	HN1	Isoform 2 of Hematological and neurological expressed 1 protein	87	S	GLQRRNSSEASSG	RNSSEASSGDFLDLK	3	15	1	1624.77	2	4.90263e-60	1.01329	0.560606	0.647079	0.752064	0.799878	0.684402	0.740325	0.745448	-1.00692	0.973089	NO
Q9NWZ3-2	IRAK4_HUMAN	IRAK4	Isoform 2 of Interleukin-1 receptor-associated kinase 4	151	S	YMPPDSSSPENKS	LSCLDGTPPLSWHMR	2	15	0	1711.82	2	0.000449587	0.479944	0.455791	0.479805	0.480086	0.480275	0.456392	0.471847	0.472251	-1.00086	0.973128	NO
O43525	KCNQ3_HUMAN	KCNQ3	Potassium voltage-gated channel subfamily KQT member 3	578	S	FTPGPPSTPKHKK	IDMIFTPGPPSTPK	11	14	0	1499.77	3	0.0191025	0.907895	0.884322	0.907679	0.90745	0.907432	0.883821	0.899965	0.899568	1.00044	0.973134	NO
Q9UGI8	TES_HUMAN	TES	Testin	214	S	IPGGDRSTPAAVG	QMNIPGGDRSTPAAVGAMEDK	10	21	1	2144	2	0.00103768	0.907952	0.884405	0.8842	0.883613	0.90797	0.883764	0.892186	0.891782	1.00045	0.973214	NO
Q9HBW0	LPAR2_HUMAN	LPAR2	Lysophosphatidic acid receptor 2	325	Y	TRESVHYTSSAQG	ESVHYTSSAQGGASTRIMLPENGHPLMDSTL	5	31	1	3285.54	2,3	0.0220036	0.6959	0.671692	0.672147	0.672348	0.696217	0.672364	0.679913	0.68031	-1.00058	0.973604	NO
Q8N8J6	ZN615_HUMAN	ZNF615	Zinc finger protein 615	79	S	IYSRICSEIRKID	ICSEIRK	3	7	1	847.459	3	0.0272079	0.190109	0.166148	0.18998	0.18941	0.166007	0.189652	0.182079	0.18169	1.00214	0.973895	NO
Q9HD15	SRA1_HUMAN	SRA1	Steroid receptor RNA activator 1	60	S	AAPQDGSPRVPAS	VAAPQDGSPRVPASETSPGPPPMGPPPPSSK	8	31	1	2991.48	2	0.020811	0.672059	0.672053	0.696272	0.67186	0.695707	0.671633	0.680128	0.679733	1.00058	0.973923	NO
Q02930-2	CREB5_HUMAN	CREB5	Isoform 2 of Cyclic AMP-responsive element-binding protein 5	142	S	PSPQSSSVITQAP	LPNHDTNVVIQQAMPSPQSSSVITQAPSTNR	28	31	0	3316.65	2	0.0172744	0.368993	0.34537	0.368971	0.34484	0.368461	0.368871	0.361111	0.360724	1.00107	0.97403	NO
Q969H6	POP5_HUMAN	POP5	Ribonuclease P/MRP protein subunit POP5	154	S	LEEEEESGEEAAE	SVTRSCLLEEEEESGEEAAEAME	14	23	1	2527.06	2	0.0245735	0.883825	0.883889	0.907746	0.908079	0.884314	0.884235	0.89182	0.892209	-1.00044	0.974037	NO
Q8NEA9	GMCLL_HUMAN	GMCL1P1	Putative germ cell-less protein-like 1-like	302	T	KQLLTETDVWFSK	QLLTETDVWFSK	6	12	0	1465.75	2	0.0332277	0	0.0785469	0	0	0.0824247	0	0.0261823	0.0274749	-1.04937	0.974462	NO
Q9H329	E41LB_HUMAN	EPB41L4B	Band 4.1-like protein 4B	395	Y	FSGRTEYQATHGS	TEYQATHGSRLR	3	12	1	1417.71	2	0.00960396	0.88443	0.883979	0.908291	0.907925	0.883818	0.883799	0.892233	0.891847	1.00043	0.974523	NO
P50416-2	CPT1A_HUMAN	CPT1A	Isoform 2 of Carnitine O-palmitoyltransferase 1, liver isoform	165	Y	GRKPMLYSFQTSL	KPMLYSFQTSLPRLPVPAVK	5	20	1	2271.28	2	0.0110367	0.243894	0.220007	0.22046	0.219781	0.243429	0.220017	0.22812	0.227742	1.00166	0.974525	NO
Q8NEJ9-2	NGDN_HUMAN	NGDN	Isoform 2 of Neuroguidin	204	S	RRALSSSVIRELK	ALSSSVIR	5	8	0	831.481	2	0.00441272	0.455958	0.455628	0.480085	0.4564	0.456334	0.480088	0.463891	0.464274	-1.00083	0.974591	NO
Q9NUL3-3	STAU2_HUMAN	STAU2	Isoform 3 of Double-stranded RNA-binding protein Staufen homolog 2	426	S	YQEMEASRHKVIS	DMNQPSSSFFSISPTSNSSATIAR	16	24	0	2531.16	3	0.0167106	0.219629	0.243435	0.243792	0.220088	0.244075	0.243834	0.235619	0.235999	-1.00161	0.974726	NO
O75363-2	BCAS1_HUMAN	BCAS1	Isoform 2 of Breast carcinoma-amplified sequence 1	100	S	RFFLMLSRPVPGR	FFLMLSRPVPGRTGDQAADSSLGSVK	6	26	1	2735.41	2	0.0153159	0.219846	0.243732	0.243737	0.220256	0.244036	0.244161	0.235772	0.236151	-1.00161	0.974752	NO
P35555	FBN1_HUMAN	FBN1	Fibrillin-1	2849	Y	NQLEDKYDKDYLS	YDKDYLSGELGDNLK	1	15	1	1728.82	2,3	0.0153739	0.584605	0.560728	0.584596	0.585255	0.56105	0.584759	0.576643	0.577021	-1.00066	0.974875	NO
P35612-2	ADDB_HUMAN	ADD2	Isoform 2 of Beta-adducin	528	S	SVIAEKSRSPSTE	SRSPVEQR	1	8	1	957.499	3	0.00453359	0.884084	0.884493	0.907765	0.907423	0.88362	0.884207	0.892114	0.89175	1.00041	0.975355	NO
Q9UID6	ZN639_HUMAN	ZNF639	Zinc finger protein 639	200	S	PLLRANSSGLYKC	ANSSGLYK	3	8	0	838.419	2	0.00196973	0.695427	0.696159	0.671644	0.696125	0.696287	0.671934	0.687743	0.688115	-1.00054	0.975526	NO
P35240-2	MERL_HUMAN	NF2	Isoform 2 of Merlin	315	S	RRRKADSLEVQQM	KADSLEVQQMK	4	11	1	1275.65	2	0.000829884	0.883833	0.908161	0.884443	0.907642	0.884042	0.883649	0.892145	0.891778	1.00041	0.975552	NO
Q9H714-1	K226L_HUMAN	KIAA0226L	Isoform 3 of Uncharacterized protein KIAA0226-like	29	S	SGIIDGSPRLLNT	MVSQSTVRQDSPVEPWEGISDHSGIIDGSPR	29	31	1	3365.59	3	0.0285353	0.455918	0.479884	0.479727	0.456176	0.480251	0.480202	0.471843	0.47221	-1.00078	0.975647	NO
Q5W041-3	ARMC3_HUMAN	ARMC3	Isoform 3 of Armadillo repeat-containing protein 3	561	Y	KYSQTGYLSSSNI	LLNNNLSLKYSQTGYLSSSNIINDGFYDYGR	15	31	1	3528.72	2	0.00174261	0.34532	0.34467	0.368717	0.369186	0.345325	0.345287	0.352902	0.353266	-1.00103	0.975692	NO
Q969H6	POP5_HUMAN	POP5	Ribonuclease P/MRP protein subunit POP5	154	S	LEEEEESGEEAAE	SCLLEEEEESGEEAAEAME	10	19	0	2083.81	3	0.0201736	0.345107	0.369058	0.345168	0.368796	0.344824	0.344618	0.353111	0.352746	1.00103	0.975822	NO
Q13683	ITA7_HUMAN	ITGA7	Integrin alpha-7	1051	S	NITVKSSIKNLML	ANITVKSSIK	8	10	1	1059.63	2	0.027461	0.345319	0.344872	0.368616	0.345479	0.34532	0.369085	0.352936	0.353294	-1.00102	0.97583	NO
Q02962-3	PAX2_HUMAN	PAX2	Isoform 3 of Paired box protein Pax-2	73	Y	KILGRYYETGSIK	ILGRYYETGSIKPGVIGGSKPK	6	22	1	2319.3	3	0.0217197	0.770812	0.74739	0.746752	0.747395	0.74742	0.771215	0.754985	0.755343	-1.00048	0.976006	NO
P09914	IFIT1_HUMAN	IFIT1	Interferon-induced protein with tetratricopeptide repeats 1	412	S	IKIEQASLTRDKS	IEQASLTRDK	5	10	1	1159.62	2	0.0204686	0.165636	0.18972	0.189601	0.165801	0.189998	0.190249	0.181652	0.182016	-1.002	0.976053	NO
Q6VN20	RBP10_HUMAN	RANBP10	Ran-binding protein 10	367	S	SYPGSPSLSPRHG	SQDSYPGSPSLSPR	10	14	0	1476.68	2	0.00586847	0.166305	0.190228	0.166325	0.189661	0.166161	0.165966	0.174286	0.173929	1.00205	0.976097	NO
Q5U5Q3	MEX3C_HUMAN	MEX3C	RNA-binding E3 ubiquitin-protein ligase MEX3C	545	S	PSTPRLSPTFPES	GSQPSTPRLSPTFPESIEHPLAR	10	23	1	2503.28	2	0.00182621	0.165705	0.190122	0.18949	0.190194	0.189891	0.166304	0.181772	0.18213	-1.00197	0.976234	NO
P04198	MYCN_HUMAN	MYCN	N-myc proto-oncogene protein	263	S	EDTLSDSDDEDDE	ALSTSGEDTLSDSDDEDDEEEDEEEEIDVVTVEK	13	34	0	3772.53	2	0.0142613	0.368449	0.344793	0.368935	0.369003	0.368983	0.345243	0.360726	0.361076	-1.00097	0.976596	NO
Q6UXH1-5	CREL2_HUMAN	CRELD2	Isoform 5 of Cysteine-rich with EGF-like domain protein 2	70	S	TLSKYESSEIRLL	TLSKYESSEIR	7	11	1	1311.67	2	0.0284429	0.560938	0.584553	0.584549	0.585214	0.56101	0.584867	0.57668	0.57703	-1.00061	0.976616	NO
Q14008	CKAP5_HUMAN	CKAP5	Cytoskeleton-associated protein 5	1138	S	LSSKAKSAQGKKM	SAQGK	1	5	0	489.255	2	0.0067652	0.36907	0.369007	0.345433	0.368765	0.34515	0.368556	0.36117	0.360824	1.00096	0.976618	NO
P21554-3	CNR1_HUMAN	CNR1	Isoform 3 of Cannabinoid receptor 1	429	S	DNSMGDSDCLHKH	IAKVTMSVSTDTSAEAL	7	17	1	1722.87	3	0.0217543	0.695565	0.671794	0.672203	0.67242	0.672307	0.69587	0.679854	0.680199	-1.00051	0.976673	NO
Q8TE82	S3TC1_HUMAN	SH3TC1	SH3 domain and tetratricopeptide repeat-containing protein 1	1248	Y	LGDIIFYDLKDPF	ALSLCNSPLEFDEETLYYVKVYLVLGDIIFYDLK	31	34	1	3985.04	2	0.00921361	0.166063	0.189464	0.190298	0.166347	0.190292	0.190236	0.181942	0.182292	-1.00192	0.976699	NO
Q4JDL3-10	PTN20_HUMAN	PTPN20A	Isoform 10 of Tyrosine-protein phosphatase non-receptor type 20	105	S	EEAAGPSQALSPL	DRWSSEDEEAAGPSQALSPLLSDTR	14	25	1	2716.26	2	0.0133115	0.584606	0.560827	0.560704	0.584764	0.560909	0.561483	0.568712	0.569052	-1.0006	0.977185	NO
Q93086-4	P2RX5_HUMAN	P2RX5	Isoform 4 of P2X purinoceptor 5	55	Y	FLIKKGYQDVDTS	KGYQDVDTSLQSAVITK	3	17	1	1851.96	3	0.026227	0.746937	0.771296	0.770927	0.770532	0.74718	0.770427	0.763054	0.762713	1.00045	0.977189	NO
Q9BSU3	NAA11_HUMAN	NAA11	N-alpha-acetyltransferase 11	137	Y	SEVEPKYYADGED	YYADGEDAYAMK	1	12	0	1395.57	2	0.0298286	0.165704	0.189882	0.16646	0.166415	0.166478	0.190176	0.174016	0.174356	-1.00196	0.977209	NO
Q5TKA1-2	LIN9_HUMAN	LIN9	Isoform 2 of Protein lin-9 homolog	65	S	KRSRLFSDEDDRQ	NTSSAVEMPFR	4	11	0	1237.58	2	0.019697	0.369127	0.36907	0.345306	0.368515	0.345302	0.368675	0.361168	0.360831	1.00093	0.977212	NO
Q99708	COM1_HUMAN	RBBP8	DNA endonuclease RBBP8	664	S	DPGADLSQYKMDV	SLQNNQDVSFENIQWSIDPGADLSQYK	24	27	0	3095.45	3	0.0280417	0.243514	0.220347	0.244118	0.243601	0.243708	0.219653	0.235993	0.235654	1.00144	0.977261	NO
P09914	IFIT1_HUMAN	IFIT1	Interferon-induced protein with tetratricopeptide repeats 1	412	S	IKIEQASLTRDKS	IEQASLTR	5	8	0	916.498	2	0.0129079	0.907931	0.883645	0.908155	0.884465	0.908043	0.908252	0.89991	0.900253	-1.00038	0.977313	NO
Q96KN7	RPGR1_HUMAN	RPGRIP1	X-linked retinitis pigmentosa GTPase regulator-interacting protein 1	502	S	QEEKKLSQVLNEL	KLSQVLNELQVSHAETTLELEK	3	22	1	2508.34	2	0.00506672	0.165651	0.18976	0.165965	0.165869	0.190166	0.166361	0.173792	0.174132	-1.00196	0.977471	NO
Q8TDL5	BPIB1_HUMAN	BPIFB1	BPI fold-containing family B member 1	444	S	QNGKLRSGVPVSL	LRSGVPVSLVK	3	11	1	1153.72	3	0.00974258	0.165705	0.189934	0.189604	0.189478	0.166477	0.190295	0.181747	0.182083	-1.00185	0.977521	NO
Q6XZF7-2	DNMBP_HUMAN	DNMBP	Isoform 2 of Dynamin-binding protein	515	Y	HHTSSVYSISERL	KPLLGLPSYMLQSEELRASLLAR	9	23	1	2584.44	2	0.0150866	0.908019	0.883661	0.883649	0.908081	0.883994	0.884273	0.891776	0.892116	-1.00038	0.977634	NO
Q14765	STAT4_HUMAN	STAT4	Signal transducer and activator of transcription 4	355	Y	KLPELNYQVKVKA	LLIKLPELNYQVK	10	13	1	1569.95	3	0.00720688	0.165873	0.189659	0.165879	0.166447	0.166184	0.189774	0.173804	0.174135	-1.00191	0.977684	NO
O60669	MOT2_HUMAN	SLC16A7	Monocarboxylate transporter 2	218	S	GKTEDDSSPKKIK	TEDDSSPK	5	8	0	877.367	2	0.00276219	0.219641	0.220363	0.243438	0.243901	0.220209	0.22032	0.227814	0.228143	-1.00144	0.977766	NO
Q86UA6-3	RIP_HUMAN	RPAIN	Isoform 3 of RPA-interacting protein	18	S	LYKLVGSPPWKEA	LVGSPPWK	4	8	0	882.496	2	0.0208952	0.219605	0.243885	0.219646	0.220399	0.220109	0.243626	0.227712	0.228044	-1.00146	0.977793	NO
Q13555-10	KCC2G_HUMAN	CAMK2G	Isoform 10 of Calcium/calmodulin-dependent protein kinase type II subunit gamma	14	Y	TRFTDDYQLFEEL	FTDDYQLFEELGKGAFSVVR	5	20	1	2320.14	3	0.0147215	0.165743	0.165911	0.189635	0.166183	0.166129	0.189968	0.173763	0.174093	-1.0019	0.977937	NO
O43147-5	SGSM2_HUMAN	SGSM2	Isoform 5 of Small G protein signaling modulator 2	231	S	IRKRHSSGSASED	HSSGSASEDR	3	10	0	1031.43	2	0.0104293	0.480107	0.455886	0.456396	0.455667	0.479769	0.45597	0.46413	0.463802	1.00071	0.978239	NO
Q9NZU7	CABP1_HUMAN	CABP1	Calcium-binding protein 1	323	S	NGDGEISTSELRE	EFDTNGDGEISTSELREAMR	11	20	1	2256	2	0.0254343	0.771235	0.746822	0.77117	0.770476	0.74686	0.770902	0.763076	0.762746	1.00043	0.978255	NO
Q9UNF1	MAGD2_HUMAN	MAGED2	Melanoma-associated antigen D2	264	S	RAAKLQSSQEPEA	LQSSQEPEAPPPR	3	13	0	1434.71	3	0.0191441	0.67183	0.671825	0.69604	0.672385	0.696022	0.672268	0.679898	0.680225	-1.00048	0.978292	NO
Q96MD2	CL066_HUMAN	C12orf66	UPF0536 protein C12orf66	53	S	AGGSWLSLLAALA	EANKSAGGSWLSLLAALAHLAAAEK	12	25	1	2478.32	2	0.0265656	0.907436	0.884247	0.907842	0.908291	0.907854	0.884344	0.899842	0.900163	-1.00036	0.978328	NO
P24752	THIL_HUMAN	ACAT1	Acetyl-CoA acetyltransferase, mitochondrial	116	S	GAGLPISTPCTTI	QAVLGAGLPISTPCTTINK	11	19	0	1883.02	2	0.0293056	0.456237	0.479499	0.455655	0.455953	0.456235	0.480165	0.463797	0.464117	-1.00069	0.978582	NO
Q9HCZ1	ZN334_HUMAN	ZNF334	Zinc finger protein 334	165	Y	RKIPDGYSGFGKH	KIPDGYSGFGK	6	11	1	1167.59	2,3	0.0168544	0.69544	0.672293	0.671622	0.672168	0.672417	0.695713	0.679785	0.680099	-1.00046	0.978682	NO
P04054	PA21B_HUMAN	PLA2G1B	Phospholipase A2	97	Y	YTHTYSYSCSGSA	FLLDNPYTHTYSYSCSGSAITCSSK	13	25	0	2744.21	2	0.0209508	0.190053	0.166306	0.189982	0.166087	0.189688	0.189618	0.182114	0.181797	1.00174	0.978718	NO
Q8TE68-2	ES8L1_HUMAN	EPS8L1	Isoform 2 of Epidermal growth factor receptor kinase substrate 8-like protein 1	201	S	SVRAVISTVERGA	YAFSLLARLR	4	10	1	1208.7	2	0.0145326	0.189592	0.190246	0.165777	0.16639	0.190078	0.190103	0.181871	0.18219	-1.00175	0.978819	NO
Q9HCE0	EPG5_HUMAN	EPG5	Ectopic P granules protein 5 homolog	298	S	ELLLNYSRCRKQL	HEFYELLLNYSR	11	12	0	1582.78	2,3	0.0172754	0.672092	0.696281	0.672027	0.671935	0.671851	0.695657	0.680133	0.679814	1.00047	0.978856	NO
Q9Y6M7-2	S4A7_HUMAN	SLC4A7	Isoform 2 of Sodium bicarbonate cotransporter 3	181	S	MLDMRASTLDEIA	ASTLDEIADMVLDNMIASGQLDESIRENVR	2	30	1	3304.59	2	0.0299919	0.88441	0.908174	0.907585	0.90781	0.88394	0.907482	0.900056	0.899744	1.00035	0.978938	NO
Q96AC1	FERM2_HUMAN	FERMT2	Fermitin family homolog 2	339	S	ENHLNNSDKEVDE	LSIMTSENHLNNSDKEVDEVDAALSDLEITLEGGK	13	35	1	3785.82	3	0.000903634	0.883616	0.907545	0.907984	0.884107	0.907685	0.908292	0.899715	0.900028	-1.00035	0.979264	NO
P32927	IL3RB_HUMAN	CSF2RB	Cytokine receptor common subunit beta	468	Y	FCGIYGYRLRRKW	FCGIYGYRLR	7	10	1	1246.63	3	0.015181	0.585087	0.561249	0.561123	0.560823	0.584759	0.560951	0.569153	0.568844	1.00054	0.979456	NO
Q9Y6M7-2	S4A7_HUMAN	SLC4A7	Isoform 2 of Sodium bicarbonate cotransporter 3	242	S	DIGKKHSDPHLLE	HSDPHLLERNGILASPQSAPGNLDNSK	2	27	1	2866.43	2	0.0200176	0.166394	0.166428	0.19009	0.18955	0.166387	0.166072	0.174304	0.174003	1.00173	0.979618	NO
Q86UA6-3	RIP_HUMAN	RPAIN	Isoform 3 of RPA-interacting protein	18	S	LYKLVGSPPWKEA	LVGSPPWKEAFR	4	12	1	1385.75	2	0.0251211	0.90752	0.883854	0.907589	0.907654	0.908214	0.884008	0.899654	0.899959	-1.00034	0.979646	NO
Q9H8Y1	VRTN_HUMAN	VRTN	Vertnin	436	Y	GISRSTYYNWRRK	FPGISRSTYYNWR	9	13	1	1645.8	2	0.0182991	0.479533	0.455748	0.479414	0.479684	0.479551	0.456362	0.471565	0.471866	-1.00064	0.979653	NO
P82987-2	ATL3_HUMAN	ADAMTSL3	Isoform 2 of ADAMTS-like protein 3	382	Y	PDHYCHYYPENVK	VVPDHYCHYYPENVKPKPK	9	19	0	2312.14	2	0.0254808	0.479919	0.479613	0.456333	0.480273	0.480098	0.456396	0.471955	0.472256	-1.00064	0.979734	NO
Q8TDL5	BPIB1_HUMAN	BPIFB1	BPI fold-containing family B member 1	444	S	QNGKLRSGVPVSL	SGVPVSLVKALGFEAAESSLTK	1	22	1	2189.19	3	0.0217702	0.18968	0.189511	0.165844	0.166255	0.189861	0.189822	0.181678	0.181979	-1.00166	0.979776	NO
O96008-2	TOM40_HUMAN	TOMM40	Isoform 2 of Mitochondrial import receptor subunit TOM40 homolog	194	Y	WQVDGEYRGSDFT	MAIQTQQSKFVNWQVDGEYR	19	20	1	2427.16	2	0.0247299	0.456054	0.479473	0.479554	0.480201	0.456085	0.479696	0.471694	0.471994	-1.00064	0.979802	NO
Q9BZA7-8	PC11X_HUMAN	PCDH11X	Isoform 8 of Protocadherin-11 X-linked	642	Y	QESYTFYVKAEDG	EKQESYTFYVK	9	11	1	1420.69	2	0.0133187	0.884061	0.883749	0.908058	0.907519	0.883727	0.883711	0.891956	0.891652	1.00034	0.979835	NO
Q5W041-3	ARMC3_HUMAN	ARMC3	Isoform 3 of Armadillo repeat-containing protein 3	561	Y	KYSQTGYLSSSNI	YSQTGYLSSSNIINDGFYDYGR	6	22	0	2519.12	3	0.0139778	0.344831	0.368912	0.368919	0.369227	0.345067	0.369283	0.360887	0.361192	-1.00085	0.979887	NO
Q6IPM2-3	IQCE_HUMAN	IQCE	Isoform 3 of IQ domain-containing protein E	128	S	RPHLRRSASNGHV	LEEENSR	6	7	0	875.399	2	0.021404	0.585251	0.56145	0.585061	0.585242	0.56061	0.585	0.577254	0.576951	1.00053	0.979999	NO
P20701-3	ITAL_HUMAN	ITGAL	Isoform 3 of Integrin alpha-L	37	S	RGARSFSPPRAGR	SFSPPR	3	6	0	689.35	2	0.0144868	0.243828	0.220292	0.220072	0.219913	0.219818	0.243578	0.228064	0.227769	1.00129	0.980193	NO
Q8IX07	FOG1_HUMAN	ZFPM1	Zinc finger protein ZFPM1	638	S	PDAPRSSPGPGAR	APPGQPAEPDAPRSSPGPGAR	15	21	1	2010.99	2,3	0.0263367	0.456031	0.455607	0.480298	0.455882	0.479544	0.455608	0.463979	0.463678	1.00065	0.980205	NO
P10523	ARRS_HUMAN	SAG	S-arrestin	258	Y	VLYSSDYYVKPVA	AFVEQVANVVLYSSDYYVKPVAMEEAQEK	16	29	0	3305.62	2	0.00801761	0.771126	0.771017	0.74691	0.770657	0.746666	0.770831	0.763018	0.762718	1.00039	0.980216	NO
P30711	GSTT1_HUMAN	GSTT1	Glutathione S-transferase theta-1	83	Y	KYKVPDYWYPQDL	YKVPDYWYPQDLQAR	6	15	1	1940.94	2	0.0101545	0.243982	0.219847	0.220397	0.243468	0.219643	0.22024	0.228075	0.227784	1.00128	0.980435	NO
Q9UJX5	APC4_HUMAN	ANAPC4	Anaphase-promoting complex subunit 4	757	S	EWELDESSDEEEE	VFEMDIDDEWELDESSDEEEEASNKPVK	15	28	0	3313.4	2	0.0117506	0.584716	0.560771	0.561117	0.561172	0.584918	0.56138	0.568868	0.569157	-1.00051	0.980636	NO
O95498-3	VNN2_HUMAN	VNN2	Isoform 3 of Vascular non-inflammatory molecule 2	161	Y	PNGYFQYNTNVVY	KPCNSRDSTCPPNGYFQYNTNVVYNTEGK	18	29	1	3295.47	2	0.0216441	0.671965	0.695452	0.695584	0.67161	0.696147	0.696113	0.687667	0.687957	-1.00042	0.980813	NO
Q12882	DPYD_HUMAN	DPYD	Dihydropyrimidine dehydrogenase [NADP(+)]	260	S	KIICGKSLSVNEM	SLSVNEMTLSTLKEK	1	15	1	1678.88	2	0.00168614	0.243836	0.219883	0.219841	0.2203	0.220221	0.243892	0.227853	0.228138	-1.00125	0.980998	NO
Q9BZE9	ASPC1_HUMAN	ASPSCR1	Tether containing UBX domain for GLUT4	502	S	RAAGSPSPLPAPD	AAGSPSPLPAPDPAPK	6	16	0	1471.77	2	0.0130234	0.165697	0.165615	0.189568	0.190071	0.165672	0.165989	0.173626	0.173911	-1.00164	0.981197	NO
B4DXI0	B4DXI0_HUMAN	TMEM40	Transmembrane protein 40	153	S	GLRRRGSDPASGE	GSDPASGEVEASQLR	2	15	0	1501.7	2	0.000366728	0.127462	0	0	0.123052	0	0	0.0424874	0.0410173	1.03584	0.981332	NO
Q5FWF4-3	ZRAB3_HUMAN	ZRANB3	Isoform 3 of DNA annealing helicase and endonuclease ZRANB3	569	S	DIIDYESDVEPET	DIIDYESDVEPETK	7	14	0	1651.75	3	0.00503892	0.219792	0.24392	0.244286	0.243595	0.219772	0.243784	0.235999	0.235717	1.0012	0.981362	NO
Q8IXT1	NOXIN_HUMAN	NOXIN	Nitric oxide-inducible gene protein	546	S	SALSSSSKDLETI	DMSEYFLPNPYLSALSSSSK	19	20	0	2235.04	2	0.0114769	0.88407	0.90789	0.883826	0.883928	0.884498	0.908189	0.891928	0.892205	-1.00031	0.981642	NO
Q13467	FZD5_HUMAN	FZD5	Frizzled-5	576	Y	PGPAATYHKQVSL	SGGAMAAGDYPEASAALTGRTGPPGPAATYHK	30	32	1	3029.43	2	0.00211105	0.243531	0.219787	0.219802	0.243677	0.22006	0.2202	0.227707	0.227979	-1.0012	0.981663	NO
Q9UMS6	SYNP2_HUMAN	SYNPO2	Synaptopodin-2	902	S	HAARAQSPTPSLP	AQSPTPSLPASWKYSSNVR	3	19	1	2075.04	2	0.0235561	0.165915	0.189463	0.189814	0.166041	0.189715	0.190258	0.181731	0.182005	-1.00151	0.981714	NO
Q9BQ39	DDX50_HUMAN	DDX50	ATP-dependent RNA helicase DDX50	82	S	EGFNRLSDEFSKS	LSDEFSK	2	7	0	824.392	3	0.0154584	0.747331	0.770646	0.747102	0.747306	0.771095	0.747479	0.755026	0.755294	-1.00035	0.981954	NO
O14683	P5I11_HUMAN	TP53I11	Tumor protein p53-inducible protein 11	14	S	PLMKKHSQTDLVS	KHSQTDLVSR	3	10	1	1169.62	2	0.0171813	0.455664	0.479591	0.455923	0.456151	0.456309	0.479516	0.463726	0.463992	-1.00057	0.982011	NO
O60784-3	TOM1_HUMAN	TOM1	Isoform 3 of Target of Myb protein 1	11	S	LGNPFSSPVGQRI	MDFLLGNPFSSPVGQR	11	16	0	1763.87	2	0.0286846	0.561368	0.585137	0.584668	0.584695	0.584707	0.560979	0.577058	0.576794	1.00046	0.982205	NO
Q9P0V9	SEP10_HUMAN	SEPT10	Septin-10	25	S	KTTCMSSQGSDDE	TTCMSSQGSDDEQIKR	6	16	1	1784.77	2	0.00912135	0.48013	0.479954	0.456414	0.479527	0.479747	0.456443	0.472166	0.471905	1.00055	0.982292	NO
Q96IZ7-2	RSRC1_HUMAN	RSRC1	Isoform 2 of Serine/Arginine-related protein 53	50	S	SRSKSRSWSRDLQ	SRSWSR	3	6	1	777.388	2	0.0040362	0.770458	0.770584	0.747156	0.77067	0.747034	0.771284	0.762733	0.762996	-1.00035	0.9823	NO
Q8IZQ1	WDFY3_HUMAN	WDFY3	WD repeat and FYVE domain-containing protein 3	3339	S	RWSDQLSLDEKDG	RWSDQLSLDEK	7	11	1	1375.67	2	0.0262036	0.219612	0.220327	0.243656	0.244128	0.220415	0.219845	0.227865	0.228129	-1.00116	0.982354	NO
Q9Y3L3	3BP1_HUMAN	SH3BP1	SH3 domain-binding protein 1	598	S	LPPGSGSPGTPQA	SSPPAPPLPPGSGSPGTPQALPRR	14	24	1	2320.23	2	0.0288509	0.220355	0.244207	0.243673	0.220195	0.243561	0.243696	0.236078	0.235817	1.00111	0.982357	NO
Q92917	GPKOW_HUMAN	GPKOW	G patch domain and KOW motifs-containing protein	90	S	ARPPGPSTDTGAL	QPPARPPGPSTDTGALADGVVSQAVKELIAESK	10	33	1	3285.72	2	0.0261502	0.456464	0.479546	0.456052	0.455739	0.455725	0.479813	0.464021	0.463759	1.00056	0.982414	NO
Q5T7V8-3	GORAB_HUMAN	GORAB	Isoform 3 of RAB6-interacting golgin	118	S	SHFTLTSPVGDGQ	LEELMQQLDVEADEETLELEVEVERLLHEQEVESR	34	35	1	4208.03	3	0.0112677	0.243906	0.220002	0.220257	0.220365	0.220324	0.244264	0.228055	0.228318	-1.00115	0.982485	NO
P42081	CD86_HUMAN	CD86	T-lymphocyte activation antigen CD86	108	Y	IKDKGLYQCIIHH	DKGLYQCIIHHK	5	12	1	1453.75	2	0.017707	0.456035	0.479716	0.479488	0.456091	0.479838	0.480091	0.471747	0.472007	-1.00055	0.982549	NO
Q9UPS8-3	ANR26_HUMAN	ANKRD26	Isoform 3 of Ankyrin repeat domain-containing protein 26	312	S	LFEDRDSDSQDEV	DSDSQDEVVVESLPTTSIK	2	19	0	2047.98	2	0.0237655	0.219698	0.243484	0.243721	0.220108	0.24344	0.244132	0.235634	0.235893	-1.0011	0.982687	NO
Q01344-3	IL5RA_HUMAN	IL5RA	Isoform 3 of Interleukin-5 receptor subunit alpha	65	Y	RNVNLEYQVKINA	VTGLAQVLLQWKPNPDQEQRNVNLEYQVK	26	29	1	3406.8	3	0.0103534	0.369257	0.368639	0.345149	0.368448	0.368808	0.345016	0.361015	0.360757	1.00071	0.98271	NO
Q6ZN30-2	BNC2_HUMAN	BNC2	Isoform 2 of Zinc finger protein basonuclin-2	220	Y	RDYVRGYILQDAA	GYILQDAAGK	2	10	0	1034.54	3	0.00352949	0.695606	0.67172	0.671638	0.696259	0.671623	0.671868	0.679655	0.679916	-1.00038	0.982816	NO
P33151	CADH5_HUMAN	CDH5	Cadherin-5	665	S	DVSVLNSVRRGGA	SVPEIHEQLVTYDEEGGGEMDTTSYDVSVLNSVRR	32	35	1	3910.82	2	0.000148498	0.561122	0.585087	0.560754	0.584482	0.560829	0.560883	0.568988	0.568731	1.00045	0.982924	NO
Q8N4S9-3	MALD2_HUMAN	MARVELD2	Isoform 3 of MARVEL domain-containing protein 2	116	S	SDGVECSPPASPA	YISDGVECSPPASPARPNHR	9	20	0	2152.01	2	0.00946196	0.560654	0.584885	0.584573	0.560777	0.585003	0.585104	0.576704	0.576961	-1.00045	0.983062	NO
Q4KWH8-2	PLCH1_HUMAN	PLCH1	Isoform 2 of 1-phosphatidylinositol 4,5-bisphosphate phosphodiesterase eta-1	1012	S	RRKGKASIKDPHF	DTSQGDTIVSTAHMSVTGEQLGMSSPR	15	27	0	2791.28	3	0.00120309	0.345228	0.36873	0.344991	0.344995	0.368415	0.344788	0.352983	0.352733	1.00071	0.983089	NO
Q15365	PCBP1_HUMAN	PCBP1	Poly(rC)-binding protein 1	262	S	GFAGIDSSSPEVK	LNQVARQQSHFAMMHGGTGFAGIDSSSPEVK	25	31	1	3286.56	3	0.0121645	0.219758	0.243625	0.243411	0.243806	0.243554	0.220188	0.235598	0.235849	-1.00107	0.983092	NO
Q9BUN1-2	MENT_HUMAN	MENT	Isoform 2 of Protein MENT	107	S	NEEDGSSEEGVVI	SSAINEEDGSSEEGVVINAGK	11	21	0	2090.96	2	0.0165905	0.243991	0.220104	0.219826	0.220229	0.220378	0.244076	0.227974	0.228227	-1.00111	0.983102	NO
P53621	COPA_HUMAN	COPA	Coatomer subunit alpha	402	S	IPKDADSQNPDAP	DADSQNPDAPEGKR	4	14	1	1498.66	2	0.00236971	0.695754	0.672407	0.672452	0.696132	0.671921	0.671809	0.680204	0.679954	1.00037	0.983281	NO
Q14161-9	GIT2_HUMAN	GIT2	Isoform 9 of ARF GTPase-activating protein GIT2	496	S	SEYTDTSNHSSLK	QNSTPESDYDNTPNDMEPDGMGSSR	24	25	0	2743.06	2	0.00363582	0.368446	0.36861	0.345371	0.36875	0.368969	0.345441	0.360809	0.361053	-1.00068	0.983304	NO
Q5T8P6	RBM26_HUMAN	RBM26	RNA-binding protein 26	178	S	RRGRSRSYSRSRS	SRSYSR	3	6	1	754.372	2	0.0195068	0.90753	0.884041	0.907906	0.908141	0.907736	0.884342	0.899826	0.900073	-1.00028	0.983343	NO
Q5T481	RBM20_HUMAN	RBM20	RNA-binding protein 20	742	S	KYPRSGSPNLPHS	YPRSGSPNLPHSVSSYK	6	17	1	1874.93	2	0.0121126	0.369166	0.368914	0.344754	0.34529	0.369183	0.369102	0.360945	0.361192	-1.00068	0.983666	NO
P47710-2	CASA1_HUMAN	CSN1S1	Isoform 2 of Alpha-S1-casein	41	S	EPIPLESREEYMN	YPERLQNPSESSEPIPLESR	19	20	1	2327.14	3	0.01932	0.345164	0.368995	0.369169	0.36896	0.344781	0.368854	0.36111	0.360865	1.00068	0.983791	NO
O14681	EI24_HUMAN	EI24	Etoposide-induced protein 2.4 homolog	56	S	AQRRAQSIERKQE	AQSIERK	3	7	1	830.461	2	0.00841388	0.77051	0.771154	0.747348	0.770829	0.770417	0.747055	0.763004	0.762767	1.00031	0.983975	NO
Q9P2D1	CHD7_HUMAN	CHD7	Chromodomain-helicase-DNA-binding protein 7	1874	S	IDEFANSPSEDKE	TPFKDEIDEFANSPSEDK	13	18	1	2067.93	2	0.00124891	0.166142	0.16623	0.18942	0.189668	0.165703	0.16571	0.173931	0.173693	1.00136	0.984023	NO
P51178	PLCD1_HUMAN	PLCD1	1-phosphatidylinositol 4,5-bisphosphate phosphodiesterase delta-1	26	S	QALLKGSQLLKVK	DFLTLHGLQDDEDLQALLKGSQLLK	21	25	1	2809.49	2	0.0279893	0.45633	0.479881	0.456035	0.455936	0.456019	0.47958	0.464082	0.463845	1.00051	0.984067	NO
P33151	CADH5_HUMAN	CDH5	Cadherin-5	658	Y	EMDTTSYDVSVLN	SVPEIHEQLVTYDEEGGGEMDTTSYDVSVLNSVR	25	34	0	3754.72	3	0.0216999	0.770472	0.747416	0.746879	0.747291	0.746941	0.771243	0.754922	0.755158	-1.00031	0.984187	NO
Q9P0K1-4	ADA22_HUMAN	ADAM22	Isoform 4 of Disintegrin and metalloproteinase domain-containing protein 22	798	S	VSTNSASSSKKRS	SNSWQGNLGGNKK	3	13	1	1388.68	2	0.0037285	0.243632	0.220088	0.243809	0.219994	0.244248	0.243999	0.235843	0.23608	-1.00101	0.984188	NO
P27540-2	ARNT_HUMAN	ARNT	Isoform 2 of Aryl hydrocarbon receptor nuclear translocator	68	S	CDDDQMSNDKERF	FLRCDDDQMSNDK	10	13	1	1585.65	2	0.0100049	0.90759	0.883751	0.907544	0.884141	0.907408	0.90804	0.899628	0.899863	-1.00026	0.98424	NO
Q13126-3	MTAP_HUMAN	MTAP	Isoform 3 of S-methyl-5'-thioadenosine phosphorylase	183	S	FSSRAESFMFRTW	AESFMFRTWGADVINMTTVPEVVLAK	3	26	1	2911.46	2	0.026884	0.671775	0.695771	0.695484	0.695824	0.695859	0.672052	0.687677	0.687912	-1.00034	0.984308	NO
Q7RTW8	OTOAN_HUMAN	OTOA	Otoancorin	791	S	ILLQAASKMARTL	FPEILLQAASKMAR	10	14	1	1573.87	3	0.00930225	0.166298	0.189602	0.189403	0.165987	0.190157	0.189856	0.181768	0.182	-1.00128	0.984332	NO
Q14005-2	IL16_HUMAN	IL16	Isoform 2 of Pro-interleukin-16	845	S	IRQRISSFETFGS	QRISSFETFGSSQLPDK	5	17	1	1925.95	2	0.0206807	0.189604	0.189797	0.166488	0.166041	0.189423	0.189737	0.181963	0.181733	1.00126	0.984384	NO
Q149N8	SHPRH_HUMAN	SHPRH	E3 ubiquitin-protein ligase SHPRH	597	S	PFINPDSQGHCPA	GKSQPFINPDSQGHCPATSDSGITDVAMSK	11	30	1	3074.41	3	0.013322	0.907622	0.884028	0.907455	0.90784	0.908163	0.883802	0.899702	0.899935	-1.00026	0.984452	NO
P26599-2	PTBP1_HUMAN	PTBP1	Isoform 2 of Polypyrimidine tract-binding protein 1	37	S	MSSNSASAANGND	RGSDELFSTCVTNGPFIMSSNSASAANGNDSK	24	32	1	3263.45	2	0.00217687	0.243898	0.243489	0.220044	0.243576	0.24347	0.219693	0.235811	0.235579	1.00098	0.984519	NO
Q96PM5	ZN363_HUMAN	RCHY1	RING finger and CHY zinc finger domain-containing protein 1	155	S	LEDIHTSRVVAHV	QNCPICLEDIHTSR	13	14	0	1627.74	2	0.0114547	0.24382	0.244281	0.219961	0.244059	0.243657	0.219644	0.236021	0.235786	1.00099	0.984567	NO
Q13216-2	ERCC8_HUMAN	ERCC8	Isoform 2 of DNA excision repair protein ERCC-8	71	Y	DGVIVLYDLENSS	YMLSGGSDGVIVLYDLENSSRQSYYTCK	14	28	1	3147.45	2	0.0273443	0.166089	0.189921	0.190016	0.166151	0.189747	0.189441	0.182009	0.18178	1.00126	0.98459	NO
O15534	PER1_HUMAN	PER1	Period circadian protein homolog 1	1103	S	YFGSIDSSEAEAG	YFGSIDSSEAEAGAARGGAEPGDQVIK	7	27	1	2681.26	2	0.0101101	0.671939	0.695468	0.695721	0.695787	0.672055	0.695972	0.687709	0.687938	-1.00033	0.984668	NO
O15304	SIVA_HUMAN	SIVA1	Apoptosis regulatory protein Siva	34	Y	GVCAERYSQEVFE	YSQEVFEKTK	1	10	1	1257.62	2	0.0158796	0.770473	0.746696	0.770762	0.746942	0.770886	0.77077	0.762644	0.762866	-1.00029	0.985198	NO
P35555	FBN1_HUMAN	FBN1	Fibrillin-1	2849	Y	NQLEDKYDKDYLS	ELNQLEDKYDK	9	11	1	1393.67	3	0.0269802	0.585025	0.561145	0.560678	0.560605	0.584739	0.560841	0.56895	0.568728	1.00039	0.985354	NO
Q8NEY1-7	NAV1_HUMAN	NAV1	Isoform 7 of Neuron navigator 1	981	S	DQSELPSPPALPM	RHSHTIGGLPESDDQSELPSPPALPMSLSAK	20	31	1	3253.6	2	0.00883083	0.479604	0.456068	0.47984	0.47966	0.455696	0.479501	0.471837	0.471619	1.00046	0.985376	NO
Q16890-2	TPD53_HUMAN	TPD52L1	Isoform 2 of Tumor protein D53	86	S	KQNFSKSWHDMQT	SWHDMQTTTAYK	1	12	0	1467.65	3	0.0155685	0.480057	0.455814	0.479998	0.479403	0.455926	0.47988	0.471956	0.471736	1.00047	0.98542	NO
Q9NZN4	EHD2_HUMAN	EHD2	EH domain-containing protein 2	470	S	DGKLSGSKAKTWM	LSGSK	4	5	0	490.275	3	0.0296705	0.456475	0.479572	0.4801	0.479797	0.480068	0.455628	0.472049	0.471831	1.00046	0.985432	NO
Q8WUY9	DEP1B_HUMAN	DEPDC1B	DEP domain-containing protein 1B	442	Y	SPEEFEYQRSYGS	QISPEEFEYQR	9	11	0	1424.66	2	0.0158183	0.368667	0.345091	0.344923	0.344665	0.368662	0.344699	0.352894	0.352676	1.00062	0.985434	NO
Q9H972-2	CN093_HUMAN	C14orf93	Isoform 2 of Uncharacterized protein C14orf93	428	S	VTEELMSDEEDSL	LWNDVTEELMSDEEDSLNEPDR	11	22	0	2635.12	2	0.00869452	0.584414	0.561385	0.585137	0.585098	0.560621	0.584568	0.576979	0.576762	1.00038	0.985509	NO
Q9NY93	DDX56_HUMAN	DDX56	Probable ATP-dependent RNA helicase DDX56	124	S	VSAAEDSVSQRAV	DVRVANVSAAEDSVSQR	13	17	1	1801.89	2	0.0278147	0.907651	0.883844	0.884059	0.884184	0.884302	0.907712	0.891851	0.892066	-1.00024	0.985544	NO
P55345-2	ANM2_HUMAN	PRMT2	Isoform 2 of Protein arginine N-methyltransferase 2	125	Y	QPRTTKYHSVILQ	YHSVILQNKESLTDK	1	15	1	1773.93	2	0.0175639	0.189414	0.165757	0.18964	0.190263	0.189582	0.165611	0.181604	0.181819	-1.00119	0.98576	NO
Q6PH81	CP087_HUMAN	C16orf87	UPF0547 protein C16orf87	91	S	KRSRSNSHSDHIR	SNSHSDHIRR	3	10	1	1207.58	2	0.00199018	0.243542	0.243987	0.220106	0.243782	0.244125	0.220356	0.235878	0.236088	-1.00089	0.985888	NO
Q8IZQ1	WDFY3_HUMAN	WDFY3	WD repeat and FYVE domain-containing protein 3	653	Y	KVGGFVYITSLLV	VGGFVYITSLLVAMER	6	16	0	1753.94	2	0.0139312	0.190249	0.165775	0.189419	0.18962	0.190098	0.166358	0.181814	0.182025	-1.00116	0.985888	NO
O15440	MRP5_HUMAN	ABCC5	Multidrug resistance-associated protein 5	1166	Y	VERINHYIKTLSL	FTSVERINHYIK	10	12	1	1505.8	3	0.0245692	0.166077	0.165753	0.189719	0.165939	0.189954	0.166289	0.17385	0.174061	-1.00121	0.985928	NO
Q96TA1	NIBL1_HUMAN	FAM129B	Niban-like protein 1	665	S	QGLRPESPPPAGP	GLLAQGLRPESPPPAGPLLNGAPAGESPQPK	11	31	1	3015.61	3	4.45587e-09	3.55765	0.678485	5.58692	3.80238	0.722902	5.18879	3.27435	3.23802	1.01122	0.985968	NO
Q8N4U5	T11L2_HUMAN	TCP11L2	T-complex protein 11-like protein 2	244	Y	QRQLVEYERTKFQ	QLVEYER	5	7	0	935.471	2	0.015369	0.883739	0.884324	0.907845	0.907543	0.884069	0.883669	0.89197	0.89176	1.00023	0.985984	NO
Q96BT3-3	CENPT_HUMAN	CENPT	Isoform 3 of Centromere protein T	10	S	HNPDSDSTPRTLL	MADHNPDSDSTPR	10	13	0	1441.59	2	0.0275306	0.884275	0.907945	0.907628	0.884447	0.908177	0.907841	0.899949	0.900155	-1.00023	0.986095	NO
O15409-5	FOXP2_HUMAN	FOXP2	Isoform 5 of Forkhead box protein P2	75	S	QTSGLKSPKSSDK	SPKSSDK	1	7	1	747.376	3	0.0161442	0.479984	0.455614	0.455936	0.479973	0.455721	0.456464	0.463845	0.464053	-1.00045	0.986251	NO
Q9NYV4-2	CDK12_HUMAN	CDK12	Isoform 2 of Cyclin-dependent kinase 12	241	S	DSPSGASYGQDYD	WSDSSKQDDSPSGASYGQDYDLSPSR	15	26	1	2834.19	2,3	0.0203697	0.369085	0.345487	0.368719	0.345025	0.369023	0.368632	0.361097	0.360893	1.00056	0.986285	NO
Q9Y4F3-5	MARF1_HUMAN	KIAA0430	Isoform 4 of Meiosis arrest female protein 1	1091	S	DPWLLRSKSPVGN	SKSPVGNPQLIQFSR	1	15	1	1656.89	2	0.00743138	0.883685	0.908128	0.908292	0.88442	0.907634	0.907436	0.900035	0.89983	1.00023	0.986304	NO
Q6X4W1-6	NELF_HUMAN	NELF	Isoform 6 of Nasal embryonic luteinizing hormone-releasing hormone factor	288	S	RRERSFSRSWSDP	DSSDLQSSHCTLDEAFEDLDWDTEK	7	25	0	2885.18	3	0.00819894	0.189983	0.166233	0.165951	0.165885	0.18986	0.165812	0.174056	0.173852	1.00117	0.986488	NO
Q68D51	DEN2C_HUMAN	DENND2C	DENN domain-containing protein 2C	195	Y	KSLENIYSEPEGQ	SLENIYSEPEGQECGPSINPLPKPRR	6	26	1	2909.43	2	0.0184197	0.19012	0.166207	0.189727	0.189669	0.189596	0.166191	0.182018	0.181818	1.0011	0.986521	NO
O14841	OPLA_HUMAN	OPLAH	5-oxoprolinase	1065	S	VVIPRGSILDPSP	GSILDPSPEAAVVGGNVLTSQR	2	22	0	2166.13	2	0.00785375	0.368428	0.368786	0.345313	0.368467	0.345479	0.369174	0.360843	0.36104	-1.00055	0.986523	NO
P22607	FGFR3_HUMAN	FGFR3	Fibroblast growth factor receptor 3	648	Y	VHNLDYYKKTTNG	DVHNLDYYKK	8	10	1	1293.64	3	0.00451535	0.344669	0.344903	0.368979	0.369054	0.345465	0.344638	0.35285	0.353052	-1.00057	0.98668	NO
Q7Z3T8	ZFY16_HUMAN	ZFYVE16	Zinc finger FYVE domain-containing protein 16	1210	S	YPAPLTSIRGRKP	LGAEYKAYPAPLTSIR	14	16	1	1748.95	3	0.0137351	0.696142	0.672077	0.671891	0.672359	0.695879	0.67247	0.680037	0.680236	-1.00029	0.986704	NO
Q9NWW5	CLN6_HUMAN	CLN6	Ceroid-lipofuscinosis neuronal protein 6	31	S	LQARHGSVSADEA	QHLGATGGPGAQLGASFLQARHGSVSADEAAR	24	32	1	3116.55	3	0.0225341	0.345188	0.368597	0.34514	0.345197	0.345369	0.368949	0.352975	0.353172	-1.00056	0.986705	NO
Q8TB52	FBX30_HUMAN	FBXO30	F-box only protein 30	213	S	IGMLNTSVPNDMD	SLAAALDILNTATRDIGMLNTSVPNDMDEQQNAR	22	34	1	3657.77	2	0.0253846	0.671671	0.67167	0.695686	0.695843	0.671627	0.672153	0.679676	0.679875	-1.00029	0.986792	NO
Q13216-2	ERCC8_HUMAN	ERCC8	Isoform 2 of DNA excision repair protein ERCC-8	71	Y	DGVIVLYDLENSS	YMLSGGSDGVIVLYDLENSSR	14	21	0	2274.08	2	0.0198164	0.479533	0.480127	0.455924	0.479534	0.480297	0.456343	0.471861	0.472058	-1.00042	0.986824	NO
P35612-2	ADDB_HUMAN	ADD2	Isoform 2 of Beta-adducin	489	Y	NQFVPLYTDPQEV	SSSGMPIRIENPNQFVPLYTDPQEVLEMR	19	29	1	3346.63	3	0.0285286	0.747091	0.770451	0.770433	0.746674	0.77063	0.771261	0.762658	0.762855	-1.00026	0.986854	NO
P08F94	PKHD1_HUMAN	PKHD1	Fibrocystin	3326	Y	KDKNKFYFPSLQP	FYFPSLQPR	2	9	0	1153.59	2	0.0255402	0.344607	0.36895	0.368906	0.345025	0.368912	0.369119	0.360821	0.361019	-1.00055	0.986988	NO
Q15003	CND2_HUMAN	NCAPH	Condensin complex subunit 2	201	S	GHVADGSATEMGT	VLGGLGKDAPSLEEVEGHVADGSATEMGTTK	23	31	1	3054.48	2	0.0225241	0.22008	0.219799	0.244086	0.243614	0.219826	0.219939	0.227989	0.227793	1.00086	0.987014	NO
Q99624	S38A3_HUMAN	SLC38A3	Sodium-coupled neutral amino acid transporter 3	54	S	FLQKSPSKEPHFT	SFLQKSPSK	8	9	1	1020.56	3	0.0155767	0.770897	0.77068	0.747448	0.770578	0.771014	0.746855	0.763008	0.762816	1.00025	0.987035	NO
Q8N1F8-2	S11IP_HUMAN	STK11IP	Isoform 2 of Serine/threonine-protein kinase 11-interacting protein	616	S	SPRPTGSDLLPGA	SPRPTGSDLLPGAPILSLRFSYICPDR	7	27	1	2927.53	2	0.0119895	0.166214	0.189766	0.189835	0.190167	0.190192	0.166036	0.181938	0.182132	-1.00107	0.98708	NO
Q9H972-2	CN093_HUMAN	C14orf93	Isoform 2 of Uncharacterized protein C14orf93	428	S	VTEELMSDEEDSL	HFGPEDQRLWNDVTEELMSDEEDSLNEPDR	19	30	1	3601.55	2	0.00871175	0.345389	0.368906	0.368694	0.344892	0.36849	0.369032	0.360997	0.360805	1.00053	0.9871	NO
P33151	CADH5_HUMAN	CDH5	Cadherin-5	685	Y	DARPSLYAQVQKP	GGAKPPRPALDARPSLYAQVQKPPR	17	25	0	2669.49	3	0.00961501	0.884102	0.907625	0.907828	0.907505	0.907628	0.883849	0.899852	0.899661	1.00021	0.987158	NO
Q6IC98	GRAM4_HUMAN	GRAMD4	GRAM domain-containing protein 4	28	S	AESPNASDTECSD	RDDFLDLAESPNASDTECSDEIPLK	14	25	1	2779.25	2	0.00192608	0.907528	0.908088	0.883974	0.88377	0.907451	0.907793	0.899864	0.899671	1.00021	0.987185	NO
Q15493-2	RGN_HUMAN	RGN	Isoform 2 of Regucalcin	60	S	MDAPVSSVALRQS	QVQRVTMDAPVSSVALR	13	17	1	1855.99	2	0.00578136	0.189829	0.165919	0.16605	0.165884	0.166262	0.190228	0.173933	0.174125	-1.0011	0.987264	NO
P21554-3	CNR1_HUMAN	CNR1	Isoform 3 of Cannabinoid receptor 1	429	S	DNSMGDSDCLHKH	VTMSVSTDTSAEAL	4	14	0	1410.65	3	0.0199071	0.166213	0.189771	0.166376	0.166166	0.165787	0.189841	0.17412	0.173931	1.00108	0.987318	NO
Q9UKV0-5	HDAC9_HUMAN	HDAC9	Isoform 5 of Histone deacetylase 9	239	S	KVAERRSSPLLRR	SSPLLR	1	6	0	671.397	3	0.0254874	0.190211	0.189472	0.165647	0.165902	0.189872	0.190133	0.181777	0.181969	-1.00106	0.987335	NO
O75582-2	KS6A5_HUMAN	RPS6KA5	Isoform 2 of Ribosomal protein S6 kinase alpha-5	212	S	ETERAYSFCGTIE	AYSFCGTIEYMAPDIVRGGDSGHDK	3	25	1	2688.19	2	0.0266791	0.908264	0.883879	0.907666	0.907716	0.907607	0.883915	0.899936	0.899746	1.00021	0.987375	NO
Q9P206-3	K1522_HUMAN	KIAA1522	Isoform 3 of Uncharacterized protein KIAA1522	858	S	PLRRALSGRASPV	SVGAPGGAPTPALGPSAPQKPLR	16	23	0	2125.16	3	0.0125591	0.883887	0.907417	0.884275	0.907951	0.884421	0.883768	0.89186	0.892046	-1.00021	0.987415	NO
Q9UHC6	CNTP2_HUMAN	CNTNAP2	Contactin-associated protein-like 2	1306	S	GAESAESADAAIM	GAESAESADAAIMNNDPNFTETIDESKK	7	28	1	2954.31	3	0.00111522	0.561149	0.561384	0.584915	0.585267	0.56081	0.560802	0.569149	0.56896	1.00033	0.987467	NO
Q99623	PHB2_HUMAN	PHB2	Prohibitin-2	248	Y	LSKNPGYIKLRKI	MLGEALSKNPGYIK	12	14	1	1519.81	3	0.0151349	0.455994	0.479821	0.455871	0.455936	0.455693	0.479495	0.463895	0.463708	1.0004	0.987484	NO
Q8N1F8-2	S11IP_HUMAN	STK11IP	Isoform 2 of Serine/threonine-protein kinase 11-interacting protein	610	S	EAQAQRSPRPTGS	SPRPTGSDLLPGAPILSLRFSYICPDR	1	27	1	2927.53	3	0.019574	0.883721	0.908166	0.907509	0.907933	0.907747	0.88427	0.899799	0.899983	-1.00021	0.987687	NO
O43865-2	SAHH2_HUMAN	AHCYL1	Isoform 2 of Putative adenosylhomocysteinase 2	28	Y	IEDAEKYSFMATV	SISQSSTDSYSSAASYTDSSDDEVSPREK	10	29	1	3085.31	2	0.0231884	0.884047	0.908005	0.908139	0.907426	0.908149	0.884063	0.900064	0.89988	1.0002	0.987728	NO
Q9UMS6	SYNP2_HUMAN	SYNPO2	Synaptopodin-2	361	S	HARLRRSESLSEK	RSESLSEK	2	8	1	934.472	2	0.0228135	0.907586	0.908068	0.883735	0.884476	0.90795	0.907508	0.899796	0.899978	-1.0002	0.987773	NO
O75022	LIRB3_HUMAN	LILRB3	Leukocyte immunoglobulin-like receptor subfamily B member 3	502	S	RGLLRRSSPAADV	RSSPAADVQEENLYAAVK	2	18	1	1946.97	2,3	0.000379428	0.189512	0.190081	0.16627	0.189788	0.165771	0.189756	0.181954	0.181772	1.001	0.987789	NO
P15559-3	NQO1_HUMAN	NQO1	Isoform 3 of NAD(P)H dehydrogenase [quinone] 1	20	Y	ERTSFNYAMKEAA	ALIVLAHSERTSFNYAMK	15	18	1	2050.07	3	0.019759	0.368511	0.344689	0.368605	0.368905	0.344755	0.368694	0.360601	0.360785	-1.00051	0.987824	NO
Q8TBG4	AT2L1_HUMAN	AGXT2L1	Ethanolamine-phosphate phospho-lyase	174	Y	APTPDTYRGKYRE	EFVHVAPTPDTYR	12	13	0	1530.75	2	0.0216917	0.907697	0.884365	0.907645	0.90818	0.907882	0.884182	0.899903	0.900081	-1.0002	0.987963	NO
O75363-2	BCAS1_HUMAN	BCAS1	Isoform 2 of Breast carcinoma-amplified sequence 1	100	S	RFFLMLSRPVPGR	SRFFLMLSRPVPGR	8	14	1	1661.92	2	0.0168825	0.907861	0.907961	0.907514	0.908129	0.907509	0.907688	0.907779	0.907775	1	0.988033	NO
Q86SQ4-3	GP126_HUMAN	GPR126	Isoform 3 of G-protein coupled receptor 126	1162	S	NLGKSLSSSSIGS	SLSSSSIGSNSTYLTSKSK	3	19	1	1932.96	2	0.0287337	0.344845	0.345152	0.368683	0.344884	0.368526	0.344735	0.352893	0.352715	1.0005	0.988059	NO
O43448	KCAB3_HUMAN	KCNAB3	Voltage-gated potassium channel subunit beta-3	184	S	IEGLRGSLERLQL	GSLER	2	5	0	560.292	2	0.00754585	0.884223	0.90763	0.883906	0.8845	0.907614	0.884172	0.89192	0.892095	-1.0002	0.988064	NO
Q49A26-5	GLYR1_HUMAN	GLYR1	Isoform 5 of Putative oxidoreductase GLYR1	167	S	KRAQEQSPRKRGR	ICEEETGSTSIQAADSTAVNGSITPTDKK	8	29	1	2952.39	2	0.0225353	0.369273	0.344747	0.368545	0.345476	0.368558	0.369063	0.360855	0.361032	-1.00049	0.98812	NO
Q8N4G2	ARL14_HUMAN	ARL14	ADP-ribosylation factor-like protein 14	31	Y	GKSTLLYKLKLAK	QAQVLLLGLDSAGKSTLLYK	19	20	1	2117.21	2	0.011024	0.166126	0.166369	0.19011	0.165845	0.190297	0.165926	0.174202	0.174023	1.00103	0.988195	NO
Q9BSJ8	ESYT1_HUMAN	ESYT1	Extended synaptotagmin-1	1067	S	SNSSFMSRERELL	SNSSFMSR	7	8	0	914.392	2	0.0223482	0.455892	0.479604	0.455818	0.479671	0.455672	0.456496	0.463771	0.463946	-1.00038	0.988262	NO
Q9GZV5	WWTR1_HUMAN	WWTR1	WW domain-containing transcription regulator protein 1	60	S	KEPDSGSHSRQSS	EPDSGSHSR	6	9	0	970.41	2	0.0157846	0.671854	0.695901	0.6961	0.696204	0.695816	0.672364	0.687952	0.688128	-1.00026	0.988268	NO
P37287-2	PIGA_HUMAN	PIGA	Isoform 2 of Phosphatidylinositol N-acetylglucosaminyltransferase subunit A	21	S	ATLSRVSPGSLYT	VSPGSLYTCRTR	2	12	1	1338.67	3	0.01364	0.74668	0.77123	0.747264	0.747276	0.746912	0.770459	0.755058	0.754882	1.00023	0.988277	NO
O43765	SGTA_HUMAN	SGTA	Small glutamine-rich tetratricopeptide repeat-containing protein alpha	297	S	LIEQLRSQIRSRT	SQIRSR	1	6	1	745.42	2	0.00868876	0.770713	0.771218	0.747279	0.770787	0.770844	0.747054	0.76307	0.762895	1.00023	0.988279	NO
O43772	MCAT_HUMAN	SLC25A20	Mitochondrial carnitine/acylcarnitine carrier protein	9	S	DQPKPISPLKNLL	MADQPKPISPLKNLLAGGFGGVCLVFVGHPLDTVK	9	35	1	3617.95	2	0.0108261	0.695906	0.67234	0.671801	0.672075	0.696155	0.672344	0.680016	0.680191	-1.00026	0.988286	NO
O95498-3	VNN2_HUMAN	VNN2	Isoform 3 of Vascular non-inflammatory molecule 2	158	Y	TCPPNGYFQYNTN	DSTCPPNGYFQYNTNVVYNTEGKLVAR	9	27	1	3049.42	3	0.0107386	0.672203	0.695463	0.69602	0.695939	0.671663	0.69556	0.687895	0.687721	1.00025	0.988337	NO
Q8WWL7	CCNB3_HUMAN	CCNB3	G2/mitotic-specific cyclin-B3	1331	S	EHYSGYSISELHP	LGYWVPFLEHYSGYSISELHPLVRQLNK	15	28	1	3344.73	2	0.00488568	0.908284	0.907992	0.88398	0.883862	0.907761	0.908106	0.900086	0.899909	1.0002	0.988377	NO
P35611-3	ADDA_HUMAN	ADD1	Isoform 3 of Alpha-adducin	12	S	RAAVVTSPPPTTA	AAVVTSPPPTTAPHK	6	15	0	1472.8	3	0.0132613	0	0.161843	0	0	0.165425	0	0.0539476	0.0551415	-1.02213	0.988393	NO
Q8WX93	PALLD_HUMAN	PALLD	Palladin	1121	S	RSRSRDSGDENEP	SRDSGDENEPIQER	4	14	1	1630.72	2	7.65048e-07	0.044816	0.049216	0	0.0445737	0.0484339	0	0.031344	0.0310026	1.01101	0.988417	NO
Q9NP85	PODO_HUMAN	NPHS2	Podocin	195	Y	IDAICYYRMENAS	DMFIMEIDAICYYRMENASLLLSSLAHVSK	13	30	1	3462.67	2	0.00701074	0.369252	0.345473	0.344756	0.368627	0.345159	0.345175	0.35316	0.352987	1.00049	0.988426	NO
Q9P0K1-4	ADA22_HUMAN	ADAM22	Isoform 4 of Disintegrin and metalloproteinase domain-containing protein 22	798	S	VSTNSASSSKKRS	HISDICENGRPRSNSWQGNLGGNK	15	24	1	2638.24	3	0.00627156	0.190297	0.189761	0.165846	0.189863	0.165622	0.189891	0.181968	0.181792	1.00097	0.988426	NO
Q6ZRH7	CTSRG_HUMAN	CATSPERG	Cation channel sperm-associated protein subunit gamma	519	Y	KELSIKYMARSFR	ELSIKYMAR	6	9	1	1109.59	2	0.0212599	0.456072	0.479476	0.456384	0.479597	0.456359	0.456481	0.463977	0.464145	-1.00036	0.988474	NO
Q09666	AHNK_HUMAN	AHNAK	Neuroblast differentiation-associated protein AHNAK	210	S	TVIRLPSGSGAAS	LPSGSGAASPTGSAVDIR	3	18	0	1641.83	2	7.49592e-52	0	0.250495	0.228153	0	0.255287	0.218176	0.15955	0.157821	1.01095	0.988517	NO
Q9UJY4	GGA2_HUMAN	GGA2	ADP-ribosylation factor-binding protein GGA2	551	S	KLQPASSSKLPAF	VKLQPASSSK	8	10	1	1043.6	2	0.0169371	0.345036	0.345336	0.369161	0.345296	0.34476	0.368964	0.353178	0.353006	1.00049	0.988626	NO
Q8TAT5	NEIL3_HUMAN	NEIL3	Endonuclease 8-like 3	450	S	SSKVNISPTISSE	VNISPTISSESKLFSPAHK	4	19	1	2041.08	2	0.0100963	0.165624	0.166045	0.190229	0.190023	0.166101	0.16629	0.173966	0.174138	-1.00099	0.98865	NO
P22607	FGFR3_HUMAN	FGFR3	Fibroblast growth factor receptor 3	577	Y	RPPGLDYSFDTCK	RPPGLDYSFDTCKPPEEQLTFKDLVSCAYQVAR	7	33	1	3772.82	2	0.00786047	0.219953	0.243827	0.219732	0.21976	0.243402	0.219844	0.227837	0.227668	1.00074	0.988724	NO
O60566	BUB1B_HUMAN	BUB1B	Mitotic checkpoint serine/threonine-protein kinase BUB1 beta	676	S	SPIIEDSREATHS	KLSPIIEDSR	9	10	1	1156.65	2,3	0.016962	0.244275	0.244014	0.219666	0.243779	0.243821	0.219839	0.235985	0.235813	1.00073	0.988725	NO
Q9NUZ1-2	ACOXL_HUMAN	ACOXL	Isoform 2 of Acyl-coenzyme A oxidase-like protein	36	S	KNFVSRSLVIGEV	SLVIGEVLSMADMATGVKCGIIYWLFGGAIR	1	31	1	3269.7	2	0.0191179	0.907701	0.884244	0.883821	0.884127	0.883695	0.907446	0.891922	0.891756	1.00019	0.988817	NO
P11362-16	FGFR1_HUMAN	FGFR1	Isoform 17 of Fibroblast growth factor receptor 1	154	Y	RMPVAPYWTSPEK	GNYTCIVENEYGSINHTYQLDVVER	18	25	0	2915.34	2	0.00733211	0.585178	0.584906	0.560848	0.560787	0.584871	0.584767	0.576977	0.576808	1.00029	0.988834	NO
P53582	AMPM1_HUMAN	METAP1	Methionine aminopeptidase 1	253	Y	KLVQTTYECLMQA	KLVQTTYECLMQAIDAVKPGVR	7	22	1	2462.3	2	0.00812557	0.243906	0.219655	0.24381	0.243539	0.244227	0.220108	0.23579	0.235958	-1.00071	0.988886	NO
O43399-4	TPD54_HUMAN	TPD52L2	Isoform 4 of Tumor protein D54	96	S	KQNLSRSWHDVQV	QNLSRSWHDVQVSSAYK	6	17	1	2003.98	2	0.0286444	0.584658	0.585173	0.561365	0.561169	0.584871	0.584662	0.577065	0.576901	1.00029	0.988901	NO
Q9H307-2	PININ_HUMAN	PNN	Isoform 2 of Pinin	450	S	PGKENVSALDMEK	SRSSSSSSSSSSSTSSSSGSSSSSGSSSSR	9	30	1	2721.1	2	0.00653145	0.345371	0.369003	0.344871	0.345434	0.369251	0.345058	0.353082	0.353247	-1.00047	0.988981	NO
Q86VF7-3	NRAP_HUMAN	NRAP	Isoform 3 of Nebulin-related-anchoring protein	68	Y	NTFTSVYHTPLNL	KPYCHAHNPKNNTFTSVYHTPLNLNVR	18	27	1	3164.57	2	0.00779039	0.455742	0.480093	0.455764	0.479543	0.456392	0.456158	0.463866	0.464031	-1.00036	0.988981	NO
Q9H6X2	ANTR1_HUMAN	ANTXR1	Anthrax toxin receptor 1	362	S	PPPAEESEEEDDD	EVPPPPAEESEEEDDDGLPKK	10	21	1	2306.04	2	0.0225421	0.672279	0.69547	0.696039	0.672479	0.695543	0.696247	0.687929	0.68809	-1.00023	0.989099	NO
Q9Y2W3	S45A1_HUMAN	SLC45A1	Proton-associated sugar transporter A	637	Y	LSLCITYGILFST	NLYVVLSLCITYGILFSTLCTLPYSLLCDYYQSKK	12	35	1	4037.06	2	0.0274132	0.74687	0.771085	0.771232	0.770853	0.770555	0.747291	0.763062	0.7629	1.00021	0.989146	NO
Q5T4W7-2	ARTN_HUMAN	ARTN	Isoform 2 of Artemin	184	S	PGSRPVSQPCCRP	SPHDLSLASLLGAGALRPPPGSRPVSQPCCRPTR	9	34	0	3492.82	3	0.0282013	0.189613	0.166197	0.166152	0.189762	0.165857	0.165859	0.173987	0.173826	1.00093	0.98916	NO
Q7Z2T5	TRM1L_HUMAN	TRMT1L	TRMT1-like protein	707	S	SESHVQSASEDTV	YSTPTYTGGQSESHVQSASEDTVTERVEMSVNDK	17	34	1	3718.65	2	0.00848677	0.771078	0.770531	0.746924	0.771119	0.771232	0.746672	0.762844	0.763007	-1.00021	0.989272	NO
Q8IWF6	DEN6A_HUMAN	DENND6A	Protein DENND6A	127	S	SSGRRVSLHCLLD	VSLHCLLDQFDK	2	12	0	1416.71	2	0.0195056	0.74729	0.747281	0.770981	0.747001	0.771101	0.746967	0.755184	0.755023	1.00021	0.989305	NO
Q9UKT9-5	IKZF3_HUMAN	IKZF3	Isoform 5 of Zinc finger protein Aiolos	57	S	EDIGDDSMKVKDE	SHEMENVDSGEGPANEDEDIGDDSMK	24	26	0	2806.08	3	0.0295176	0.695551	0.671602	0.672129	0.671807	0.67171	0.69625	0.679761	0.679923	-1.00024	0.989311	NO
Q8IWF6	DEN6A_HUMAN	DENND6A	Protein DENND6A	127	S	SSGRRVSLHCLLD	VSLHCLLDQFDKDLPVYLK	2	19	1	2245.18	3	0.00316355	0.479429	0.479971	0.456175	0.45576	0.480172	0.480121	0.471858	0.472018	-1.00034	0.989411	NO
Q14515	SPRL1_HUMAN	SPARCL1	SPARC-like protein 1	92	S	EQGKSSSQELGLK	SSSQELGLK	3	9	0	947.492	2	0.000424843	0	0.0395871	0	0	0.0388063	0	0.0131957	0.0129354	1.02012	0.989436	NO
Q9P2D6	F135A_HUMAN	FAM135A	Protein FAM135A	209	S	VIPTLESVVFGIN	DSVIPTLESVVFGINYTK	9	18	0	1981.04	2	0.0149794	0.585027	0.584962	0.561238	0.585281	0.584593	0.560881	0.577076	0.576918	1.00027	0.989513	NO
Q96B97-2	SH3K1_HUMAN	SH3KBP1	Isoform 2 of SH3 domain-containing kinase-binding protein 1	503	S	TSSSLSSPDIFDS	TSKTVTISQVSDNK	8	14	1	1506.79	2	0.0202226	0.18972	0.166316	0.190286	0.189678	0.165966	0.190209	0.182107	0.181951	1.00086	0.989571	NO
Q5VW36	FOCAD_HUMAN	FOCAD	Focadhesin	1528	S	PAHHLWSLLSEAT	LPSPAHHLWSLLSEATGK	10	18	0	1943.03	2	0.017968	0.220496	0.243909	0.244253	0.220161	0.244029	0.244003	0.236219	0.236064	1.00066	0.989584	NO
O96028-6	NSD2_HUMAN	WHSC1	Isoform 6 of Histone-lysine N-methyltransferase NSD2	437	S	PRRGVGSPPGRKK	GVGSPPGRK	4	9	1	853.477	3	0.00710224	0.584638	0.560653	0.585162	0.584477	0.584587	0.560919	0.576817	0.576661	1.00027	0.98961	NO
Q14689-4	DIP2A_HUMAN	DIP2A	Isoform 4 of Disco-interacting protein 2 homolog A	694	S	PRKAVLSMNGLSY	AVLSMNGLSYGVIR	4	14	0	1478.79	3	0.00906565	0.560905	0.584654	0.560817	0.584662	0.561409	0.560767	0.568792	0.568946	-1.00027	0.989652	NO
Q9NP71-5	MLXPL_HUMAN	MLXIPL	Isoform 5 of Carbohydrate-responsive element-binding protein	196	S	KRLRKPSREDDLL	LRKPSR	5	6	1	755.477	2	0.00588171	0.672233	0.695697	0.696235	0.695737	0.671834	0.696131	0.688055	0.6879	1.00023	0.989704	NO
O75496	GEMI_HUMAN	GMNN	Geminin	64	S	LTSTTSSPGVIVP	HRNDHLTSTTSSPGVIVPESSENK	12	24	1	2591.26	2	0.028222	0.368652	0.34548	0.368433	0.368661	0.369084	0.345268	0.360855	0.361004	-1.00041	0.989813	NO
P26358	DNMT1_HUMAN	DNMT1	DNA (cytosine-5)-methyltransferase 1	154	S	KPEPSPSPRITRK	SDGEAKPEPSPSPRITR	12	17	1	1822.92	2	0.0123708	0.747298	0.770434	0.770978	0.771029	0.746916	0.771223	0.762904	0.763056	-1.0002	0.989835	NO
Q9UPM8	AP4E1_HUMAN	AP4E1	AP-4 complex subunit epsilon-1	61	S	LIQQELSSLKATV	LIQQELSSLK	7	10	0	1157.67	2	0.0160152	0.165776	0.190173	0.190284	0.190045	0.165754	0.189968	0.182078	0.181922	1.00085	0.989855	NO
Q5XUX1-3	FBXW9_HUMAN	FBXW9	Isoform 3 of F-box/WD repeat-containing protein 9	18	S	RTWDDDSDPESET	CDDSRTWDDDSDPESETDPDAQAK	11	24	1	2697.03	2	0.0184437	0.908287	0.883742	0.907906	0.907919	0.884098	0.90746	0.899978	0.899826	1.00017	0.98988	NO
Q92930	RAB8B_HUMAN	RAB8B	Ras-related protein Rab-8B	180	S	NRKMNDSNSAGAG	MNDSNSAGAGGPVK	4	14	0	1303.58	2	0.0104395	0.368558	0.344659	0.344984	0.345297	0.368418	0.344934	0.352734	0.352883	-1.00042	0.989926	NO
Q96RT1	LAP2_HUMAN	ERBB2IP	Protein LAP2	603	S	ESEELSSDEEMKM	ASENLKHIVNHDDVFEESEELSSDEEMK	23	28	1	3259.45	2	0.0281281	0.907771	0.908107	0.884355	0.908193	0.907522	0.884069	0.900078	0.899928	1.00017	0.989931	NO
P62899	RL31_HUMAN	RPL31	60S ribosomal protein L31	98	S	RNEDEDSPNKLYT	NEDEDSPNKLYTLVTYVPVTTFK	6	23	1	2672.32	2	0.0141914	0.907458	0.884056	0.884002	0.907425	0.884165	0.884361	0.891838	0.891984	-1.00016	0.990067	NO
Q96SU4-3	OSBL9_HUMAN	OSBPL9	Isoform 3 of Oxysterol-binding protein-related protein 9	329	S	HSSSGNSLKRPDT	WYLSAFHAGRK	4	11	1	1334.69	2	0.00348229	0.907597	0.88429	0.88402	0.908025	0.88441	0.883914	0.891969	0.892117	-1.00017	0.990069	NO
Q4JDL3-10	PTN20_HUMAN	PTPN20A	Isoform 10 of Tyrosine-protein phosphatase non-receptor type 20	105	S	EEAAGPSQALSPL	WSSEDEEAAGPSQALSPLLSDTR	12	23	0	2445.13	2	0.0286526	0.344932	0.368858	0.369232	0.368537	0.345175	0.368866	0.361007	0.360859	1.00041	0.99011	NO
Q2Y0W8-6	S4A8_HUMAN	SLC4A8	Isoform 6 of Electroneutral sodium bicarbonate exchanger 1	246	S	EVGKKQSDPHLMD	QSDPHLMDK	2	9	0	1069.49	2	0.0231748	0.584446	0.561314	0.585032	0.584528	0.585152	0.560669	0.576931	0.576783	1.00026	0.990129	NO
Q9NQW8	CNGB3_HUMAN	CNGB3	Cyclic nucleotide-gated cation channel beta-3	200	Y	KMPLTEYLKRIKL	MPLTEYLKR	6	9	1	1149.62	2	0.00126564	0.34534	0.368624	0.368944	0.344639	0.369132	0.368694	0.360969	0.360822	1.00041	0.990158	NO
Q8NFY4-6	SEM6D_HUMAN	SEMA6D	Isoform 6 of Semaphorin-6D	472	Y	LEEIEAYNHAKCS	VLAKTSPFSLNDSVLLEEIEAYNHAK	22	26	1	2887.5	2	0.000855973	0.456011	0.479618	0.456362	0.479859	0.456107	0.456461	0.463997	0.464142	-1.00031	0.990163	NO
Q8TE67-3	ES8L3_HUMAN	EPS8L3	Isoform 3 of Epidermal growth factor receptor kinase substrate 8-like protein 3	231	S	PPRRSSSPEDPER	RSSSPEDPER	3	10	1	1158.53	2	0.0161551	0.190014	0.165956	0.166208	0.166083	0.189978	0.165671	0.174059	0.173911	1.00085	0.990165	NO
Q8IUD2-4	RB6I2_HUMAN	ERC1	Isoform 4 of ELKS/Rab6-interacting/CAST family member 1	94	S	TMTLGRSGGRLPY	SGGRLPYGVR	1	10	1	1060.58	2	0.00126893	0.455725	0.480033	0.456253	0.456324	0.456022	0.480101	0.464004	0.464149	-1.00031	0.990349	NO
Q6L8Q7	PDE12_HUMAN	PDE12	2',5'-phosphodiesterase 12	59	S	FALADGSHKNMQR	CVPSEPKLSLSFALADGSHK	18	20	1	2085.06	3	0.025116	0.771	0.770471	0.746913	0.747039	0.771118	0.770661	0.762795	0.762939	-1.00019	0.990353	NO
Q9P0L0	VAPA_HUMAN	VAPA	Vesicle-associated membrane protein-associated protein A	214	S	HSDKPGSTSTASF	KVAHSDKPGSTSTASFR	10	17	1	1774.9	2	0.00289097	0.345469	0.369179	0.3692	0.369107	0.34518	0.369131	0.361283	0.361139	1.0004	0.990407	NO
Q7L7V1-2	DHX32_HUMAN	DHX32	Isoform 2 of Putative pre-mRNA-splicing factor ATP-dependent RNA helicase DHX32	191	S	DDIHERSIATDVL	EMMSNPFLGSYGVIILDDIHERSIATDVLLGLLK	23	34	1	3758.96	2	0.0152564	0.455664	0.479918	0.456404	0.456439	0.45645	0.479521	0.463996	0.464137	-1.0003	0.990447	NO
Q13467	FZD5_HUMAN	FZD5	Frizzled-5	576	Y	PGPAATYHKQVSL	TGPPGPAATYHK	10	12	0	1195.6	3	0.0295145	0.244218	0.220033	0.244226	0.244154	0.243987	0.219902	0.236159	0.236014	1.00061	0.990485	NO
P42081	CD86_HUMAN	CD86	T-lymphocyte activation antigen CD86	108	Y	IKDKGLYQCIIHH	GLYQCIIHHKKPTGMIR	3	17	1	1994.07	3	0.0229042	0.479775	0.456111	0.45627	0.456138	0.47983	0.455762	0.464052	0.46391	1.00031	0.990491	NO
P49916	DNLI3_HUMAN	LIG3	DNA ligase 3	236	S	SAKPNNSGEAPSS	FSGFSAKPNNSGEAPSSPTPK	11	21	0	2106	2	0.0125076	0.368432	0.345105	0.368852	0.345294	0.368625	0.368889	0.360796	0.360936	-1.00039	0.990511	NO
Q9UN30-1	SCML1_HUMAN	SCML1	Isoform 1 of Sex comb on midleg-like protein 1	138	S	SYPESYSPTLPVS	HPSTWSVEAVVLFLK	6	15	0	1711.93	2	0.00611782	0.368693	0.345175	0.344752	0.345166	0.345076	0.368801	0.352873	0.353014	-1.0004	0.990547	NO
Q8NET8-3	TRPV3_HUMAN	TRPV3	Isoform 3 of Transient receptor potential cation channel subfamily V member 3	374	S	KRLRSLSRKFTDW	LRSLSR	5	6	1	730.445	2	0.0117711	0.672483	0.69616	0.695441	0.695549	0.672085	0.696033	0.688028	0.687889	1.0002	0.990607	NO
Q96FC9-4	DDX11_HUMAN	DDX11	Isoform 4 of Probable ATP-dependent RNA helicase DDX11	204	S	VLAEYESDEEKKV	LEQLESGEEELVLAEYESDEEK	18	22	0	2567.17	3	0.0245923	0.166478	0.189757	0.165963	0.18963	0.165676	0.166476	0.174066	0.173927	1.0008	0.990617	NO
Q86VR2	F134C_HUMAN	FAM134C	Protein FAM134C	229	S	LQRLDFSVRGYMM	LDFSVRGYMMSK	4	12	1	1432.68	2	0.00311062	0.88361	0.9076	0.884442	0.907801	0.884252	0.884013	0.891884	0.892022	-1.00016	0.990687	NO
O15266	SHOX_HUMAN	SHOX	Short stature homeobox protein	46	S	ESGLARSRELGTS	EVLESGLARSR	10	11	1	1215.66	3	0.0121151	0.189809	0.166187	0.166255	0.166491	0.190177	0.166	0.174084	0.174223	-1.0008	0.990711	NO
Q86UR5-6	RIMS1_HUMAN	RIMS1	Isoform 6 of Regulating synaptic membrane exocytosis protein 1	1342	S	SAKSSDSDVSDVS	LFPPSSLVDPTLTPLTRR	6	18	1	2009.13	3	0.0195087	0.48001	0.479925	0.456157	0.456494	0.479525	0.479665	0.472031	0.471895	1.00029	0.990779	NO
O95793-3	STAU1_HUMAN	STAU1	Isoform 3 of Double-stranded RNA-binding protein Staufen homolog 1	390	S	TFFEPGSGDENGT	ATVTAMIARELLYGGTSPTAETILK	17	25	1	2606.4	2	0.0158838	0.480233	0.479652	0.45581	0.479466	0.479791	0.45603	0.471898	0.471762	1.00029	0.990941	NO
Q9H8Y1	VRTN_HUMAN	VRTN	Vertnin	436	Y	GISRSTYYNWRRK	STYYNWRR	3	8	1	1144.54	3	0.0225562	0.770705	0.770973	0.747098	0.746676	0.77064	0.771052	0.762926	0.762789	1.00018	0.990961	NO
Q15435	PP1R7_HUMAN	PPP1R7	Protein phosphatase 1 regulatory subunit 7	27	S	RVESEESGDEEGK	VESEESGDEEGKK	6	13	1	1421.62	2	0.0269632	0.219793	0.220029	0.24421	0.220077	0.22036	0.244005	0.228011	0.228147	-1.0006	0.990988	NO
Q6Y7W6-3	PERQ2_HUMAN	GIGYF2	Isoform 2 of PERQ amino acid-rich with GYF domain-containing protein 2	19	S	EWLRALSSGGSIT	MAAETQTLNFGPEWLRALSSGGSITSPPLSPALPK	19	35	1	3623.87	3	0.0248679	0.77121	0.746654	0.770555	0.770548	0.770709	0.746752	0.762806	0.76267	1.00018	0.991007	NO
P04198	MYCN_HUMAN	MYCN	N-myc proto-oncogene protein	64	S	TPPLSPSRGFAEH	KFELLPTPPLSPSR	13	14	1	1580.89	2	0.0179537	0.88433	0.907951	0.90762	0.907912	0.884016	0.907575	0.899967	0.899834	1.00015	0.991031	NO
Q5VTJ3	KLD7A_HUMAN	KLHDC7A	Kelch domain-containing protein 7A	163	S	HFPRLGSEPKSSP	LGSEPK	3	6	0	629.338	2	0.0297997	0	0.0232343	0	0	0.0236305	0	0.00774476	0.00787682	-1.01705	0.991034	NO
Q93086-4	P2RX5_HUMAN	P2RX5	Isoform 4 of P2X purinoceptor 5	55	Y	FLIKKGYQDVDTS	GYQDVDTSLQSAVITK	2	16	0	1723.86	2	0.0224275	0.907913	0.88372	0.884489	0.88397	0.883908	0.907842	0.892041	0.891906	1.00015	0.991052	NO
O60880	SH21A_HUMAN	SH2D1A	SH2 domain-containing protein 1A	107	S	PVEKKSSARSTQG	KSSAR	3	5	1	547.308	2	0.013587	0.243637	0.220019	0.220379	0.219945	0.244044	0.219645	0.228012	0.227878	1.00059	0.991078	NO
Q7Z6J6	FRMD5_HUMAN	FRMD5	FERM domain-containing protein 5	10	S	RLMSGSSRSLERE	MLSRLMSGSSR	10	11	1	1223.61	2	0.0116393	0.746607	0.770929	0.771099	0.770451	0.771112	0.746665	0.762878	0.762743	1.00018	0.991098	NO
Q9UGY1	NOL12_HUMAN	NOL12	Nucleolar protein 12	139	S	RSEEEASSTEKPT	SEEEASSTEKPTKALPR	6	17	1	1858.93	3	0.0218289	0.219692	0.22043	0.244203	0.220482	0.220494	0.243746	0.228108	0.228241	-1.00058	0.991111	NO
Q9H6K5	YS027_HUMAN		Putative uncharacterized protein FLJ22184	580	S	RWAELLSPLDESR	AALSDAELGRWAELLSPLDESR	16	22	1	2398.21	2	0.0288407	0.190262	0.190044	0.165761	0.190109	0.18984	0.165714	0.182023	0.181887	1.00074	0.991161	NO
P53582	AMPM1_HUMAN	METAP1	Methionine aminopeptidase 1	253	Y	KLVQTTYECLMQA	LVQTTYECLMQAIDAVKPGVR	6	21	0	2334.21	2	0.000513994	0.244258	0.24369	0.219682	0.243501	0.220398	0.244129	0.235876	0.236009	-1.00056	0.991166	NO
Q9BXS4	TMM59_HUMAN	TMEM59	Transmembrane protein 59	133	S	RQEQLMSLMPKMH	QEQLMSLMPKMHLLFPLTLVR	6	21	1	2524.37	2	0.0251443	0.369008	0.345285	0.345207	0.344941	0.345393	0.368772	0.353167	0.353035	1.00037	0.991193	NO
P02652	APOA2_HUMAN	APOA2	Apolipoprotein A-II	37	Y	ESLVSQYFQTVTD	EPCVESLVSQYFQTVTDYGKDLMEK	11	25	1	2908.35	2	0.0265936	0.771004	0.770432	0.74723	0.746858	0.771038	0.771166	0.762889	0.763021	-1.00017	0.991231	NO
Q96FF7	YS003_HUMAN		Uncharacterized protein LOC113230	233	S	PEPRARSPPQPLG	SPPQPLGELKR	1	11	1	1220.69	2	0.0276201	0.770698	0.746605	0.747393	0.770865	0.746643	0.746794	0.754899	0.754767	1.00017	0.991252	NO
Q5JSL3	DOC11_HUMAN	DOCK11	Dedicator of cytokinesis protein 11	161	S	DSSSLCSQKGGVI	DEDSSSLCSQK	9	11	0	1197.48	2	0.00983301	0.244155	0.219741	0.219876	0.243976	0.220057	0.220136	0.227924	0.228057	-1.00058	0.991269	NO
P98082-2	DAB2_HUMAN	DAB2	Isoform 2 of Disabled homolog 2	170	Y	DLFQVIYNVKKKE	DLFQVIYNVKK	7	11	1	1365.77	2	0.0216764	0.47968	0.456382	0.456407	0.479668	0.456482	0.455936	0.464156	0.464029	1.00028	0.991312	NO
O00255-3	MEN1_HUMAN	MEN1	Isoform 3 of Menin	548	S	VPAPTASPPPEGP	LQLTAQSQVQMKK	7	13	1	1501.83	2	0.0216457	0.884135	0.883801	0.907679	0.884215	0.908111	0.883681	0.891872	0.892002	-1.00015	0.991318	NO
Q9UJV8	PURG_HUMAN	PURG	Purine-rich element-binding protein gamma	160	S	APSPPVSVGSEEH	QKHSAPSPPVSVGSEEHPHSVLK	11	23	1	2433.24	2	0.029265	0.884341	0.907655	0.908284	0.90744	0.908049	0.884409	0.900093	0.899966	1.00014	0.991374	NO
Q92851-3	CASPA_HUMAN	CASP10	Isoform C of Caspase-10	216	S	GEEELVSQTDVKT	EAESYQGEEELVSQTDVK	13	18	0	2039.92	2	0.0202754	0.2203	0.220011	0.243529	0.243411	0.220496	0.22031	0.227947	0.228072	-1.00055	0.991375	NO
P35125-3	UBP6_HUMAN	USP6	Isoform 3 of Ubiquitin carboxyl-terminal hydrolase 6	127	Y	LKNPGRYQIMKER	YQIMK	1	5	0	681.352	2	0.02951	0.747363	0.746631	0.770996	0.770424	0.747169	0.747013	0.754997	0.754869	1.00017	0.991402	NO
Q8N302-2	AGGF1_HUMAN	AGGF1	Isoform 2 of Angiogenic factor with G patch and FHA domains 1	11	S	APSPPRSPPPPTS	SPPPPTSPEPELAQLRR	1	17	1	1870.99	3	0.0205684	0.746807	0.771253	0.74705	0.746735	0.771253	0.746726	0.755037	0.754905	1.00017	0.991405	NO
Q9UEY8	ADDG_HUMAN	ADD3	Gamma-adducin	478	S	EDSSKVSGGTPIK	VSGGTPIK	2	8	0	757.433	2	0.0187843	0.584402	0.584909	0.561006	0.56122	0.584703	0.584772	0.576772	0.576899	-1.00022	0.991495	NO
Q2VPK5-5	CTU2_HUMAN	CTU2	Isoform 3 of Cytoplasmic tRNA 2-thiolation protein 2	419	S	RLSQMQSPIPLTE	LSQMQSPIPLTETRTPPGPCCSPGVGWAQR	6	30	1	3193.55	3	0.0244096	0.67215	0.695523	0.672474	0.69561	0.672428	0.671736	0.680049	0.679925	1.00018	0.991506	NO
O60880	SH21A_HUMAN	SH2D1A	SH2 domain-containing protein 1A	107	S	PVEKKSSARSTQG	SSARSTQGTTGIR	2	13	1	1320.67	2	0.0133107	0.884217	0.907921	0.908064	0.907736	0.884386	0.907705	0.900067	0.899942	1.00014	0.99157	NO
Q5VWJ9	SNX30_HUMAN	SNX30	Sorting nexin-30	416	Y	DKNIQYYEKCLMA	NIQYYEK	5	7	0	956.46	3	0.00892702	0.584875	0.561129	0.58455	0.560603	0.58486	0.584711	0.576851	0.576725	1.00022	0.991582	NO
Q9C0K1-3	S39A8_HUMAN	SLC39A8	Isoform 3 of Zinc transporter ZIP8	288	S	GKKEPSSCTCLKG	EPSSCTCLK	4	9	0	966.415	2	0.0297851	0.746868	0.747471	0.771138	0.770423	0.747239	0.747442	0.755159	0.755035	1.00016	0.991597	NO
Q969W9	PMEPA_HUMAN	PMEPA1	Transmembrane prostate androgen-induced protein	219	Y	GISATCYGSGGRM	TIFDSDLMDSARLGGPCPPSSNSGISATCYGSGGR	30	35	1	3475.54	3	0.00134342	0.345495	0.368638	0.368957	0.345205	0.368812	0.368703	0.36103	0.360907	1.00034	0.991631	NO
O15266	SHOX_HUMAN	SHOX	Short stature homeobox protein	46	S	ESGLARSRELGTS	SRELGTSDSSLQDITEGGGHCPVHLFK	1	27	1	2869.37	3	0.0146467	0.24399	0.220093	0.22014	0.24349	0.220381	0.219979	0.228074	0.22795	1.00054	0.991635	NO
Q92540	SMG7_HUMAN	SMG7	Protein SMG7	786	S	KSPPHHSGFQQYQ	SPPHHSGFQQYQQADASKQLWNPPQVQGPLGK	6	32	1	3554.74	3	0.0274603	0.746646	0.770915	0.747256	0.746917	0.771113	0.747165	0.754939	0.755065	-1.00017	0.991653	NO
O43439	MTG8R_HUMAN	CBFA2T2	Protein CBFA2T2	551	S	QNLHGQSPHGQGR	LCGQNLHGQSPHGQGRPLLPVGRGSSAR	10	28	1	2878.48	2	0.0164677	0.165738	0.166386	0.189426	0.16564	0.190076	0.166202	0.17385	0.173973	-1.00071	0.991786	NO
Q49A26-5	GLYR1_HUMAN	GLYR1	Isoform 5 of Putative oxidoreductase GLYR1	167	S	KRAQEQSPRKRGR	ICEEETGSTSIQAADSTAVNGSITPTDK	8	28	0	2824.29	3	0.00488437	0.695479	0.672401	0.672057	0.672095	0.696194	0.672015	0.679979	0.680101	-1.00018	0.991794	NO
Q86Y46	K2C73_HUMAN	KRT73	Keratin, type II cytoskeletal 73	417	Y	ARMLREYQELLSV	EYQELLSVK	2	9	0	1107.58	2	0.0175717	0.671984	0.696253	0.695872	0.695842	0.695612	0.672294	0.688036	0.687916	1.00017	0.991946	NO
Q8N7W2	BEND7_HUMAN	BEND7	BEN domain-containing protein 7	307	S	LSNYTRSGSLLFR	SGSLLFRK	1	8	1	906.529	2	0.0226006	0.907507	0.88413	0.907846	0.908134	0.883992	0.907716	0.899828	0.899947	-1.00013	0.992008	NO
O15504-3	NUPL2_HUMAN	NUPL2	Isoform 3 of Nucleoporin-like protein 2	82	S	EKPYFSSFDSGAS	SPAASSFGSPGFSGLPASLATGPVR	6	25	0	2317.17	2	0.0166964	0.770457	0.747091	0.771223	0.746785	0.770918	0.77071	0.762924	0.762804	1.00016	0.992057	NO
Q01113	IL9R_HUMAN	IL9R	Interleukin-9 receptor	407	Y	RVQTLAYLPQEDW	VQTLAYLPQEDWAPTSLTRPAPPDSEGSR	6	29	0	3181.57	2	0.0229034	0.746629	0.770481	0.771265	0.746869	0.771021	0.770844	0.762792	0.762911	-1.00016	0.992112	NO
Q16539	MK14_HUMAN	MAPK14	Mitogen-activated protein kinase 14	9	Y	QERPTFYRQELNK	MSQERPTFYR	9	10	0	1313.62	2	0.0112097	0.671915	0.695792	0.671881	0.671799	0.695715	0.672427	0.679863	0.67998	-1.00017	0.992144	NO
Q92851	CASPA_HUMAN	CASP10	Caspase-10	216	S	GEEELVSQTDVKT	EAESYQGEEELVSQTDVK	13	18	0	2039.92	2	0.0155508	0.69621	0.671819	0.69602	0.672118	0.695721	0.695855	0.688016	0.687898	1.00017	0.992145	NO
Q16653-3	MOG_HUMAN	MOG	Isoform 3 of Myelin-oligodendrocyte glycoprotein	80	Y	SRVVHLYRNGKDQ	VVHLYR	5	6	0	785.455	2	0.0290042	0.189724	0.190271	0.166378	0.189817	0.1903	0.165903	0.182124	0.182007	1.00065	0.99216	NO
Q9UGI8	TES_HUMAN	TES	Testin	288	Y	WKNEKLYCGRHYC	LYCGRHYCDSEKPR	2	14	1	1725.77	3	0.0252571	0.189589	0.166293	0.190139	0.165749	0.190201	0.189719	0.182007	0.18189	1.00064	0.99219	NO
P49848	TAF6_HUMAN	TAF6	Transcription initiation factor TFIID subunit 6	253	Y	ATDPGLYQMLPRF	RAEALQSIATDPGLYQMLPR	15	20	1	2229.16	2	0.0094586	0.243735	0.219804	0.220025	0.219723	0.220278	0.243913	0.227855	0.227972	-1.00051	0.992207	NO
Q96FZ7	CHMP6_HUMAN	CHMP6	Charged multivesicular body protein 6	136	Y	TQEAVEYQRQIDE	ILDETQEAVEYQR	11	13	0	1592.77	3	0.0117068	0.747012	0.747062	0.770499	0.747065	0.771017	0.746839	0.754858	0.754974	-1.00015	0.99224	NO
Q9UBB4	ATX10_HUMAN	ATXN10	Ataxin-10	12	S	PPPARLSGVMVPA	MAAPRPPPARLSGVMVPAPIQDLEALR	12	27	1	2852.55	2	0.00848107	0.220423	0.220182	0.243782	0.220425	0.243478	0.220144	0.228129	0.228016	1.0005	0.99226	NO
Q8NC51-3	PAIRB_HUMAN	SERBP1	Isoform 3 of Plasminogen activator inhibitor 1 RNA-binding protein	25	S	QLFDDESDPFEVL	MPGHLQEGFGCVVTNRFDQLFDDESDPFEVLK	25	32	1	3668.69	2	0.0174267	0.560999	0.561074	0.584664	0.560641	0.584582	0.561169	0.568912	0.568797	1.0002	0.992262	NO
Q6DT37	MRCKG_HUMAN	CDC42BPG	Serine/threonine-protein kinase MRCK gamma	1540	S	VSERPRSLPLSPE	SLPLSPELESSP	1	12	0	1254.63	2	0.0155807	0.770834	0.74676	0.747257	0.770624	0.747268	0.746615	0.75495	0.754836	1.00015	0.992314	NO
P20839	IMDH1_HUMAN	IMPDH1	Inosine-5'-monophosphate dehydrogenase 1	416	S	KYRGMGSLDAMEK	GMGSLDAMEKSSSSQK	4	16	1	1641.73	2,3	0.0214007	0.883706	0.90756	0.90804	0.908293	0.907472	0.883887	0.899769	0.899884	-1.00013	0.992351	NO
Q9NZJ4	SACS_HUMAN	SACS	Sacsin	3177	Y	PKFLTTYHELIPS	FLTTYHELIPSRK	5	13	1	1603.87	2	0.013576	0.369025	0.345309	0.36889	0.369262	0.344843	0.368775	0.361075	0.36096	1.00032	0.992375	NO
Q9NYB9-2	ABI2_HUMAN	ABI2	Isoform 2 of Abl interactor 2	227	S	MAPSQQSPVRTAS	TASVNQRNR	3	9	1	1044.54	2	0.011196	0.770789	0.746787	0.771083	0.747056	0.77071	0.77055	0.762886	0.762772	1.00015	0.992392	NO
Q96MY1-2	CT112_HUMAN	C20orf112	Isoform 2 of Uncharacterized protein C20orf112	295	S	LEIYQSSQDEPIA	LEIYQSSQDEPIALDKQHSR	7	20	1	2356.17	2	0.0122513	0.771045	0.747372	0.77074	0.771163	0.77089	0.74744	0.763052	0.763165	-1.00015	0.992419	NO
Q9P0X4-4	CAC1I_HUMAN	CACNA1I	Isoform 4 of Voltage-dependent T-type calcium channel subunit alpha-1I	175	S	LQNINLSAIRTVR	LDFFIVMAGMVEYSLDLQNINLSAIRTVR	23	29	1	3327.74	2	0.00864224	0.45631	0.479639	0.456129	0.4562	0.455922	0.480296	0.464026	0.464139	-1.00024	0.992456	NO
Q15238	PSG5_HUMAN	PSG5	Pregnancy-specific beta-1-glycoprotein 5	215	Y	RNETGPYECEIRD	NETGPYECEIR	6	11	0	1309.56	2,3	0.00826808	0.456055	0.456021	0.480198	0.456195	0.479923	0.455815	0.464091	0.463977	1.00025	0.992468	NO
Q9UBC3-6	DNM3B_HUMAN	DNMT3B	Isoform 6 of DNA (cytosine-5)-methyltransferase 3B	112	S	RNNNSVSSRERHR	SESPAVR	3	7	0	744.377	3	0.00386253	0.770927	0.747177	0.770898	0.770759	0.747254	0.77066	0.763001	0.762891	1.00014	0.992588	NO
Q92622-2	RUBIC_HUMAN	KIAA0226	Isoform 2 of Run domain Beclin-1 interacting and cystein-rich containing protein	350	S	SNAESSSSNLFSS	SHIRSHSDTSIASR	7	14	1	1552.77	3	0.0146209	0.770831	0.746676	0.747159	0.747299	0.747171	0.770522	0.754889	0.754997	-1.00014	0.992662	NO
Q7M4L6	SHF_HUMAN	SHF	SH2 domain-containing adapter protein F	141	Y	DGYMEPYEAQKMM	VPENDGYMEPYEAQKMMAEIR	11	21	1	2500.11	2	0.014477	0.695959	0.672205	0.671753	0.696091	0.672169	0.671989	0.679972	0.680083	-1.00016	0.992666	NO
Q9UEW8	STK39_HUMAN	STK39	STE20/SPS1-related proline-alanine-rich protein kinase	323	S	CLQKDPSKRPTAA	LLSLCLQKDPSK	11	12	1	1343.75	2	0.00404282	0.480057	0.480279	0.456105	0.455884	0.480258	0.479968	0.472147	0.472037	1.00023	0.992737	NO
Q9UIR0-3	BTNL2_HUMAN	BTNL2	Isoform 3 of Butyrophilin-like protein 2	91	Y	EMQMEEYRGWVEW	DGVEVTEMQMEEYR	13	14	0	1714.72	3	0.000454412	0.770837	0.771104	0.74718	0.770415	0.770975	0.747409	0.76304	0.762933	1.00014	0.992762	NO
P02652	APOA2_HUMAN	APOA2	Apolipoprotein A-II	32	S	KEPCVESLVSQYF	QAKEPCVESLVSQYFQTVTDYGK	9	23	1	2619.25	2	0.0217473	0.584632	0.561331	0.585036	0.585172	0.560608	0.584893	0.577	0.576891	1.00019	0.992784	NO
Q68D51	DEN2C_HUMAN	DENND2C	DENN domain-containing protein 2C	195	Y	KSLENIYSEPEGQ	SLENIYSEPEGQECGPSINPLPKPR	6	25	0	2753.33	2	0.0214037	0.672094	0.672011	0.696053	0.672412	0.695831	0.672234	0.680053	0.680159	-1.00016	0.992883	NO
Q96FZ7	CHMP6_HUMAN	CHMP6	Charged multivesicular body protein 6	136	Y	TQEAVEYQRQIDE	MHQVMSIEEVERILDETQEAVEYQR	23	25	1	3061.45	2	0.00820607	0.345311	0.369148	0.368527	0.368948	0.368453	0.345273	0.360996	0.360891	1.00029	0.992947	NO
P50548	ERF_HUMAN	ERF	ETS domain-containing transcription factor ERF	187	S	LGRGSVSDCSDGT	GSVSDCSDGTSELEEPLGEDPR	4	22	0	2277.95	2	0.00401178	0.345344	0.368734	0.368757	0.345445	0.369028	0.368672	0.360945	0.361049	-1.00029	0.992961	NO
Q96RP9-2	EFGM_HUMAN	GFM1	Isoform 2 of Elongation factor G, mitochondrial	69	Y	TERVLYYTGRIAK	VLYYTGRIAK	4	10	1	1182.68	2	0.0272922	0.747135	0.770443	0.746657	0.747422	0.746707	0.770417	0.754745	0.754848	-1.00014	0.992983	NO
Q9NQW8	CNGB3_HUMAN	CNGB3	Cyclic nucleotide-gated cation channel beta-3	545	Y	RLKSVLYLPGDFV	SVLYLPGDFVCKK	4	13	1	1467.78	2	0.0250775	0.584479	0.585229	0.560933	0.584811	0.584465	0.561052	0.57688	0.576776	1.00018	0.993	NO
Q12802	AKP13_HUMAN	AKAP13	A-kinase anchor protein 13	1602	S	IHRRSFSLEGLTG	RSFSLEGLTGGAGVGNKPSSSLEVSSANAEELR	4	33	1	3305.65	2	0.00593303	0.368443	0.34513	0.368457	0.368577	0.344883	0.36888	0.360677	0.36078	-1.00029	0.993025	NO
Q14008	CKAP5_HUMAN	CKAP5	Cytoskeleton-associated protein 5	317	Y	KLEAGDYADLVKA	NPKLEAGDYADLVK	9	14	1	1531.79	2,3	0.000422706	0.695676	0.671688	0.671935	0.672009	0.695983	0.671618	0.679766	0.67987	-1.00015	0.993116	NO
O43609	SPY1_HUMAN	SPRY1	Protein sprouty homolog 1	89	Y	INVNNNYEHRHTS	THEIIPINVNNNYEHRHTSHLGHAVLPSNAR	13	31	1	3539.79	2	0.0262707	0.166024	0.165892	0.190217	0.189546	0.165993	0.166285	0.174044	0.173941	1.00059	0.993134	NO
Q9H972-2	CN093_HUMAN	C14orf93	Isoform 2 of Uncharacterized protein C14orf93	285	S	SLGLTVSPCRTRG	HSLGLTVSPCR	8	11	0	1168.6	3	0.00181202	0.165963	0.166307	0.190206	0.165892	0.189956	0.166318	0.174159	0.174055	1.00059	0.993159	NO
Q9Y6R1-4	S4A4_HUMAN	SLC4A4	Isoform 4 of Electrogenic sodium bicarbonate cotransporter 1	257	S	RNLTSSSLNDISD	NLTSSSLNDISDKPEKDQLK	6	20	1	2231.13	2	0.00635072	0.479911	0.456003	0.479695	0.455852	0.47961	0.479839	0.47187	0.471767	1.00022	0.99316	NO
Q9NZN4	EHD2_HUMAN	EHD2	EH domain-containing protein 2	438	S	EDGEEGSDDEAEW	GPDEAMEDGEEGSDDEAEWVVTK	13	23	0	2494	3	0.0118029	0.771088	0.746909	0.770765	0.747075	0.770779	0.770603	0.762921	0.762819	1.00013	0.993201	NO
Q8TB52	FBX30_HUMAN	FBXO30	F-box only protein 30	213	S	IGMLNTSVPNDMD	DIGMLNTSVPNDMDEQQNAR	8	20	0	2246.99	2	0.0199465	0.585254	0.584569	0.560936	0.585014	0.561094	0.584957	0.576919	0.577021	-1.00018	0.993224	NO
P46020-3	KPB1_HUMAN	PHKA1	Isoform 3 of Phosphorylase b kinase regulatory subunit alpha, skeletal muscle isoform	7	S	MRSRSNSGVRLDG	SRSNSGVR	5	8	1	861.442	2	0.00663327	0.219648	0.219676	0.2437	0.243649	0.219726	0.21995	0.227675	0.227775	-1.00044	0.993317	NO
Q8WTQ7	GRK7_HUMAN	GRK7	G protein-coupled receptor kinase 7	36	S	LQRRRRSLALPGL	RSLALPGLQGCAELR	2	15	1	1582.86	2	0.0202974	0.560781	0.584441	0.561189	0.561014	0.560802	0.58489	0.568803	0.568902	-1.00017	0.993366	NO
O00116	ADAS_HUMAN	AGPS	Alkyldihydroxyacetonephosphate synthase, peroxisomal	645	Y	LKSVKEYVDPNNI	EYVDPNNIFGNRNLL	2	15	1	1776.88	2	0.0239473	0.189607	0.166115	0.190134	0.190183	0.165942	0.189434	0.181952	0.181853	1.00054	0.993385	NO
Q2Y0W8-6	S4A8_HUMAN	SLC4A8	Isoform 6 of Electroneutral sodium bicarbonate exchanger 1	237	S	LIPIVRSFAEVGK	SFAEVGK	1	7	0	736.376	2	0.00159759	0.884105	0.907635	0.88376	0.884374	0.883924	0.907494	0.891833	0.891931	-1.00011	0.99343	NO
Q86X02	CDR2L_HUMAN	CDR2L	Cerebellar degeneration-related protein 2-like	308	S	VSSPAASPGHVVR	GDDLGAQDGVSSPAASPGHVVR	16	22	0	2091	2	0.0122591	0.166038	0.189509	0.166371	0.165714	0.189599	0.166314	0.173973	0.173876	1.00056	0.993433	NO
Q9Y566	SHAN1_HUMAN	SHANK1	SH3 and multiple ankyrin repeat domains protein 1	543	S	PGGSLGSRGRRRK	GRPSSSGTPREGPAGGTGGSGGPGGSLGSR	29	30	1	2596.23	2	0.0046477	0.345112	0.344643	0.368896	0.345166	0.368686	0.345092	0.352884	0.352982	-1.00028	0.993452	NO
Q96PQ1	SIG12_HUMAN	SIGLEC12	Sialic acid-binding Ig-like lectin 12	234	S	TNNCSLSIRDARK	VQEDTHGRFLLLGDPQTNNCSLSIR	23	25	1	2812.39	2	0.00501004	0.672299	0.695454	0.695995	0.69613	0.695581	0.672327	0.687916	0.688013	-1.00014	0.993466	NO
Q68D51	DEN2C_HUMAN	DENND2C	DENN domain-containing protein 2C	195	Y	KSLENIYSEPEGQ	VLDSSYGITKSLENIYSEPEGQECGPSINPLPKPR	16	35	1	3816.89	2,3	0.00982149	0.455787	0.480145	0.45647	0.455628	0.456406	0.480072	0.464134	0.464035	1.00021	0.99351	NO
Q99848	EBP2_HUMAN	EBNA1BP2	Probable rRNA-processing protein EBP2	270	S	SYDDVSSFRAKTA	ESYDDVSSFRAK	8	12	1	1402.64	3	0.00976856	0.585119	0.560692	0.560767	0.584823	0.560675	0.560786	0.56886	0.568761	1.00017	0.993554	NO
Q9H425-2	CA198_HUMAN	C1orf198	Isoform 2 of Uncharacterized protein C1orf198	37	S	TYFSSLSPMARKI	SSQGSR	1	6	0	620.288	2	0.0124331	0.344973	0.345375	0.368668	0.345077	0.369181	0.345045	0.353005	0.353101	-1.00027	0.993604	NO
Q03060-22	CREM_HUMAN	CREM	Isoform 19 of cAMP-responsive element modulator	39	S	SLTESKSAHVQTQ	VAAIAETDESAESEGVIDSHK	13	21	0	2157.01	2	0.0110284	0.770814	0.746937	0.770785	0.771174	0.770578	0.747071	0.762845	0.762941	-1.00013	0.993624	NO
P78536-2	ADA17_HUMAN	ADAM17	Isoform B of Disintegrin and metalloproteinase domain-containing protein 17	382	S	KNIYLNSGLTSTK	NIYLNSGLTSTK	6	12	0	1309.69	3	0.00130347	0.695709	0.69573	0.671635	0.671818	0.695744	0.6958	0.687691	0.687787	-1.00014	0.993634	NO
Q13507	TRPC3_HUMAN	TRPC3	Short transient receptor potential channel 3	700	S	PFSLVPSPKSFVY	TLPPPFSLVPSPKSFVYFIMR	11	21	1	2422.31	2	0.00588466	0.345251	0.369064	0.368778	0.368945	0.368743	0.345121	0.361031	0.360936	1.00026	0.993657	NO
Q14669-3	TRIPC_HUMAN	TRIP12	Isoform 3 of E3 ubiquitin-protein ligase TRIP12	12	S	NNNPGGSLRRSQR	MSNRPNNNPGGSLR	12	14	0	1512.72	2	0.00259901	0.884264	0.907735	0.907635	0.883705	0.90795	0.907697	0.899878	0.899784	1.0001	0.993708	NO
Q9P281	BAHC1_HUMAN	BAHCC1	BAH and coiled-coil domain-containing protein 1	1200	S	PSSGASSQVLEQR	SREEGEQGPSSGASSQVLEQR	15	21	1	2217.03	2	0.00708496	0.456219	0.479451	0.480118	0.4796	0.479695	0.456214	0.471929	0.471836	1.0002	0.993714	NO
P16401	H15_HUMAN	HIST1H1B	Histone H1.5	61	S	KERNGLSLAALKK	NGLSLAALK	4	9	0	885.528	2	0.0284387	0.908225	0.907798	0.883812	0.908282	0.883837	0.908001	0.899945	0.90004	-1.00011	0.993768	NO
Q8IVH8-3	M4K3_HUMAN	MAP4K3	Isoform 3 of Mitogen-activated protein kinase kinase kinase kinase 3	366	Y	DSSEEIYYTARSN	KETEPHHELDLQLEYGQGHQGGYFLGANK	23	29	1	3294.57	3	0.0293281	0.368749	0.344854	0.344658	0.368715	0.344898	0.344926	0.352754	0.352847	-1.00026	0.993832	NO
P13639	EF2_HUMAN	EEF2	Elongation factor 2	443	Y	GKKEDLYLKPIQR	KEDLYLKPIQR	5	11	1	1401.8	2	0.0225309	0.165865	0.189677	0.165814	0.189691	0.165613	0.165776	0.173785	0.173693	1.00053	0.993864	NO
P49815-4	TSC2_HUMAN	TSC2	Isoform 4 of Tuberin	1096	S	SGPESSSSPGVHV	SLLGLDSGELQSGPESSSSPGVHVR	18	25	0	2494.23	2,3	0.0266309	0.584429	0.561327	0.56089	0.584937	0.560967	0.561016	0.568882	0.568973	-1.00016	0.993865	NO
Q16653-3	MOG_HUMAN	MOG	Isoform 3 of Myelin-oligodendrocyte glycoprotein	80	Y	SRVVHLYRNGKDQ	VVHLYRNGK	5	9	1	1084.61	2	0.0159765	0.67177	0.671982	0.695706	0.671692	0.696159	0.671881	0.679819	0.679911	-1.00014	0.993941	NO
Q9H0W9	CK054_HUMAN	C11orf54	Ester hydrolase C11orf54	279	Y	HGEGGHYHYDTTP	HGEGGHYHYDTTPDIVEYLGYFLPAEFLYR	7	30	0	3558.65	2	0.0263517	0.585058	0.561093	0.561143	0.584453	0.561459	0.561113	0.569098	0.569009	1.00016	0.993961	NO
Q9Y2R2-3	PTN22_HUMAN	PTPN22	Isoform 3 of Tyrosine-protein phosphatase non-receptor type 22	35	S	LKLKRQSTKYKAD	QSTKYK	2	6	1	753.402	2	0.00308922	0.243525	0.220156	0.243917	0.24396	0.244132	0.219776	0.235866	0.235956	-1.00038	0.994025	NO
O15054	KDM6B_HUMAN	KDM6B	Lysine-specific demethylase 6B	1528	S	ARTVKISDPDLFK	ISDPDLFK	2	8	0	933.481	2	0.0226837	0.672115	0.695888	0.671891	0.672412	0.671937	0.695809	0.679965	0.680053	-1.00013	0.994095	NO
Q16777	H2A2C_HUMAN	HIST2H2AC	Histone H2A type 2-C	123	S	LPKKTESHKAKSK	KTESHK	4	6	1	728.382	2	0.00720242	0.695829	0.695878	0.671838	0.696142	0.672207	0.695459	0.687848	0.687936	-1.00013	0.994136	NO
Q96QE3-2	ATAD5_HUMAN	ATAD5	Isoform 2 of ATPase family AAA domain-containing protein 5	817	S	PSFDESSQDTSEK	AADPVPSFDESSQDTSEKSQDCDVQCK	12	27	1	2915.21	2	0.00334025	0.243934	0.244067	0.220149	0.220363	0.243409	0.244119	0.23605	0.235963	1.00037	0.994189	NO
Q96RT1	LAP2_HUMAN	ERBB2IP	Protein LAP2	931	S	QVFTGSSSSSDLI	SKSATLLYDQPLQVFTGSSSSSDLISGTK	19	29	1	3016.52	2	0.00427996	0.4559	0.456329	0.480017	0.456375	0.480104	0.456026	0.464082	0.464169	-1.00019	0.994243	NO
Q8N653	LZTR1_HUMAN	LZTR1	Leucine-zipper-like transcriptional regulator 1	352	Y	EVPTLTYEERVGF	ACASEEVPTLTYEERVGFK	12	19	1	2128.01	2	0.0138683	0.220371	0.219997	0.244174	0.220129	0.220302	0.243854	0.228181	0.228095	1.00038	0.994266	NO
Q12802	AKP13_HUMAN	AKAP13	A-kinase anchor protein 13	2699	S	KLMRIPSFFPSPE	LMRIPSFFPSPEEPPSPSAPSIAK	6	24	1	2581.33	2	0.0127492	0.480131	0.455883	0.479808	0.480263	0.479901	0.455917	0.471941	0.472027	-1.00018	0.994302	NO
P15814	IGLL1_HUMAN	IGLL1	Immunoglobulin lambda-like polypeptide 1	177	S	NKYAASSYLSLTP	QSNNKYAASSYLSLTPEQWR	10	20	1	2342.13	2	0.000848518	0.584872	0.584432	0.560664	0.58485	0.560963	0.584411	0.576656	0.576741	-1.00015	0.994314	NO
Q9Y5K6	CD2AP_HUMAN	CD2AP	CD2-associated protein	556	S	STPSSASKANTTA	DTCYSPKPSVYLSTPSSASKANTTAFLTPLEIK	19	33	1	3516.77	2	0.0144401	0.190214	0.189597	0.16597	0.190047	0.1895	0.166487	0.181927	0.182011	-1.00046	0.994352	NO
Q96EY8	MMAB_HUMAN	MMAB	Cob(I)yrinic acid a,c-diamide adenosyltransferase, mitochondrial	8	S	AVCGLGSRLGLGS	MAVCGLGSR	8	9	0	892.426	2	0.00681885	0.671754	0.67218	0.695938	0.671738	0.695675	0.672206	0.679957	0.679873	1.00012	0.994356	NO
O43719	HTSF1_HUMAN	HTATSF1	HIV Tat-specific factor 1	714	S	DEEEDSSEKLFDD	LFDEEEDSSEK	9	11	0	1326.55	2	0.0181009	0.74734	0.770493	0.746664	0.770577	0.747485	0.746682	0.754832	0.754915	-1.00011	0.99442	NO
Q6ZUT1	CK057_HUMAN	C11orf57	Uncharacterized protein C11orf57	285	S	VATDERSAESSED	VATDERSAESSEDD	7	14	1	1509.61	2	0.00824643	0.695928	0.672189	0.69564	0.672292	0.696095	0.695617	0.687919	0.688001	-1.00012	0.994431	NO
P38484	INGR2_HUMAN	IFNGR2	Interferon gamma receptor 2	198	S	FRSNSISLDNLKP	SNSISLDNLKPSR	5	13	0	1429.75	3	0.0244659	0.244247	0.220032	0.243442	0.219925	0.243929	0.244117	0.235907	0.23599	-1.00035	0.994485	NO
Q8NAP3	ZBT38_HUMAN	ZBTB38	Zinc finger and BTB domain-containing protein 38	130	S	DRNFSNSPGPYVF	NFSNSPGPYVFCITEKGVVK	5	20	1	2185.09	2	0.0200024	0.907896	0.884316	0.88441	0.884358	0.884385	0.907638	0.892208	0.892127	1.00009	0.994538	NO
P52948-6	NUP98_HUMAN	NUP98	Isoform 6 of Nuclear pore complex protein Nup98-Nup96	1023	S	PSKADTSQEICSP	ADTSQEICSPR	4	11	0	1205.53	2	0.0251598	0.746897	0.747164	0.770821	0.746676	0.747054	0.770907	0.754961	0.754879	1.00011	0.994555	NO
A4D2B8	PM2P1_HUMAN	PMS2P1	Putative postmeiotic segregation increased 2-like protein 1	191	S	RGGNFPSPRGGSG	GGNFPSPR	6	8	0	830.404	2	0.0193484	0.189454	0.166336	0.166052	0.166002	0.189598	0.166478	0.173947	0.174026	-1.00045	0.994651	NO
Q15366	PCBP2_HUMAN	PCBP2	Poly(rC)-binding protein 2	189	S	RPKPSSSPVIFAG	GVTIPYRPKPSSSPVIFAGGQDR	13	23	0	2428.29	2	0.00933649	0.189708	0.165663	0.190036	0.189731	0.190038	0.165879	0.181802	0.181883	-1.00044	0.994691	NO
Q5T8P6	RBM26_HUMAN	RBM26	RNA-binding protein 26	822	Y	DTELDLYKKMQAG	ELLDTELDLYKK	10	12	1	1478.79	3	0.00869373	0.345047	0.368566	0.344872	0.345223	0.368864	0.344636	0.352829	0.352908	-1.00022	0.994719	NO
Q9BY15	EMR3_HUMAN	EMR3	EGF-like module-containing mucin-like hormone receptor-like 3	141	S	IVDKFESLLTNQT	FESLLTNQTLWRTEGR	3	16	1	1950	2	0.00567106	0.74662	0.770899	0.771069	0.747429	0.77086	0.770535	0.762862	0.762941	-1.0001	0.994725	NO
Q14141-4	SEPT6_HUMAN	SEPT6	Isoform V of Septin-6	408	S	AAELLQSQGSQAG	KTAAELLQSQGSQAGGSQTLK	9	21	1	2102.1	2	0.0201765	0.189431	0.189918	0.166067	0.189684	0.165678	0.189817	0.181805	0.181726	1.00043	0.994735	NO
P22607	FGFR3_HUMAN	FGFR3	Fibroblast growth factor receptor 3	724	Y	NCTHDLYMIMREC	MDKPANCTHDLYMIMR	12	16	0	1937.86	2	0.0136913	0.883935	0.90749	0.90801	0.883965	0.908	0.907705	0.899812	0.89989	-1.00009	0.99479	NO
Q6XQN6-3	PNCB_HUMAN	NAPRT1	Isoform 3 of Nicotinate phosphoribosyltransferase	21	Y	PLLTDLYQATMAL	AAARPLLTDLYQATMALGYWR	11	21	0	2380.24	2	0.0224958	0.220267	0.243745	0.220111	0.220058	0.243972	0.220322	0.228041	0.228117	-1.00033	0.994891	NO
P23246-2	SFPQ_HUMAN	SFPQ	Isoform Short of Splicing factor, proline- and glutamine-rich	320	Y	KRLFAKYGEPGEV	YGEPGEVFINK	1	11	0	1251.61	3	0.0187889	0.243958	0.220098	0.219744	0.219622	0.220316	0.243635	0.227933	0.227857	1.00033	0.994933	NO
Q9NR20-2	DYRK4_HUMAN	DYRK4	Isoform 2 of Dual specificity tyrosine-phosphorylation-regulated kinase 4	262	Y	YEHQKVYTYIQSR	VYTYIQSRFYR	2	11	1	1494.76	2	0.011113	0.908103	0.907645	0.883832	0.907869	0.907727	0.883755	0.89986	0.899784	1.00008	0.994957	NO
Q969H6	POP5_HUMAN	POP5	Ribonuclease P/MRP protein subunit POP5	145	S	QKSVTRSCLLEEE	SVTRSCLLEEEEESGEEAAEAME	5	23	1	2527.06	2	0.0230994	0.243683	0.219911	0.21971	0.219962	0.243942	0.219628	0.227768	0.227844	-1.00033	0.994958	NO
O95562	SFT2B_HUMAN	SFT2D2	Vesicle transport protein SFT2B	9	S	KLKKVLSGQDTED	VLSGQDTEDR	3	10	0	1118.52	2	0.00494514	0.344932	0.369209	0.344671	0.345336	0.368838	0.344866	0.352937	0.353014	-1.00022	0.994969	NO
Q9BR76	COR1B_HUMAN	CORO1B	Coronin-1B	199	S	SACKDKSVRIIDP	DKSVR	3	5	1	603.334	2	0.00174887	0.220315	0.243708	0.243844	0.244145	0.220304	0.243641	0.235956	0.23603	-1.00032	0.994973	NO
Q9NQ84-2	GPC5C_HUMAN	GPRC5C	Isoform 2 of G-protein coupled receptor family C group 5 member C	324	Y	PTRGVGYETILKE	SSPEQSYQGDMYPTRGVGYETILK	7	24	1	2705.26	3	0.0179154	0.219816	0.220269	0.243917	0.219879	0.244145	0.219752	0.228001	0.227926	1.00033	0.995035	NO
Q14687-2	GSE1_HUMAN	GSE1	Isoform 2 of Genetic suppressor element 1	857	S	PDEMNNSPNFEEK	AAEPGKLEQVRPQELSR	16	17	1	1907.02	2	0.00428106	0.369022	0.345113	0.36869	0.368453	0.369187	0.344965	0.360942	0.360868	1.0002	0.995082	NO
Q99638	RAD9A_HUMAN	RAD9A	Cell cycle checkpoint control protein RAD9A	380	S	RSPQGPSPVLAED	SLFFGSILAPVRSPQGPSPVLAEDSEGEG	18	29	1	2942.47	2	0.021607	0.243666	0.219758	0.220334	0.220266	0.219702	0.243572	0.22792	0.227847	1.00032	0.995083	NO
P13473-3	LAMP2_HUMAN	LAMP2	Isoform LAMP-2C of Lysosome-associated membrane glycoprotein 2	281	Y	NSSTIKYLDFVFA	LNSSTIKYLDFVFAVK	8	16	1	1844.01	2	0.0286896	0.344668	0.369235	0.368467	0.368795	0.344756	0.368597	0.36079	0.360716	1.00021	0.995102	NO
Q96J84	KIRR1_HUMAN	KIRREL	Kin of IRRE-like protein 1	572	Y	RVMKAIYSSFKDD	AIYSSFKDDVDLK	3	13	1	1499.75	2	0.0252025	0.165627	0.189622	0.166218	0.165723	0.165893	0.189635	0.173822	0.17375	1.00041	0.995177	NO
O76082	S22A5_HUMAN	SLC22A5	Solute carrier family 22 member 5	486	Y	FVYLGAYDRFLPY	LGSILSPYFVYLGAYDR	15	17	0	1933	2	0.0298986	0.345226	0.344652	0.369292	0.345267	0.368488	0.3452	0.353057	0.352985	1.0002	0.995199	NO
Q7L4E1-2	FA73B_HUMAN	FAM73B	Isoform 2 of Protein FAM73B	228	S	PLSEPESQRKEFA	NPETASEPLSETESHSVARLECSGAISAQCNLR	14	33	1	3485.62	2	0.000666261	0.219708	0.244059	0.24342	0.219793	0.243617	0.243992	0.235729	0.235801	-1.00031	0.995231	NO
O60239-2	3BP5_HUMAN	SH3BP5	Isoform 2 of SH3 domain-binding protein 5	264	S	HERRRSSAMGPRG	SQSSTSPEGQALENRMK	6	17	1	1848.86	2	0.0156601	0.585231	0.560752	0.560749	0.56085	0.561149	0.584518	0.568911	0.568839	1.00013	0.995265	NO
P30307-3	MPIP3_HUMAN	CDC25C	Isoform 4 of M-phase inducer phosphatase 3	61	S	GDSANLSILSGGT	FLGDSANLSILSGSPGFFR	9	19	0	1984.01	3	0.000103767	0.695704	0.672424	0.671758	0.672377	0.671825	0.695895	0.679962	0.680032	-1.0001	0.995277	NO
Q8TCJ2	STT3B_HUMAN	STT3B	Dolichyl-diphosphooligosaccharide--protein glycosyltransferase subunit STT3B	498	S	NPPVEDSSDEDDK	ENPPVEDSSDEDDKR	8	15	1	1730.72	3	0.0262134	0.115336	0	0	0.114314	0	0	0.0384454	0.0381048	1.00894	0.995281	NO
Q9HAS0	NJMU_HUMAN	C17orf75	Protein Njmu-R1	43	Y	HYCLYSYRGSRLA	LEPPSSSHYCLYSYR	14	15	0	1800.81	2	0.0298811	0.908267	0.908226	0.883775	0.908274	0.883926	0.907852	0.900089	0.900017	1.00008	0.995288	NO
Q96EB6-2	SIR1_HUMAN	SIRT1	Isoform 2 of NAD-dependent protein deacetylase sirtuin-1	173	S	RASHASSSDWTPR	ASHASSSDWTPRPRIGPYTFVQQHLMIGTDPR	6	32	1	3607.77	2,3	0.0159571	0.884099	0.884122	0.907965	0.883891	0.884315	0.908187	0.892062	0.892131	-1.00008	0.995422	NO
Q9BXI2	ORNT2_HUMAN	SLC25A2	Mitochondrial ornithine transporter 2	138	Y	CRLQTMYEMEMSG	LQTMYEMEMSGK	5	12	0	1446.62	3	0.0147835	0.479879	0.480104	0.455814	0.479921	0.479692	0.45598	0.471932	0.471864	1.00014	0.9955	NO
Q07889	SOS1_HUMAN	SOS1	Son of sevenless homolog 1	1210	S	ISDPPESPPLLPP	TSISDPPESPPLLPPREPVR	9	20	1	2183.16	2	0.0171331	0.770667	0.746958	0.770617	0.746686	0.770851	0.770907	0.762748	0.762815	-1.00009	0.995523	NO
Q96RF0-2	SNX18_HUMAN	SNX18	Isoform 2 of Sorting nexin-18	199	S	YRLSTRSDLSLGS	SDLSLGSR	1	8	0	833.424	3	0.0245644	0.695845	0.671652	0.671816	0.671868	0.695597	0.671646	0.679771	0.679704	1.0001	0.995543	NO
Q2LD37	K1109_HUMAN	KIAA1109	Uncharacterized protein KIAA1109	3835	S	RSLDQDSPSKKKK	SSRSLDQDSPSK	9	12	1	1305.62	3	0.018276	0.672467	0.672228	0.69579	0.695975	0.672483	0.672225	0.680162	0.680228	-1.0001	0.995553	NO
O95970-3	LGI1_HUMAN	LGI1	Isoform 3 of Leucine-rich glioma-inactivated protein 1	27	S	YFLCLLSALLLTE	RIAYFLCLLSALLLTEGK	10	18	1	2023.15	2	0.0187599	0.746612	0.747461	0.771142	0.746726	0.747002	0.771283	0.755071	0.755004	1.00009	0.995568	NO
Q9C0K1-3	S39A8_HUMAN	SLC39A8	Isoform 3 of Zinc transporter ZIP8	288	S	GKKEPSSCTCLKG	EPSSCTCLK	4	9	0	966.415	2	0.0223302	0.21998	0.24356	0.244036	0.243967	0.219907	0.243505	0.235858	0.235793	1.00028	0.995605	NO
P62899	RL31_HUMAN	RPL31	60S ribosomal protein L31	15	S	EKKKGRSAINEVV	SAINEVVTREYTINIHK	1	17	1	1986.05	2	0.0174804	0.747451	0.770543	0.74708	0.746916	0.770873	0.747479	0.755025	0.755089	-1.00009	0.995622	NO
P46059	S15A1_HUMAN	SLC15A1	Solute carrier family 15 member 1	697	Y	LEKSNPYFMSGAN	SNPYFMSGANSQKQM	4	15	1	1688.73	2	0.0080234	0.584707	0.561364	0.584765	0.56092	0.584588	0.585137	0.576945	0.576881	1.00011	0.995692	NO
Q13200	PSMD2_HUMAN	PSMD2	26S proteasome non-ATPase regulatory subunit 2	16	S	PVQPQQSPAAAPG	APVQPQQSPAAAPGGTDEKPSGK	8	23	0	2217.1	3	0.0209422	0.696195	0.67216	0.695588	0.672452	0.695792	0.695891	0.687981	0.688045	-1.00009	0.995696	NO
O14525	ASTN1_HUMAN	ASTN1	Astrotactin-1	1277	S	LDWAELSRDLRKT	YSEIKPYGLDWAELSRDLR	15	19	1	2310.16	2	0.0212321	0.883829	0.907582	0.884358	0.884099	0.907821	0.883661	0.891923	0.89186	1.00007	0.995778	NO
Q9P0U4	CXXC1_HUMAN	CXXC1	CpG-binding protein	224	S	YFPSSLSPVTPSE	YFPSSLSPVTPSESLPRPRRPLPTQQQPQPSQK	7	33	1	3729.96	2	0.0185778	0.88413	0.907939	0.907859	0.884229	0.907684	0.907826	0.899976	0.899913	1.00007	0.995782	NO
Q5XG87	PAPD7_HUMAN	PAPD7	DNA polymerase sigma	339	Y	REPESPYGQRLTL	IATCNGEQTQNREPESPYGQR	18	21	1	2377.07	2	0.0127769	0.695434	0.67194	0.696184	0.696049	0.695994	0.671705	0.687853	0.687916	-1.00009	0.995841	NO
Q14061	COX17_HUMAN	COX17	Cytochrome c oxidase copper chaperone	14	S	NPAPPESQEKKPL	MPGLVDSNPAPPESQEK	14	17	0	1794.85	3	0.00443121	0.908188	0.884229	0.907411	0.907587	0.907993	0.884063	0.899943	0.899881	1.00007	0.995867	NO
Q6UUV9-3	CRTC1_HUMAN	CRTC1	Isoform 3 of CREB-regulated transcription coactivator 1	153	S	RRTNSDSALHQST	RTNSDSALHQSTMTPTQPESFSSGSQDVHQK	6	31	1	3387.54	2	0.023275	0.368807	0.345394	0.345053	0.369216	0.34497	0.344882	0.353084	0.353023	1.00018	0.995885	NO
Q9H6K1	CF106_HUMAN	C6orf106	Uncharacterized protein C6orf106	274	S	SVNLSPSSHANNL	LSQNSVNLSPSSHANNLSVVTYSK	11	24	0	2545.28	2	0.0180798	0.907777	0.884015	0.907452	0.883973	0.907567	0.907886	0.899748	0.899808	-1.00007	0.995924	NO
O95864-3	FADS2_HUMAN	FADS2	Isoform 3 of Fatty acid desaturase 2	44	Y	VIDRKVYNITKWS	VYNITK	2	6	0	736.412	2	0.0133924	0.368437	0.369013	0.34542	0.345049	0.369104	0.36854	0.360957	0.360898	1.00016	0.996023	NO
Q16236-2	NF2L2_HUMAN	NFE2L2	Isoform 2 of Nuclear factor erythroid 2-related factor 2	215	S	ETTMVPSPEAKLT	LVETTMVPSPEAKLTEVDNYHFYSSIPSMEK	25	31	1	3541.7	2	0.0163119	0.695614	0.672301	0.671877	0.671706	0.695923	0.671984	0.67993	0.679871	1.00009	0.996037	NO
Q96B33	CLD23_HUMAN	CLDN23	Claudin-23	203	S	SAGPRRSSVSTIQ	RSSVSTIQVEWPEPDLAPAIK	2	21	1	2322.22	2	0.00897879	0.907983	0.907411	0.884072	0.907729	0.88439	0.907521	0.899822	0.89988	-1.00006	0.996103	NO
Q6P597	KLC3_HUMAN	KLC3	Kinesin light chain 3	466	S	GMKRAMSLNTLNV	AMSLNTLNVDAPR	3	13	0	1400.71	3	0.0148672	0.244057	0.220466	0.2201	0.243738	0.220268	0.220448	0.228208	0.228151	1.00025	0.996192	NO
Q9UN30-1	SCML1_HUMAN	SCML1	Isoform 1 of Sex comb on midleg-like protein 1	138	S	SYPESYSPTLPVS	SPVENDGYIEEGSITKHPSTWSVEAVVLFLK	22	31	1	3430.73	2	0.0230569	0.479695	0.455958	0.47964	0.480049	0.455993	0.479419	0.471764	0.47182	-1.00012	0.996244	NO
Q92793	CBP_HUMAN	CREBBP	CREB-binding protein	2065	S	PRSISPSALQDLL	SISPSALQDLLRTLK	5	15	1	1640.95	2	0.00213352	0.344838	0.345342	0.368651	0.345348	0.344831	0.368486	0.352944	0.352888	1.00016	0.996246	NO
Q96FC9-4	DDX11_HUMAN	DDX11	Isoform 4 of Probable ATP-dependent RNA helicase DDX11	274	S	VNEDVKSLGSVQL	SLGSVQLINDR	1	11	0	1200.65	2	0.00638911	0.190111	0.166367	0.189663	0.189947	0.166388	0.189641	0.182047	0.181992	1.0003	0.996249	NO
Q13105	ZBT17_HUMAN	ZBTB17	Zinc finger and BTB domain-containing protein 17	362	Y	HSPLKPYGCEECG	THSPLKPYGCEECGKSYR	8	18	1	2053.94	2	0.0201607	0.771224	0.746786	0.770745	0.770554	0.747237	0.771132	0.762918	0.762974	-1.00007	0.996262	NO
O15054	KDM6B_HUMAN	KDM6B	Lysine-specific demethylase 6B	1563	Y	AGKKIAYQGRVKD	IAYQGR	3	6	0	706.376	2	0.0150201	0.21965	0.220435	0.243602	0.220322	0.243849	0.219682	0.227896	0.227951	-1.00024	0.996305	NO
P55040	GEM_HUMAN	GEM	GTP-binding protein GEM	287	S	MAFKLKSKSCHDL	SKSCHDLSVL	1	10	1	1087.53	2	0.0272458	0.34466	0.344961	0.368862	0.344879	0.368492	0.344947	0.352828	0.352773	1.00016	0.996325	NO
P13942-8	COBA2_HUMAN	COL11A2	Isoform 8 of Collagen alpha-2(XI) chain	60	Y	CPADVAYRVARPA	AKGICPADVAYR	11	12	1	1262.64	2	0.0181466	0.345403	0.368555	0.368779	0.368811	0.344675	0.369087	0.360912	0.360858	1.00015	0.996328	NO
O14841	OPLA_HUMAN	OPLAH	5-oxoprolinase	1065	S	VVIPRGSILDPSP	VVIPRGSILDPSPEAAVVGGNVLTSQR	7	27	1	2730.5	2	0.0215756	0.561369	0.584571	0.560758	0.560936	0.585015	0.560912	0.568899	0.568954	-1.0001	0.99635	NO
Q9P2D6	F135A_HUMAN	FAM135A	Protein FAM135A	454	S	SVAGLSSPELKVR	YETEESSVAGLSSPELKVRPAGASSIWYTEGEK	13	33	1	3556.72	2	0.0198256	0.561084	0.584588	0.560972	0.584473	0.561117	0.561215	0.568881	0.568935	-1.00009	0.996361	NO
Q01081	U2AF1_HUMAN	U2AF1	Splicing factor U2AF 35 kDa subunit	61	S	PQNSSQSADGLRC	LHNKPTFSQTIALLNIYRNPQNSSQSADGLR	26	31	1	3482.8	2	0.0130494	0.561258	0.584943	0.560871	0.561192	0.561378	0.58465	0.569024	0.569073	-1.00009	0.996705	NO
Q5T5C0-2	STXB5_HUMAN	STXBP5	Isoform 2 of Syntaxin-binding protein 5	202	S	GPVVHISDNPMDE	SHPGPVVHISDNPMDEGKLLIGFESGTVVLWDLK	10	34	1	3685.88	2	0.0242063	0.747294	0.77071	0.771006	0.770852	0.7708	0.7475	0.763003	0.763051	-1.00006	0.996767	NO
Q6Y7W6-3	PERQ2_HUMAN	GIGYF2	Isoform 2 of PERQ amino acid-rich with GYF domain-containing protein 2	26	S	SGGSITSPPLSPA	ALSSGGSITSPPLSPALPKYK	10	21	1	2070.14	3	0.0124323	0.368527	0.345439	0.369195	0.344723	0.369159	0.369133	0.361054	0.361005	1.00013	0.99679	NO
Q96QE4	LR37B_HUMAN	LRRC37B	Leucine-rich repeat-containing protein 37B	902	Y	EVPGDDYKNKLIF	EVPGDDYK	7	8	0	921.408	2	0.00872193	0.69604	0.695729	0.672473	0.696026	0.695945	0.672128	0.688081	0.688033	1.00007	0.996815	NO
Q9BZ95-4	NSD3_HUMAN	WHSC1L1	Isoform 4 of Histone-lysine N-methyltransferase NSD3	671	S	FGKQVDSPSATAD	HFHLECLGLASLPDSK	11	16	0	1765.88	2	0.0299176	0.19014	0.189715	0.166152	0.190156	0.165799	0.189911	0.182002	0.181955	1.00026	0.996887	NO
Q12967-2	GNDS_HUMAN	RALGDS	Isoform 2 of Ral guanine nucleotide dissociation stimulator	586	Y	AMKDYLYGRLINF	DYLYGRLINFEK	4	12	1	1529.79	2	0.0261156	0.456315	0.479861	0.480205	0.480243	0.456322	0.479955	0.472127	0.472173	-1.0001	0.996897	NO
Q8WY21-2	SORC1_HUMAN	SORCS1	Isoform 2 of VPS10 domain-containing receptor SorCS1	665	Y	QLVKVDYKSIFDR	VDYKSIFDR	3	9	1	1141.58	2	0.000141551	0.345335	0.368619	0.345044	0.34464	0.345347	0.369148	0.352999	0.353045	-1.00013	0.996943	NO
Q49A26-5	GLYR1_HUMAN	GLYR1	Isoform 5 of Putative oxidoreductase GLYR1	167	S	KRAQEQSPRKRGR	LKICEEETGSTSIQAADSTAVNGSITPTDK	10	30	1	3065.47	2	0.0204631	0.456009	0.479537	0.455661	0.455618	0.455648	0.479802	0.463735	0.46369	1.0001	0.996957	NO
P27540-2	ARNT_HUMAN	ARNT	Isoform 2 of Aryl hydrocarbon receptor nuclear translocator	68	S	CDDDQMSNDKERF	CDDDQMSNDK	7	10	0	1169.4	2	0.0115309	0.884063	0.907877	0.8839	0.883917	0.907679	0.884107	0.891946	0.891901	1.00005	0.99696	NO
Q9UKV0-5	HDAC9_HUMAN	HDAC9	Isoform 5 of Histone deacetylase 9	253	S	DGNVVTSFKKRMF	KDGNVVTSFK	8	10	1	1093.58	2	0.0166931	0.58491	0.561032	0.584745	0.561433	0.584526	0.584862	0.576896	0.57694	-1.00008	0.996998	NO
O43541-4	SMAD6_HUMAN	SMAD6	Isoform D of Mothers against decapentaplegic homolog 6	280	S	SPPPPYSRLSPRD	LCGPESPPPPYSRLSPR	12	17	1	1851.93	2	0.0291093	0.165966	0.165797	0.189771	0.165626	0.166215	0.189829	0.173845	0.17389	-1.00026	0.997001	NO
O15504	NUPL2_HUMAN	NUPL2	Nucleoporin-like protein 2	79	Y	RDQEKPYFSSFDS	DQEKPYFSSFDSGASTNRK	6	19	1	2162.99	2	0.0263436	0.746965	0.771128	0.770547	0.747025	0.770853	0.770627	0.76288	0.762835	1.00006	0.997003	NO
Q96T83	SL9A7_HUMAN	SLC9A7	Sodium/hydrogen exchanger 7	695	S	RRTKSSSEEVLER	TKSSSEEVLER	5	11	1	1263.63	2	0.0241157	0.345098	0.345478	0.368829	0.369202	0.345044	0.345027	0.353135	0.353091	1.00012	0.997105	NO
Q01814-8	AT2B2_HUMAN	ATP2B2	Isoform XB of Plasma membrane calcium-transporting ATPase 2	346	S	NVDASQSKAKQQD	KASMHK	3	6	1	700.369	3	0.0232347	0.456296	0.479485	0.456299	0.455967	0.480251	0.455734	0.464027	0.463984	1.00009	0.997138	NO
Q13098	CSN1_HUMAN	GPS1	COP9 signalosome complex subunit 1	474	S	SPPREGSQGELTP	EGSQGELTPANSQSRMSTNM	3	20	1	2123.92	3	0.0287719	0.190179	0.189985	0.165837	0.190143	0.190051	0.165937	0.182	0.182044	-1.00024	0.997147	NO
Q5T1B0	AXDN1_HUMAN	AXDND1	Axonemal dynein light chain domain-containing protein 1	539	Y	DVLLSKYDTLKII	YDTLK	1	5	0	638.328	2	0.00214626	0.883638	0.907914	0.883854	0.883785	0.883962	0.907786	0.891802	0.891845	-1.00005	0.997173	NO
Q9Y3C1	NOP16_HUMAN	NOP16	Nucleolar protein 16	16	S	RQKFGYSVNRKRL	QKFGYSVNR	6	9	1	1097.56	2	0.00797586	0.244276	0.219636	0.219638	0.219772	0.220173	0.243733	0.22785	0.227892	-1.00019	0.997204	NO
P23946	CMA1_HUMAN	CMA1	Chymase	35	Y	KPHSRPYMAYLEI	AEAGEIIGGTECKPHSRPYMAYLEIVTSNGPSK	19	33	0	3504.7	2	0.00164704	0.455739	0.479945	0.479726	0.479467	0.479852	0.456214	0.471803	0.471844	-1.00009	0.997251	NO
Q16706	MA2A1_HUMAN	MAN2A1	Alpha-mannosidase 2	80	S	DSVINLSESVEDG	DSVINLSESVEDGPK	7	15	0	1587.76	2	0.0120947	0.189689	0.189548	0.1662	0.16583	0.189949	0.18978	0.181812	0.181853	-1.00023	0.997252	NO
Q9BSU3	NAA11_HUMAN	NAA11	N-alpha-acetyltransferase 11	137	Y	SEVEPKYYADGED	YYADGEDAYAMKR	1	13	1	1551.67	2	0.0239915	0.344943	0.368768	0.369211	0.368856	0.369001	0.345186	0.360974	0.361014	-1.00011	0.997311	NO
Q96B01	R51A1_HUMAN	RAD51AP1	RAD51-associated protein 1	280	S	SLPKKVSLSSDTT	VSLSSDTTR	2	9	0	964.483	2	0.0138743	0.4798	0.455963	0.480257	0.479691	0.480257	0.455952	0.472007	0.471967	1.00008	0.997354	NO
O95498-3	VNN2_HUMAN	VNN2	Isoform 3 of Vascular non-inflammatory molecule 2	161	Y	PNGYFQYNTNVVY	DSTCPPNGYFQYNTNVVYNTEGK	12	23	0	2610.13	3	0.0086305	0.695726	0.672032	0.672031	0.695631	0.671849	0.672426	0.67993	0.679969	-1.00006	0.997355	NO
P51449	RORG_HUMAN	RORC	Nuclear receptor ROR-gamma	264	Y	STPEAPYASLTEI	STPEAPYASLTEIEHLVQSVCKSYR	7	25	1	2807.38	3	0.00643859	0.190168	0.166	0.18974	0.18994	0.19029	0.165797	0.18197	0.182009	-1.00022	0.997396	NO
Q8N0S6-3	CENPL_HUMAN	CENPL	Isoform 3 of Centromere protein L	38	S	ESVRKQSSFILTP	QSSFILTPPR	2	10	0	1144.62	2	0.0197296	0.770692	0.747357	0.771229	0.770984	0.771083	0.747324	0.763092	0.76313	-1.00005	0.997443	NO
O60502	NCOAT_HUMAN	MGEA5	Bifunctional protein NCOAT	859	S	DPSVAKSMMACLL	VTDPSVAKSMMACLLSSLK	9	19	1	1980.01	2	0.0280509	0.189997	0.189544	0.165973	0.165922	0.190291	0.189417	0.181838	0.181877	-1.00021	0.997454	NO
Q92565	RPGF5_HUMAN	RAPGEF5	Rap guanine nucleotide exchange factor 5	471	S	LFSELESLTDPSL	KLFSELESLTDPSLNHK	8	17	1	1957.02	2	0.00136303	0.561053	0.585087	0.584804	0.584974	0.561325	0.584759	0.576981	0.577019	-1.00007	0.997466	NO
Q14D04-2	MELT_HUMAN	VEPH1	Isoform 2 of Ventricular zone-expressed PH domain-containing protein homolog 1	380	S	SGRRKISTEIEFP	ISTEIEFPEKLEETK	2	15	1	1791.91	2	0.00259839	0.907627	0.907506	0.88439	0.884183	0.907777	0.907454	0.899841	0.899804	1.00004	0.997505	NO
Q9Y6M7-2	S4A7_HUMAN	SLC4A7	Isoform 2 of Sodium bicarbonate cotransporter 3	44	Y	ESHRAVYIGVHVP	AVYIGVHVPFSK	3	12	0	1315.73	2	0.00699946	0.585045	0.561002	0.585161	0.560766	0.585158	0.585171	0.577069	0.577032	1.00006	0.997544	NO
Q8NB59-6	SYT14_HUMAN	SYT14	Isoform 6 of Synaptotagmin-14	76	Y	NSQDKIYNSYMDK	NSQDKIYNSYMDK	7	13	1	1604.71	2	0.00140686	0.345308	0.369206	0.368569	0.368993	0.344875	0.369105	0.361028	0.360991	1.0001	0.997561	NO
Q96SU4-3	OSBL9_HUMAN	OSBPL9	Isoform 3 of Oxysterol-binding protein-related protein 9	238	S	SEQRPSSLPVGPV	RPDTTESLNSSLSNGTSDADLFDSHDDR	17	28	0	3051.33	3	0.00724281	0.219687	0.219942	0.243795	0.220184	0.219614	0.243735	0.227808	0.227844	-1.00016	0.997584	NO
Q9Y600	CSAD_HUMAN	CSAD	Cysteine sulfinic acid decarboxylase	158	Y	GSISNMYAVNLAR	ALVGWSSGDGIFCPGGSISNMYAVNLARYQR	22	31	1	3288.58	2	0.00646627	0.220009	0.243745	0.243876	0.243566	0.220065	0.243893	0.235877	0.235841	1.00015	0.997635	NO
Q8IUD2-4	RB6I2_HUMAN	ERC1	Isoform 4 of ELKS/Rab6-interacting/CAST family member 1	15	S	GKVEPSSQSPGRS	SVGKVEPSSQSPGR	9	14	1	1413.72	2	0.0030944	0.585231	0.560886	0.561419	0.584565	0.561422	0.561448	0.569179	0.569145	1.00006	0.997758	NO
P14174	MIF_HUMAN	MIF	Macrophage migration inhibitory factor	91	S	AERLRISPDRVYI	ISPDRVYINYYDMNAANVGWNNSTFA	2	26	1	2994.36	2	0.00810838	0.672084	0.695637	0.695547	0.696105	0.671608	0.695656	0.687756	0.68779	-1.00005	0.997763	NO
Q9NVX2	NLE1_HUMAN	NLE1	Notchless protein homolog 1	79	S	LGKTLESQAVETE	TLESQAVETEK	4	11	0	1233.61	3	0.026458	0.671747	0.695834	0.672212	0.695639	0.671769	0.672484	0.679931	0.679964	-1.00005	0.997767	NO
Q14593	ZN273_HUMAN	ZNF273	Zinc finger protein 273	10	S	APRGPPSVAPLPA	GPPSVAPLPAGIGRSTAK	4	18	1	1674.94	3	0.0148409	0.344884	0.368927	0.345332	0.36848	0.345258	0.345308	0.353048	0.353015	1.00009	0.997809	NO
Q8NEJ9-2	NGDN_HUMAN	NGDN	Isoform 2 of Neuroguidin	203	S	KRRALSSSVIREL	RALSSSVIR	5	9	1	987.583	3	0.0258109	0.560779	0.585184	0.560683	0.584946	0.560829	0.56097	0.568882	0.568915	-1.00006	0.99783	NO
Q9UBR1	BUP1_HUMAN	UPB1	Beta-ureidopropionase	30	Y	EVKRVLYGKELRK	VLYGKELR	3	8	1	976.571	2	0.0208094	0.883726	0.907878	0.884154	0.883912	0.883622	0.908126	0.891919	0.891887	1.00004	0.997839	NO
Q8N4S9-3	MALD2_HUMAN	MARVELD2	Isoform 3 of MARVEL domain-containing protein 2	120	S	ECSPPASPARPNH	DPEWDKPVSDIRYISDGVECSPPASPARPNHR	25	32	1	3589.7	2	0.0125149	0.479956	0.45604	0.479437	0.479407	0.455958	0.479972	0.471811	0.471779	1.00007	0.997864	NO
Q8N137-2	CNTRB_HUMAN	CNTROB	Isoform 2 of Centrobin	62	S	LYLPSTSPPHEGL	AQLYLPSTSPPHEGLDGFAQELSR	9	24	0	2612.29	3	0.0287592	0.480036	0.456128	0.479447	0.480106	0.455791	0.47981	0.47187	0.471902	-1.00007	0.99789	NO
Q08378-4	GOGA3_HUMAN	GOLGA3	Isoform 3 of Golgin subfamily A member 3	528	S	MQRSMLSKDNTVH	SMLSK	4	5	0	564.294	3	0.0121063	0.585101	0.560908	0.584783	0.584588	0.561261	0.585037	0.57693	0.576962	-1.00005	0.997891	NO
Q8TCJ0	FBX25_HUMAN	FBXO25	F-box only protein 25	300	Y	IEWKLMYFALQKH	LMYFALQKHYPAK	3	13	1	1608.85	2	0.0297794	0.770594	0.747296	0.770624	0.74715	0.770588	0.770866	0.762838	0.762868	-1.00004	0.997935	NO
Q9H2P9-2	DPH5_HUMAN	DPH5	Isoform 2 of Diphthine synthase	36	S	YLEAYTSVLTVGK	VYLEAYTSVLTVGK	8	14	0	1541.83	2	0.0020684	0.479532	0.479677	0.45635	0.47997	0.479633	0.456046	0.471853	0.471883	-1.00006	0.99796	NO
Q96AA3	RFT1_HUMAN	RFT1	Protein RFT1 homolog	55	Y	VRLTLLYSTTLFL	EIVGVVNVRLTLLYSTTLFLAR	14	22	1	2476.44	2	0.0230055	0.88407	0.884378	0.907496	0.883838	0.884234	0.907963	0.891982	0.892012	-1.00003	0.997973	NO
Q05BV3-2	EMAL5_HUMAN	EML5	Isoform 2 of Echinoderm microtubule-associated protein-like 5	696	Y	CRSNLFYTQIGEI	GYDCRSNLFYTQIGEIVYHVAAVGVIYNR	10	29	1	3319.64	2,3	0.0188001	0.883967	0.884298	0.907802	0.884123	0.908093	0.883942	0.892023	0.892053	-1.00003	0.997982	NO
P25116	PAR1_HUMAN	F2R	Proteinase-activated receptor 1	395	S	KESSDPSSYNSSG	ESSDPSSYNSSGQLMASKMDTCSSNLNNSIYK	6	32	1	3444.48	2	0.0284728	0.671668	0.695712	0.672316	0.67226	0.695889	0.671638	0.679899	0.679929	-1.00004	0.997986	NO
Q99624	S38A3_HUMAN	SLC38A3	Sodium-coupled neutral amino acid transporter 3	47	S	SCMEGKSFLQKSP	SFLQKSPSK	1	9	1	1020.56	3	0.0219266	0.696259	0.672296	0.695669	0.695653	0.696236	0.672249	0.688075	0.688046	1.00004	0.998079	NO
Q8IZQ1	WDFY3_HUMAN	WDFY3	WD repeat and FYVE domain-containing protein 3	467	S	KELISVSILLKSS	ELISVSILLK	6	10	0	1113.7	2	0.00427508	0.368476	0.345076	0.344913	0.368537	0.34496	0.345053	0.352822	0.35285	-1.00008	0.998102	NO
Q96GE4	CEP95_HUMAN	CEP95	Centrosomal protein of 95 kDa	670	Y	VRARKYYDDYRVQ	KYYDDYR	3	7	1	1021.45	2	0.0101329	0.189822	0.166211	0.165963	0.165914	0.190139	0.166028	0.173999	0.174027	-1.00016	0.998127	NO
Q01968-2	OCRL_HUMAN	OCRL	Isoform B of Inositol polyphosphate 5-phosphatase OCRL-1	133	Y	KDSSSWYQKLDTK	DSSSWYQK	6	8	0	999.43	2	0.0160022	0.770677	0.746667	0.747382	0.770576	0.747146	0.747086	0.754909	0.754936	-1.00004	0.998171	NO
Q92793	CBP_HUMAN	CREBBP	CREB-binding protein	437	S	LPLKNASDKRNQQ	NASDKR	3	6	1	689.346	2	0.0188541	0.480156	0.479512	0.455967	0.456206	0.479779	0.479733	0.471879	0.471906	-1.00006	0.998183	NO
Q9UIF7	MUTYH_HUMAN	MUTYH	A/G-specific adenine DNA glycosylase	535	S	FFRSHISTDAHSL	MGQQVLDNFFRSHISTDAHSLNSAAQ	15	26	1	2873.35	2	0.00889881	0.561466	0.584406	0.585182	0.584511	0.561469	0.585152	0.577018	0.577044	-1.00005	0.998214	NO
Q8TB72-3	PUM2_HUMAN	PUM2	Isoform 3 of Pumilio homolog 2	136	S	DQKGKASPFEEDQ	ASPFEEDQNRDLK	2	13	1	1547.72	2	0.00217095	0.746768	0.771089	0.746975	0.747419	0.770409	0.746925	0.754944	0.754918	1.00004	0.998223	NO
O75446	SAP30_HUMAN	SAP30	Histone deacetylase complex subunit SAP30	202	Y	TLTYFIYSVKNDK	DTLTYFIYSVK	8	11	0	1348.69	2	0.00794867	0.907539	0.884304	0.884129	0.907504	0.88446	0.88393	0.891991	0.891965	1.00003	0.998237	NO
P55201-3	BRPF1_HUMAN	BRPF1	Isoform 3 of Peregrin	120	S	DNLDVVSEDEEAP	ISIFDNLDVVSEDEEAPEEAPENGSNK	11	27	0	2946.33	3	0.00552359	0.21988	0.243581	0.220324	0.219858	0.219811	0.244037	0.227928	0.227902	1.00012	0.998245	NO
Q9C0C2	TB182_HUMAN	TNKS1BP1	182 kDa tankyrase-1-binding protein	672	S	QDLCRASPEPPGP	ASPEPPGPESSSR	2	13	0	1296.59	2	0.000232955	0.328498	0.307744	0.244621	0.341347	0.34072	0.199131	0.293621	0.293733	-1.00038	0.998436	NO
Q9H8Y1	VRTN_HUMAN	VRTN	Vertnin	437	Y	ISRSTYYNWRRKA	FPGISRSTYYNWR	10	13	1	1645.8	2	0.0197946	0.165633	0.166325	0.189788	0.165733	0.166258	0.189821	0.173916	0.173937	-1.00012	0.998553	NO
P55160	NCKPL_HUMAN	NCKAP1L	Nck-associated protein 1-like	624	S	AEQRNLSEQLLPK	NLSEQLLPK	3	9	0	1040.59	2	0.0254705	0.368893	0.345066	0.34496	0.344817	0.369073	0.344966	0.352973	0.352952	1.00006	0.998605	NO
Q96B97-2	SH3K1_HUMAN	SH3KBP1	Isoform 2 of SH3 domain-containing kinase-binding protein 1	410	S	RPPKTNSLSRPGA	IDLAGSSLSGILDK	9	14	0	1387.76	3	0.0225408	0.344773	0.344694	0.368714	0.368513	0.344963	0.344643	0.352727	0.352706	1.00006	0.998633	NO
Q15435	PP1R7_HUMAN	PPP1R7	Protein phosphatase 1 regulatory subunit 7	24	S	VDRRVESEESGDE	VESEESGDEEGKK	3	13	1	1421.62	2	0.0192415	0.771293	0.746687	0.771059	0.771298	0.770547	0.747133	0.763013	0.762993	1.00003	0.998661	NO
Q8TB52	FBX30_HUMAN	FBXO30	F-box only protein 30	213	S	IGMLNTSVPNDMD	DIGMLNTSVPNDMDEQQNARESLEDQNLK	8	29	1	3303.5	2	0.0166367	0.166436	0.189879	0.16595	0.165905	0.166314	0.190104	0.174088	0.174108	-1.00011	0.998699	NO
Q6IQ32	ADNP2_HUMAN	ADNP2	ADNP homeobox protein 2	1024	S	KRQRNESRTEGPI	NESRTEGPIVK	3	11	1	1228.64	3	0.0260688	0.671613	0.67199	0.696132	0.671715	0.69578	0.672299	0.679912	0.679931	-1.00003	0.998708	NO
O75128-4	COBL_HUMAN	COBL	Isoform 4 of Protein cordon-bleu	347	S	PQPPPPSPLIPNR	APAPPPPQPPPPSPLIPNRTEDK	13	23	1	2412.28	3	0.0257639	0.907832	0.88447	0.883776	0.884421	0.907605	0.883997	0.892026	0.892007	1.00002	0.998739	NO
Q9NYP3-2	DONS_HUMAN	DONSON	Isoform 2 of Protein downstream neighbor of Son	34	S	SRGAAASPPRELT	GAAASPPRELTEPAAR	5	16	1	1592.83	3	0.0092889	0.166122	0.165731	0.190063	0.16593	0.189503	0.16643	0.173972	0.173954	1.0001	0.998787	NO
Q92540	SMG7_HUMAN	SMG7	Protein SMG7	786	S	KSPPHHSGFQQYQ	SPPHHSGFQQYQQADASK	6	18	0	2011.91	2	0.0099346	0.672384	0.695433	0.671723	0.671702	0.696093	0.671796	0.679847	0.679864	-1.00003	0.998838	NO
P51798	CLCN7_HUMAN	CLCN7	H(+)/Cl(-) exchange transporter 7	61	S	RVGHMSSVELDDE	VGHMSSVELDDELLDPDMDPPHPFPK	6	26	0	2916.33	2	0.00147207	0.770642	0.74679	0.771243	0.747006	0.771034	0.770586	0.762892	0.762875	1.00002	0.998913	NO
Q9BZQ6	EDEM3_HUMAN	EDEM3	ER degradation-enhancing alpha-mannosidase-like 3	310	S	VLLGDDSFLERFN	DSGVGAGIDSYYEYLLKAYVLLGDDSFLER	26	30	1	3327.62	2	0.00175998	0.190026	0.165828	0.190012	0.190085	0.165802	0.190026	0.181955	0.181971	-1.00009	0.998965	NO
O75912	DGKI_HUMAN	DGKI	Diacylglycerol kinase iota	825	S	LSAQRLSPRWCFL	LSPRWCFLDDR	2	11	1	1406.68	3	0.0212251	0.585236	0.560994	0.58467	0.585059	0.584633	0.561164	0.576967	0.576952	1.00003	0.998993	NO
P11473	VDR_HUMAN	VDR	Vitamin D3 receptor	172	S	HPSRPNSRHTPSF	VNDGGGSHPSRPNSR	14	15	0	1535.72	2	0.00968303	0.69594	0.671956	0.672457	0.672479	0.696263	0.671656	0.680118	0.680133	-1.00002	0.998995	NO
Q9UPP1-4	PHF8_HUMAN	PHF8	Isoform 4 of Histone lysine demethylase PHF8	69	S	QDWFHGSCVGVEE	RGSSK	4	5	1	533.292	2	0.0082217	0.695483	0.672459	0.695828	0.695981	0.696214	0.671613	0.687923	0.687936	-1.00002	0.999172	NO
Q9NZM4	GSCR1_HUMAN	GLTSCR1	Glioma tumor suppressor candidate region gene 1 protein	1413	S	GRARGGSPAPLPA	GGSPAPLPAKVDEATSGLIR	3	20	1	1935.04	2	0.00600315	0.165664	0.166131	0.190126	0.165827	0.166451	0.18968	0.173974	0.173986	-1.00007	0.999178	NO
Q8NC54	KCT2_HUMAN	KCT2	Keratinocyte-associated transmembrane protein 2	229	S	IFLLVQSRKWRDG	IFLLVQSR	7	8	0	974.591	3	0.0185557	0.584528	0.561334	0.584857	0.584618	0.584633	0.561433	0.576906	0.576895	1.00002	0.999221	NO
Q86SQ4-3	GP126_HUMAN	GPR126	Isoform 3 of G-protein coupled receptor 126	1164	S	GKSLSSSSIGSNS	SLSSSSIGSNSTYLTSK	5	17	0	1717.84	2	0.0245455	0.584753	0.561329	0.584851	0.561481	0.584727	0.584757	0.576978	0.576988	-1.00002	0.999272	NO
O75496	GEMI_HUMAN	GMNN	Geminin	72	S	GVIVPESSENKNL	NDHLTSTTSSPGVIVPESSENK	18	22	0	2298.1	2	0.00859469	0.883789	0.907572	0.883633	0.907512	0.883803	0.883646	0.891665	0.891654	1.00001	0.999276	NO
Q14005-2	IL16_HUMAN	IL16	Isoform 2 of Pro-interleukin-16	920	S	ARDPGVSESPPPG	DPGVSESPPPGR	5	12	0	1193.57	2	0.0089401	0.90811	0.907524	0.884193	0.907992	0.908113	0.883691	0.899942	0.899932	1.00001	0.99934	NO
Q9P206-3	K1522_HUMAN	KIAA1522	Isoform 3 of Uncharacterized protein KIAA1522	353	S	SRHPSSSSDTWSH	SLGRFSSVSSPQPR	10	14	1	1503.78	2	0.0257486	0.456143	0.479471	0.47995	0.455787	0.480143	0.479605	0.471855	0.471845	1.00002	0.999372	NO
Q92783	STAM1_HUMAN	STAM	Signal transducing adapter molecule 1	156	S	AEQAKASPALVAK	ASPALVAK	2	8	0	755.454	2	0.0153565	0.560666	0.584931	0.584877	0.584737	0.584446	0.561266	0.576825	0.576816	1.00001	0.999445	NO
Q96KN4-2	FA84A_HUMAN	FAM84A	Isoform 2 of Protein FAM84A	38	S	GVAYFFSDDEEDL	DELRVGVAYFFSDDEEDLDER	12	21	1	2518.11	2	0.0257704	0.671898	0.672436	0.696187	0.672291	0.695997	0.672213	0.680174	0.680167	1.00001	0.999524	NO
Q9H329	E41LB_HUMAN	EPB41L4B	Band 4.1-like protein 4B	423	S	YPSRRHSTFKASN	HSTFK	2	5	0	618.313	2	0.00361683	0.479897	0.455724	0.456321	0.480289	0.455941	0.455734	0.463981	0.463988	-1.00002	0.999525	NO
Q03060-21	CREM_HUMAN	CREM	Isoform 18 of cAMP-responsive element modulator	132	S	KRREILSRRPSYR	EILSRRPSYR	4	10	1	1275.7	2	0.0129907	0.584893	0.561341	0.56075	0.585178	0.561075	0.560711	0.568995	0.568988	1.00001	0.999561	NO
[truncated: 270 more rows]

## Sheet: phospho-sites
Protein	Protein name	Gene	Description	Position	Amino acid	Sequence window	Modified sequence	Position in peptide	Peptide length	Hydrolysis Miss	Mass	Charge	PEP	Normalized L repeat1	Normalized L repeat2	Normalized L repeat3	Normalized H repeat1	Normalized H repeat2	Normalized H repeat3	AV L	AV H	Fold change	T test	Sig
[truncated: 1,027 more rows]
